# Supplementary material for: Feature co-localization landscape of the human genome
Source: Sci Rep. 2016 Feb 8;6:20650. doi: 10.1038/srep20650 (PMC4745063; doi:10.1038/srep20650)
Supplement: Supplementary Table S1 [file srep20650-s2.xls]

## Sheet: Sheet1
Supplementary Table S1 Information on forty-two genomic features analyzed for pairwise co-localizations. The features are quantified by either density or intensity as described in Methods.
Feature＊	No. of Entries	Description	Quantification	Data source and track detail
Genic zone
CLV	30807	Breakpoints of variants with clinical significance from the NCBI ClinVar database	Density	UCSC ClinVar Variants track (hg19)4
GENE	47700	Known human protein-coding and non-protein-coding genes taken from the NCBI RefSeqGene database	Density	UCSC RefSeq Genes track (hg19) 5
CNVT	742865	Breakpoints of Combined TCGA CNV datasets generated with Firehose analysis pipeline (http://gdac.broadinstitute.org)	Density	GISTICS2 dataset from Board GDAC Firehose 6
REG	22588	Literature-curated regulatory regions, transcription factor binding sites, and regulatory polymorphisms from ORegAnno (Open Regulatory Annotation, http://www.oreganno.org/oregano/Index.jsp)	Density	UCSC ORegAnno track7,8
H3K4	8069537	ENCODE histone H3 lysine 4 trimethylation (H3K4me3) data were generated from postmortem human frontal cortex gray matter of a 57 year-old male	Intensity	UCSC ucsfBrainMethyl track, H3K4me3 RawSignal table9
DNase	197946	Open chromatin elements and signals based on ENCODE DNase-seq data from the Duke University and University of Washington (UW) production groups	Intensity	UCSC ENCODE DNase-seq track10
FAIRE	74392	ENCODE Formaldehyde-Assisted Isolation of Regulatory Elements (FAIRE) evidence in K562 cell types, which shows nucleosome-depleted regions of the genome	Intensity	UCSC ENCODE FAIRE track10
EXPS	3237421	ENCODE gene expression data based on RNA-seq (SMART) were generated from postmortem human frontal cortex gray matter of a 57 year-old male	Intensity	UCSC ucsfBrainMethyl track, Smart RawSignal table9
NAS+	126344	The results of isolated nuclease accessible sites (NAS), which is featured by functionally active cis-regulatory elements, from primary human CD34+ hematopoietic stem and progenitor cells	Density	UCSC CD34 DnaseI track, EIO/JCVI CD34+ NAS table11
GCrich	13304	GC-rich DNA sequences	Density	UCSC RepeatMasker track (hg19)1
MeMRE	1325397	Genome wide methylation using MRE-seq were generated from postmortem human frontal cortex gray matter of a 57 year-old male	Intensity	UCSC ucsfBrainMethyl track, MRE CpG table9
MeBS	1245601	The percentage of DNA molecules that exhibit cytosine methylation at specific CpG dinucleotides using Reduced Representation Bisulfite Sequencing (RRBS)	Intensity	UCSC HAIB Methyl RRBS track10
CpGi	27518	Regions where CpGs are present at significantly higher levels than the genome-wide average	Density	UCSC CpG Islands track (hg19)12
CpGe	129301	Contiguous CpG rich regions inferred from evolutionary dynamics	Density	UCSC Evo Cpg track (hg19)13
Me450	470870	The methylation status of specific CpG dinucleotides in K562 cell types as identified by the Illumina Infinium Human Methylation 450 Bead Array platform	Intensity	UCSC HAIB Methyl450 track10
FLAM	37306	Free left Alu monomer	Density	UCSC RepeatMasker track (hg19)1
AluJ	296841	Short interspersed nuclear element of AluJ sub-family	Density	UCSC RepeatMasker track (hg19)1
AluS	652957	Short interspersed nuclear element of AluS sub-family	Density	UCSC RepeatMasker track (hg19)1
AluY	136289	Short interspersed nuclear element of AluY sub-family	Density	UCSC RepeatMasker track (hg19)1
LRNA+	52142650	ENCODE Long RNA-seq signals of plus strand from nucleus K562 cell line	Intensity	UCSC ENCODE RNA-Seq track10
LRNA-	51143922	ENCODE Long RNA-seq signals of minus strand from nucleus K562 cell line	Intensity	UCSC ENCODE RNA-Seq track10
LINC	20884	The Human Body Map lincRNAs (large intergenic non-coding RNAs) and TUCPs (transcripts of uncertain coding potential), as well as their expression levels in human brain tissue	Intensity	UCSC lincRNA RNA-Seq Reads track14
SRNA-	387851	ENCODE Short RNA-seq signals of minus strand from nucleus K562 cell line	Intensity	UCSC ENCODE RNA-Seq track10
SRNA+	382551	ENCODE Short RNA-seq signals of plus strand from nucleus K562 cell line	Intensity	UCSC ENCODE RNA-Seq track10
Proximal zone
L2	443987	Long interspersed nuclear element 2	Density	UCSC RepeatMasker track (hg19)1
MIR	569205	Mammalian-wide interspersed repeat	Density	UCSC RepeatMasker track (hg19)1
CID	2507153	The regions showing evidence for conservation with respect to mutations involving sequence insertions and deletions (indels). These indel-purified sequences (IPSs) were obtained by comparing the predictions of a neutral model of indel evolution with data obtained from human (hg19), mouse (mm8) and dog (camFam2) alignments.	Density	UCSC Cons Indels MmCf track2
TFBS	5532265	The location and score of transcription factor binding sites conserved in the human/mouse/rat alignment	Intensity	UCSC TFBS Conserved track3
Distal zone
NAS-	322276	The results of isolated nuclease accessible sites (NAS), which is featured by functionally active cis-regulatory elements, from CD34- maturating myeloid cells generated by in vitro differentiation of CD34+ cells	Intensity	UCSC CD34 DnaseI track, EIO/JCVI CD34- NAS table11
L1	875452	Long interspersed nuclear element 1	Density	UCSC RepeatMasker track (hg19)1
ATrich	262626	AT-rich DNA sequences	Density	UCSC RepeatMasker track (hg19)1
Markers
SNPM	3150328	SNPs that have been mapped to multiple locations in the reference genome assembly	Density	UCSC Mult. SNPs(138) track15
SDP	46759	Breakpoints extracted from putative genomic duplications at least 1 Kb of the total sequence (containing at least 500 bp of non-RepeatMasked sequence) had to align and a sequence identity of at least 90% was required	Density	UCSC Segmental Dups track (hg19)16
CNVG	197064	Breakpoints extracted from copy number variants (CNVs), insertions/deletions (InDels) and inversions annotated by the Database of Genomic Variants (http://dgv.tcag.ca/dgv/app/home), which contains genomic variations observed in healthy individuals. DGV focuses on structural variation, defined as genomic alterations that involve segments of DNA that are larger than 1000 bp. Insertions/deletions of…	Density	UCSC DGV Struct Var track (hg19)17
RecH	2875884	The rates of recombination based on HapMap Release 24 combined recombination map	Intensity	UCSC deCODE recombination rate track, HapMap subtrack18
RecD	138547	Sex-averaged rates of recombination based on either the deCODE, Marshfield, or Genethon genetic maps	Intensity	UCSC Recomb Rate track (hg19)19
MST	38319	The regions that are likely to be useful as microsatellite markers, which are sequences of at least 15 perfect di-nucleotide and tri-nucleotide repeats and tend to be highly polymorphic in the population	Density	UCSC Microsatellite track (hg19)20
SNP1K	36697478	Single nucleotide variants discovered by the 1000 Genomes Project	Density	UCSC 1000G Ph1 Vars track21
SNPdb	12378471	Single Nucleotide Polymorphism (dbSNP 138)	Density	UCSC All SNPs(138) track15
SINS	464486	Small insertion (dbSNP 138)	Density	UCSC All SNPs(138) track15
SDEL	665704	Small deletion (dbSNP 138)	Density	UCSC All SNPs(138) track15
SID	1377954	Short insertion/deletion variants discovered by the 1000 Genomes Project	Density	UCSC 1000G Ph1 Vars track21
