# Supplementary material for: Feature co-localization landscape of the human genome
Source: Sci Rep. 2016 Feb 8;6:20650. doi: 10.1038/srep20650 (PMC4745063; doi:10.1038/srep20650)
Supplement: Supplementary Table S2 [file srep20650-s3.xls]

## Sheet: 50 kb-Pearson r
Supplementary Table S2 Pearson correlation coefficients and asymptotic P values, and Spearman correlation coefficients, between different pairs of features.
Supplementary Table S2.1 Pearson correlation coefficients between different feature-pairs based on 50-kb windows.
Features	L2	MIR	CID	TFBS	CLV	GENE	CNVT	REG	H3K4	DNase	FAIRE	EXPS	NAS+	GCrich	MeMRE	MeBS	CpGi	CpGe	Me450	FLAM	AluJ	AluS	AluY	LRNA+	LRNA-	LINC	SRNA-	SRNA+	NAS-	L1	ATrich	SNPM	SDP	CNVG	RecH	RecD	MST	SNP1K	SNPdb	SINS	SDEL	SID
L2	1	0.382037	0.204703	0.175921	0.00064503	0.0468583	0.0305455	0.0229107	0.021363	-0.00448511	0.0010811	-0.0202676	-0.00265115	-0.0265313	-0.0462914	-0.0904492	-0.0825302	-0.124228	-0.0940708	-0.0365568	-0.0399587	-0.0868095	-0.101582	-0.0360623	-0.0427237	-0.0208665	-0.00751127	-0.00703608	0.0739136	-0.189872	-0.0503677	-0.0876478	-0.0809275	-0.138803	0.0639301	0.114522	0.03484	0.0222125	-0.0491355	-0.0484965	-0.0681277	-0.0616557
MIR	0.382037	1	0.334524	0.325264	0.000798488	0.0792432	0.0932805	0.155204	0.114206	0.0404529	0.0739347	0.0560225	0.0279579	0.0311089	0.0511103	0.000425492	-0.0150631	-0.0293	-0.0255725	-0.0314471	-0.0146386	-0.0518995	-0.124971	-0.0286181	-0.0374331	-0.0132977	-0.0046795	-0.00907126	0.0177992	-0.353697	-0.239396	-0.0971639	-0.0822776	-0.108782	0.192456	0.233441	0.0457776	0.0892673	0.0086289	-0.0708367	-0.0939703	-0.0936456
CID	0.204703	0.334524	1	0.867989	0.0466451	0.146024	0.121223	0.141662	0.152422	0.0503438	0.0766867	0.213903	0.164492	0.0833361	0.176617	0.111861	0.145969	0.123344	0.120069	-0.0711503	-0.108987	-0.125722	-0.125529	0.0706242	0.0679648	-0.0150868	0.00319472	0.00411925	0.172753	-0.385833	-0.0648004	-0.0851434	-0.0475278	-0.128522	0.0800787	0.113638	0.0422938	-0.0313288	-0.150405	-0.115475	-0.15115	-0.153286
TFBS	0.175921	0.325264	0.867989	1	0.0424045	0.166951	0.198509	0.21959	0.250514	0.105487	0.169702	0.29723	0.265151	0.205955	0.326112	0.230838	0.272939	0.253764	0.225292	-0.00938181	-0.0238784	-0.042326	-0.0819873	0.101798	0.086883	-0.024048	0.00149446	0.00706007	0.108576	-0.406403	-0.120807	-0.100772	-0.108598	-0.108779	0.0879778	0.107782	0.0337156	-0.0436189	-0.165581	-0.107388	-0.149382	-0.145964
CLV	0.00064503	0.000798488	0.0466451	0.0424045	1	0.0318892	0.0427261	0.0241574	-0.00180255	0.0106359	0.0160656	0.0405932	0.0150103	0.00838653	0.0197792	0.0351887	0.0256465	0.0377277	0.0409374	0.0103963	0.0146918	0.0226435	0.0123085	0.019155	0.0220075	-0.00388934	0.00135805	0.000373884	-0.0108366	-0.0262049	-0.0141972	-0.00405892	-0.00196678	0.00488164	-0.00125737	-0.0011446	-0.0016865	-0.00654023	-0.0119549	0.00503303	-0.00743532	-0.00746483
GENE	0.0468583	0.0792432	0.146024	0.166951	0.0318892	1	0.170765	0.0624367	0.0559381	0.0498066	0.0900311	0.224601	0.0559755	0.0357479	0.0685366	0.0659088	0.0579308	0.0857055	0.110532	0.0957984	0.132802	0.115793	0.0593375	0.0570531	0.053476	-0.0275099	-7.10718e-05	0.00321865	-0.0815534	-0.185398	-0.0335156	-0.0420489	-0.0318184	-0.027839	-0.0346161	-0.0306411	0.003237	-0.0862861	-0.119597	-0.0207579	-0.0538684	-0.0481794
CNVT	0.0305455	0.0932805	0.121223	0.198509	0.0427261	0.170765	1	0.251082	0.276441	0.190395	0.29143	0.351848	0.262852	0.201851	0.357447	0.233	0.290436	0.259188	0.298399	0.228368	0.305234	0.318103	0.172007	0.118101	0.117698	-0.0133923	0.0239438	0.0213934	-0.122116	-0.24654	-0.164811	-0.0907622	-0.0522411	-0.023142	0.0258271	0.0340332	-0.0154232	-0.0345866	-0.0552454	0.0399567	0.00769358	-0.0126513
REG	0.0229107	0.155204	0.141662	0.21959	0.0241574	0.0624367	0.251082	1	0.225645	0.185848	0.313621	0.278448	0.242303	0.166307	0.361166	0.257631	0.272582	0.296445	0.265489	0.101379	0.145697	0.154217	0.0620833	0.100093	0.0985423	-0.00510765	0.0139803	0.00833858	-0.0774452	-0.220689	-0.212176	-0.0389996	-0.0184911	0.0412442	0.109554	0.0914181	-0.00440814	0.00513266	0.00570736	-0.00374726	-0.0210413	-0.0407785
H3K4	0.021363	0.114206	0.152422	0.250514	-0.00180255	0.0559381	0.276441	0.225645	1	0.209046	0.286991	0.328575	0.398846	0.292492	0.542378	0.25108	0.391188	0.307006	0.251663	0.0686069	0.0888377	0.0950029	0.0300802	0.107901	0.0690523	0.00811375	0.0248475	0.0173112	0.0391544	-0.190418	-0.222704	0.0780053	-0.0836118	0.0740316	0.0715893	0.0531301	-0.00933064	0.0548762	0.0271593	-0.00458476	-0.0284006	-0.0513956
DNase	-0.00448511	0.0404529	0.0503438	0.105487	0.0106359	0.0498066	0.190395	0.185848	0.209046	1	0.352014	0.227852	0.276352	0.212594	0.328138	0.243771	0.278399	0.244868	0.262935	0.13901	0.190057	0.208865	0.138216	0.372956	0.169034	0.00499783	0.308637	0.0579363	-0.0428729	-0.157826	-0.122387	0.00224488	0.0118488	0.0698915	0.0199747	-0.000449637	-0.00688804	-0.064665	-0.0316318	-0.00808339	-0.0196439	-0.0352386
FAIRE	0.0010811	0.0739347	0.0766867	0.169702	0.0160656	0.0900311	0.29143	0.313621	0.286991	0.352014	1	0.337056	0.367119	0.240938	0.42242	0.345911	0.364046	0.346701	0.419862	0.234687	0.302864	0.331809	0.204674	0.207027	0.180644	0.0118105	0.0226399	0.0228497	-0.0903691	-0.249296	-0.19589	-0.0251515	-0.0142678	0.068174	0.0368727	0.0165547	-0.0191696	-0.0609622	-0.0344672	0.0124974	-0.00957661	-0.0441191
EXPS	-0.0202676	0.0560225	0.213903	0.29723	0.0405932	0.224601	0.351848	0.278448	0.328575	0.227852	0.337056	1	0.334235	0.25413	0.403061	0.409223	0.384376	0.429547	0.419475	0.170319	0.220062	0.233053	0.152626	0.270472	0.25024	0.0201568	0.0333933	0.021381	-0.0683769	-0.275773	-0.17264	-0.0467377	-0.0313547	0.0701158	0.0137231	-0.0156345	-0.038849	-0.0391211	-0.0721034	-0.00351292	-0.0256882	-0.0461798
NAS+	-0.00265115	0.0279579	0.164492	0.265151	0.0150103	0.0559755	0.262852	0.242303	0.398846	0.276352	0.367119	0.334235	1	0.470167	0.607847	0.423916	0.601212	0.43273	0.398441	0.134108	0.168839	0.200104	0.138048	0.178036	0.162958	0.00636067	0.0319796	0.0357586	0.181657	-0.240981	-0.102973	-0.0247216	-0.00427691	0.0635039	0.0276143	-0.00429578	-0.00560021	-0.0555877	-0.042849	0.00125575	-0.0121096	-0.0216799
GCrich	-0.0265313	0.0311089	0.0833361	0.205955	0.00838653	0.0357479	0.201851	0.166307	0.292492	0.212594	0.240938	0.25413	0.470167	1	0.502534	0.467507	0.556353	0.406324	0.343257	0.110622	0.16069	0.172363	0.118954	0.119418	0.0970625	0.00446653	0.00974521	0.0206241	0.00383473	-0.173968	-0.137497	-0.0183731	0.00123991	0.0919101	0.0419699	-0.00223791	-0.00898586	-0.0629512	-0.0364936	-0.0124272	-0.0177151	-0.0382659
MeMRE	-0.0462914	0.0511103	0.176617	0.326112	0.0197792	0.0685366	0.357447	0.361166	0.542378	0.328138	0.42242	0.403061	0.607847	0.502534	1	0.595586	0.816419	0.664078	0.543992	0.18521	0.247489	0.283524	0.177025	0.1933	0.155607	0.0141684	0.0378652	0.0343468	-0.0207067	-0.282299	-0.211936	-0.0310869	0.00025495	0.105397	0.0695809	0.017953	-0.00566577	-0.0745286	-0.0376655	0.00128816	-0.0173097	-0.0534148
MeBS	-0.0904492	0.000425492	0.111861	0.230838	0.0351887	0.0659088	0.233	0.257631	0.25108	0.243771	0.345911	0.409223	0.423916	0.467507	0.595586	1	0.699004	0.775191	0.73008	0.117345	0.162969	0.181374	0.134439	0.179517	0.158307	-0.000661606	0.00869654	0.0134269	-0.0619705	-0.225065	-0.207189	-0.0259677	-0.0137954	0.235279	0.0803982	-0.0140615	-0.0414269	0.0106286	0.0392671	0.0100566	0.00830685	-0.0370161
CpGi	-0.0825302	-0.0150631	0.145969	0.272939	0.0256465	0.0579308	0.290436	0.272582	0.391188	0.278399	0.364046	0.384376	0.601212	0.556353	0.816419	0.699004	1	0.729365	0.620912	0.154512	0.20622	0.232155	0.163583	0.185939	0.173362	0.0135111	0.0258522	0.0291777	-0.00507518	-0.241408	-0.196691	0.018575	0.0554218	0.199013	0.0529386	-0.0230686	-0.0220982	-0.088369	-0.0268401	-0.0111142	-0.0177359	-0.0568909
CpGe	-0.124228	-0.0293	0.123344	0.253764	0.0377277	0.0857055	0.259188	0.296445	0.307006	0.244868	0.346701	0.429547	0.43273	0.406324	0.664078	0.775191	0.729365	1	0.717295	0.104304	0.141355	0.157783	0.102381	0.176062	0.165783	-0.00209194	0.0164227	0.017414	-0.0671243	-0.251211	-0.235629	-0.0223584	-0.000819758	0.317665	0.114282	-0.0275514	-0.0496933	0.0335284	0.0621072	0.00824419	0.00918104	-0.0264599
Me450	-0.0940708	-0.0255725	0.120069	0.225292	0.0409374	0.110532	0.298399	0.265489	0.251663	0.262935	0.419862	0.419475	0.398441	0.343257	0.543992	0.73008	0.620912	0.717295	1	0.170243	0.216198	0.24073	0.16634	0.221272	0.204799	0.00262818	0.0191937	0.0200664	-0.0931942	-0.249898	-0.213897	0.000506619	0.0123692	0.232385	0.03729	-0.0350495	-0.0444144	-0.00612545	0.030925	0.0162318	0.014007	-0.00752399
FLAM	-0.0365568	-0.0314471	-0.0711503	-0.00938181	0.0103963	0.0957984	0.228368	0.101379	0.0686069	0.13901	0.234687	0.170319	0.134108	0.110622	0.18521	0.117345	0.154512	0.104304	0.170243	1	0.547931	0.533667	0.321563	0.0880784	0.085036	0.000115727	0.0141835	0.014578	-0.190294	-0.205912	-0.110982	-0.02086	0.0195203	-0.0127189	-0.0278114	-0.0161761	0.00359087	-0.118877	-0.0863108	0.0436262	-0.00543935	-0.0100994
AluJ	-0.0399587	-0.0146386	-0.108987	-0.0238784	0.0146918	0.132802	0.305234	0.145697	0.0888377	0.190057	0.302864	0.220062	0.168839	0.16069	0.247489	0.162969	0.20622	0.141355	0.216198	0.547931	1	0.751499	0.435176	0.110639	0.115313	0.0089179	0.0153017	0.00923545	-0.274572	-0.308621	-0.184846	-0.0335427	0.0357099	-0.0182249	-0.00347487	0.00972141	0.00773159	-0.152083	-0.101299	0.0631267	-0.00175337	-0.0199589
AluS	-0.0868095	-0.0518995	-0.125722	-0.042326	0.0226435	0.115793	0.318103	0.154217	0.0950029	0.208865	0.331809	0.233053	0.200104	0.172363	0.283524	0.181374	0.232155	0.157783	0.24073	0.533667	0.751499	1	0.574584	0.128864	0.128933	0.00860236	0.0261295	0.0205003	-0.267493	-0.336841	-0.198646	-0.0309264	0.0424734	0.0151144	0.0112838	0.0120158	0.00372059	-0.148508	-0.0639694	0.0990707	0.0316325	0.0039092
AluY	-0.101582	-0.124971	-0.125529	-0.0819873	0.0123085	0.0593375	0.172007	0.0620833	0.0300802	0.138216	0.204674	0.152626	0.138048	0.118954	0.177025	0.134439	0.163583	0.102381	0.16634	0.321563	0.435176	0.574584	1	0.0927687	0.0989065	0.0106219	0.0147983	0.0133006	-0.153925	-0.168139	-0.082724	0.000249875	0.0296531	0.0535101	-0.0279827	-0.0414885	-0.00535142	-0.121416	-0.0429188	0.0750739	0.0342745	0.0166451
LRNA+	-0.0360623	-0.0286181	0.0706242	0.101798	0.019155	0.0570531	0.118101	0.100093	0.107901	0.372956	0.207027	0.270472	0.178036	0.119418	0.1933	0.179517	0.185939	0.176062	0.221272	0.0880784	0.110639	0.128864	0.0927687	1	0.0690428	0.0186234	0.139518	0.104195	-0.0400467	-0.0988867	-0.0680617	0.0467243	0.0549377	0.0487709	-0.0334885	-0.0435126	-0.0201934	-0.0856555	-0.0607418	-0.0171833	-0.0289609	-0.041379
LRNA-	-0.0427237	-0.0374331	0.0679648	0.086883	0.0220075	0.053476	0.117698	0.0985423	0.0690523	0.169034	0.180644	0.25024	0.162958	0.0970625	0.155607	0.158307	0.173362	0.165783	0.204799	0.085036	0.115313	0.128933	0.0989065	0.0690428	1	0.0246885	0.15108	0.00816076	-0.0276802	-0.0934141	-0.0593402	0.0471716	0.0805946	0.0504102	-0.0312626	-0.0404803	-0.023963	-0.0954166	-0.0664087	-0.0235562	-0.02666	-0.0332079
LINC	-0.0208665	-0.0132977	-0.0150868	-0.024048	-0.00388934	-0.0275099	-0.0133923	-0.00510765	0.00811375	0.00499783	0.0118105	0.0201568	0.00636067	0.00446653	0.0141684	-0.000661606	0.0135111	-0.00209194	0.00262818	0.000115727	0.0089179	0.00860236	0.0106219	0.0186234	0.0246885	1	-0.000452368	-0.000764062	-0.00938294	-0.00322954	-0.014417	0.0332456	0.0646995	0.0120097	0.00467294	-0.00307737	0.000932898	-0.0546397	-0.0182154	-0.0159997	-0.00496448	-0.0143635
SRNA-	-0.00751127	-0.0046795	0.00319472	0.00149446	0.00135805	-7.10718e-05	0.0239438	0.0139803	0.0248475	0.308637	0.0226399	0.0333933	0.0319796	0.00974521	0.0378652	0.00869654	0.0258522	0.0164227	0.0191937	0.0141835	0.0153017	0.0261295	0.0147983	0.139518	0.15108	-0.000452368	1	0.0270446	-0.00275713	-0.0108563	-0.0067159	0.0100916	0.00655878	0.0051802	-0.00475618	-0.00554692	0.00188389	-0.0119932	-0.00723522	-0.000830759	-0.000712777	3.85583e-05
SRNA+	-0.00703608	-0.00907126	0.00411925	0.00706007	0.000373884	0.00321865	0.0213934	0.00833858	0.0173112	0.0579363	0.0228497	0.021381	0.0357586	0.0206241	0.0343468	0.0134269	0.0291777	0.017414	0.0200664	0.014578	0.00923545	0.0205003	0.0133006	0.104195	0.00816076	-0.000764062	0.0270446	1	0.00557199	-0.0140648	-0.00334778	0.00225753	0.00267111	0.0047237	0.00196375	-0.0014955	-0.0033892	-0.00903222	-0.0099174	0.00511575	0.00314684	0.0050632
NAS-	0.0739136	0.0177992	0.172753	0.108576	-0.0108366	-0.0815534	-0.122116	-0.0774452	0.0391544	-0.0428729	-0.0903691	-0.0683769	0.181657	0.00383473	-0.0207067	-0.0619705	-0.00507518	-0.0671243	-0.0931942	-0.190294	-0.274572	-0.267493	-0.153925	-0.0400467	-0.0276802	-0.00938294	-0.00275713	0.00557199	1	-0.00366127	0.193874	-0.0200018	-0.0213005	-0.0166444	0.0162587	0.0172545	0.0317106	0.0948409	0.0629349	0.00982965	0.0367799	0.0512473
L1	-0.189872	-0.353697	-0.385833	-0.406403	-0.0262049	-0.185398	-0.24654	-0.220689	-0.190418	-0.157826	-0.249296	-0.275773	-0.240981	-0.173968	-0.282299	-0.225065	-0.241408	-0.251211	-0.249898	-0.205912	-0.308621	-0.336841	-0.168139	-0.0988867	-0.0934141	-0.00322954	-0.0108563	-0.0140648	-0.00366127	1	0.152049	0.0259758	-0.0244599	-0.0436076	-0.188187	-0.165077	-0.0240465	0.0478692	0.0533348	0.0179573	0.0603605	0.0726416
ATrich	-0.0503677	-0.239396	-0.0648004	-0.120807	-0.0141972	-0.0335156	-0.164811	-0.212176	-0.222704	-0.122387	-0.19589	-0.17264	-0.102973	-0.137497	-0.211936	-0.207189	-0.196691	-0.235629	-0.213897	-0.110982	-0.184846	-0.198646	-0.082724	-0.0680617	-0.0593402	-0.014417	-0.0067159	-0.00334778	0.193874	0.152049	1	-0.0206018	-0.0147297	-0.0751975	-0.181299	-0.129446	0.0310137	-0.0431095	-0.0636637	0.0662924	0.107998	0.133948
SNPM	-0.0876478	-0.0971639	-0.0851434	-0.100772	-0.00405892	-0.0420489	-0.0907622	-0.0389996	0.0780053	0.00224488	-0.0251515	-0.0467377	-0.0247216	-0.0183731	-0.0310869	-0.0259677	0.018575	-0.0223584	0.000506619	-0.02086	-0.0335427	-0.0309264	0.000249875	0.0467243	0.0471716	0.0332456	0.0100916	0.00225753	-0.0200018	0.0259758	-0.0206018	1	0.202449	0.135642	-0.0516636	-0.0588082	-0.0288772	-0.250605	-0.0844375	-0.113512	-0.0960452	-0.120868
SDP	-0.0809275	-0.0822776	-0.0475278	-0.108598	-0.00196678	-0.0318184	-0.0522411	-0.0184911	-0.0836118	0.0118488	-0.0142678	-0.0313547	-0.00427691	0.00123991	0.00025495	-0.0137954	0.0554218	-0.000819758	0.0123692	0.0195203	0.0357099	0.0424734	0.0296531	0.0549377	0.0805946	0.0646995	0.00655878	0.00267111	-0.0213005	-0.0244599	-0.0147297	0.202449	1	0.0766179	-0.0357996	-0.0415912	-0.0123323	-0.190104	-0.050586	-0.0819154	-0.0663238	-0.0893023
CNVG	-0.138803	-0.108782	-0.128522	-0.108779	0.00488164	-0.027839	-0.023142	0.0412442	0.0740316	0.0698915	0.068174	0.0701158	0.0635039	0.0919101	0.105397	0.235279	0.199013	0.317665	0.232385	-0.0127189	-0.0182249	0.0151144	0.0535101	0.0487709	0.0504102	0.0120097	0.0051802	0.0047237	-0.0166444	-0.0436076	-0.0751975	0.135642	0.0766179	1	0.12721	-0.0216068	-0.0368912	0.189342	0.372605	0.155029	0.20685	0.20235
RecH	0.0639301	0.192456	0.0800787	0.0879778	-0.00125737	-0.0346161	0.0258271	0.109554	0.0715893	0.0199747	0.0368727	0.0137231	0.0276143	0.0419699	0.0695809	0.0803982	0.0529386	0.114282	0.03729	-0.0278114	-0.00347487	0.0112838	-0.0279827	-0.0334885	-0.0312626	0.00467294	-0.00475618	0.00196375	0.0162587	-0.188187	-0.181299	-0.0516636	-0.0357996	0.12721	1	0.659327	0.0264075	0.274246	0.274538	0.124928	0.106011	0.114853
RecD	0.114522	0.233441	0.113638	0.107782	-0.0011446	-0.0306411	0.0340332	0.0914181	0.0531301	-0.000449637	0.0165547	-0.0156345	-0.00429578	-0.00223791	0.017953	-0.0140615	-0.0230686	-0.0275514	-0.0350495	-0.0161761	0.00972141	0.0120158	-0.0414885	-0.0435126	-0.0404803	-0.00307737	-0.00554692	-0.0014955	0.0172545	-0.165077	-0.129446	-0.0588082	-0.0415912	-0.0216068	0.659327	1	0.0465423	0.183322	0.152753	0.0733733	0.0455684	0.0607746
MST	0.03484	0.0457776	0.0422938	0.0337156	-0.0016865	0.003237	-0.0154232	-0.00440814	-0.00933064	-0.00688804	-0.0191696	-0.038849	-0.00560021	-0.00898586	-0.00566577	-0.0414269	-0.0220982	-0.0496933	-0.0444144	0.00359087	0.00773159	0.00372059	-0.00535142	-0.0201934	-0.023963	0.000932898	0.00188389	-0.0033892	0.0317106	-0.0240465	0.0310137	-0.0288772	-0.0123323	-0.0368912	0.0264075	0.0465423	1	-0.00312435	-0.00805743	0.0284281	0.0237977	0.027507
SNP1K	0.0222125	0.0892673	-0.0313288	-0.0436189	-0.00654023	-0.0862861	-0.0345866	0.00513266	0.0548762	-0.064665	-0.0609622	-0.0391211	-0.0555877	-0.0629512	-0.0745286	0.0106286	-0.088369	0.0335284	-0.00612545	-0.118877	-0.152083	-0.148508	-0.121416	-0.0856555	-0.0954166	-0.0546397	-0.0119932	-0.00903222	0.0948409	0.0478692	-0.0431095	-0.250605	-0.190104	0.189342	0.274246	0.183322	-0.00312435	1	0.774356	0.405895	0.42464	0.512199
SNPdb	-0.0491355	0.0086289	-0.150405	-0.165581	-0.0119549	-0.119597	-0.0552454	0.00570736	0.0271593	-0.0316318	-0.0344672	-0.0721034	-0.042849	-0.0364936	-0.0376655	0.0392671	-0.0268401	0.0621072	0.030925	-0.0863108	-0.101299	-0.0639694	-0.0429188	-0.0607418	-0.0664087	-0.0182154	-0.00723522	-0.0099174	0.0629349	0.0533348	-0.0636637	-0.0844375	-0.050586	0.372605	0.274538	0.152753	-0.00805743	0.774356	1	0.510615	0.561023	0.586964
SINS	-0.0484965	-0.0708367	-0.115475	-0.107388	0.00503303	-0.0207579	0.0399567	-0.00374726	-0.00458476	-0.00808339	0.0124974	-0.00351292	0.00125575	-0.0124272	0.00128816	0.0100566	-0.0111142	0.00824419	0.0162318	0.0436262	0.0631267	0.0990707	0.0750739	-0.0171833	-0.0235562	-0.0159997	-0.000830759	0.00511575	0.00982965	0.0179573	0.0662924	-0.113512	-0.0819154	0.155029	0.124928	0.0733733	0.0284281	0.405895	0.510615	1	0.49448	0.752311
SDEL	-0.0681277	-0.0939703	-0.15115	-0.149382	-0.00743532	-0.0538684	0.00769358	-0.0210413	-0.0284006	-0.0196439	-0.00957661	-0.0256882	-0.0121096	-0.0177151	-0.0173097	0.00830685	-0.0177359	0.00918104	0.014007	-0.00543935	-0.00175337	0.0316325	0.0342745	-0.0289609	-0.02666	-0.00496448	-0.000712777	0.00314684	0.0367799	0.0603605	0.107998	-0.0960452	-0.0663238	0.20685	0.106011	0.0455684	0.0237977	0.42464	0.561023	0.49448	1	0.83399
SID	-0.0616557	-0.0936456	-0.153286	-0.145964	-0.00746483	-0.0481794	-0.0126513	-0.0407785	-0.0513956	-0.0352386	-0.0441191	-0.0461798	-0.0216799	-0.0382659	-0.0534148	-0.0370161	-0.0568909	-0.0264599	-0.00752399	-0.0100994	-0.0199589	0.0039092	0.0166451	-0.041379	-0.0332079	-0.0143635	3.85583e-05	0.0050632	0.0512473	0.0726416	0.133948	-0.120868	-0.0893023	0.20235	0.114853	0.0607746	0.027507	0.512199	0.586964	0.752311	0.83399	1

## Sheet: 50 kb-P
Supplementary Table S2.2 Asymptotic P-values of Pearson correlations between different features based on 50-kb windows.
Features	L2	MIR	CID	TFBS	CLV	GENE	CNVT	REG	H3K4	DNase	FAIRE	EXPS	NAS+	GCrich	MeMRE	MeBS	CpGi	CpGe	Me450	FLAM	AluJ	AluS	AluY	LRNA+	LRNA-	LINC	SRNA-	SRNA+	NAS-	L1	ATrich	SNPM	SDP	CNVG	RecH	RecD	MST	SNP1K	SNPdb	SINS	SDEL	SID
L2	0	0	0	0	0.880938	0	1.29829e-12	1.03378e-07	7.00653e-07	0.297656	0.801786	2.51724e-06	0.538149	7.19231e-10	0	0	0	0	0	0	0	0	0	0	0	1.26067e-06	0.0811267	0.102293	0	0	0	0	0	0	0	0	4.44089e-16	2.48938e-07	0	0	0	0
MIR	0	0	0	0	0.852905	0	0	0	0	0	0	0	8.40066e-11	4.996e-13	0	0.921296	0.000468852	1.00986e-11	2.8668e-09	2.79332e-13	0.000675459	0	0	2.99836e-11	0	0.00201548	0.277208	0.0351659	3.57426e-05	0	0	0	0	0	0	0	0	0	0.0451004	0	0	0
CID	0	0	0	0	0	0	0	0	0	0	0	0	0	0	0	0	0	0	0	0	0	0	0	0	0	0.000459306	0.458188	0.338811	0	0	0	0	0	0	0	0	0	3.42393e-13	0	0	0	0
TFBS	0	0	0	0	0	0	0	0	0	0	0	0	0	0	0	0	0	0	0	0.0293645	2.93122e-08	0	0	0	0	2.33862e-08	0.728574	0.101128	0	0	0	0	0	0	0	0	4.88498e-15	0	0	0	0	0
CLV	0.880938	0.852905	0	0	0	1.29452e-13	0	2.01965e-08	0.675536	0.0135196	0.000190894	0	0.000490916	0.0514827	4.36303e-06	4.44089e-16	2.58104e-09	0	0	0.015772	0.000645555	1.45132e-07	0.00426044	8.65468e-06	3.20662e-07	0.366457	0.752499	0.930816	0.0118562	1.15786e-09	0.000977789	0.345932	0.647888	0.256983	0.77031	0.790407	0.695343	0.128839	0.00550141	0.242522	0.084249	0.0830247
GENE	0	0	0	0	1.29452e-13	0	0	0	0	0	0	0	0	0	0	0	0	0	0	0	0	0	0	0	0	1.66802e-10	0.986833	0.454828	0	0	7.10543e-15	0	1.46549e-13	1.00879e-10	8.88178e-16	1.10534e-12	0.452261	0	0	1.43117e-06	0	0
CNVT	1.29829e-12	0	0	0	0	0	0	0	0	0	0	0	0	0	0	0	0	0	0	0	0	0	0	0	0	0.00187146	2.68713e-08	6.75629e-07	0	0	0	0	0	7.68279e-08	1.99529e-09	2.66454e-15	0.000341546	8.88178e-16	0	0	0.0740152	0.00330534
REG	1.03378e-07	0	0	0	2.01965e-08	0	0	0	0	0	0	0	0	0	0	0	0	0	0	0	0	0	0	0	0	0.235609	0.00116844	0.052831	0	0	0	0	1.75402e-05	0	0	0	0.306024	0.233324	0.185074	0.384225	1.02668e-06	0
H3K4	7.00653e-07	0	0	0	0.675536	0	0	0	0	0	0	0	0	0	0	0	0	0	0	0	0	0	2.82085e-12	0	0	0.0595529	7.89745e-09	5.81854e-05	0	0	0	0	0	0	0	0	0.0302597	0	2.83207e-10	0.287051	4.22049e-11	0
DNase	0.297656	0	0	0	0.0135196	0	0	0	0	0	0	0	0	0	0	0	0	0	0	0	0	0	0	0	0	0.245832	0	0	0	0	0	0.602175	0.00593311	0	3.5059e-06	0.916845	0.109718	0	2.02949e-13	0.0605127	5.07026e-06	2.22045e-16
FAIRE	0.801786	0	0	0	0.000190894	0	0	0	0	0	0	0	0	0	0	0	0	0	0	0	0	0	0	0	0	0.00609628	1.45799e-07	1.11731e-07	0	0	0	5.18132e-09	0.000922239	0	0	0.00012087	8.519e-06	0	1.33227e-15	0.00370692	0.0261622	0
EXPS	2.51724e-06	0	0	0	0	0	0	0	0	0	0	0	0	0	0	0	0	0	0	0	0	0	0	0	0	2.85479e-06	8.88178e-15	6.8571e-07	0	0	0	0	3.27738e-13	0	0.00143894	0.000282728	0	0	0	0.414659	2.43256e-09	0
NAS+	0.538149	8.40066e-11	0	0	0.000490916	0	0	0	0	0	0	0	0	0	0	0	0	0	0	0	0	0	0	0	0	0.139676	1.10578e-13	0	0	0	0	9.39071e-09	0.320648	0	1.42299e-10	0.318517	0.19346	0	0	0.770598	0.00492307	4.78402e-07
GCrich	7.19231e-10	4.996e-13	0	0	0.0514827	0	0	0	0	0	0	0	0	0	0	0	0	0	0	0	0	0	0	0	0	0.299661	0.0236389	1.67154e-06	0.373224	0	0	1.98388e-05	0.773411	0	0	0.603303	0.0369233	0	0	0.00390457	3.89064e-05	0
MeMRE	0	0	0	0	4.36303e-06	0	0	0	0	0	0	0	0	0	0	0	0	0	0	0	0	0	0	0	0	0.00100135	0	1.33227e-15	1.51889e-06	0	0	5.18696e-13	0.952792	0	0	3.05773e-05	0.188296	0	0	0.76485	5.82669e-05	0
MeBS	0	0.921296	0	0	4.44089e-16	0	0	0	0	0	0	0	0	0	0	0	0	0	0	0	0	0	0	0	0	0.877902	0.0434431	0.00182118	0	0	0	1.63089e-09	0.00135762	0	0	0.00109336	0	0.0135839	0	0.0195299	0.0537392	0
CpGi	0	0.000468852	0	0	2.58104e-09	0	0	0	0	0	0	0	0	0	0	0	0	0	0	0	0	0	0	0	0	0.0017039	1.92483e-09	1.22977e-11	0.2386	0	0	1.60621e-05	0	0	0	8.44425e-08	2.8674e-07	0	4.56003e-10	0.00985546	3.8103e-05	0
CpGe	0	1.00986e-11	0	0	0	0	0	0	0	0	0	0	0	0	0	0	0	0	0	0	0	0	0	0	0	0.627136	0.000136898	5.25632e-05	0	0	0	2.07609e-07	0.849033	0	0	1.56606e-10	0	6.66134e-15	0	0.0555714	0.0330122	7.98577e-10
Me450	0	2.8668e-09	0	0	0	0	0	0	0	0	0	0	0	0	0	0	0	0	0	0	0	0	0	0	0	0.541677	8.2998e-06	3.162e-06	0	0	0	0.906353	0.00407478	0	0	4.44089e-16	0	0.154917	6.83453e-13	0.000163657	0.00114328	0.0806132
FLAM	0	2.79332e-13	0	0.0293645	0.015772	0	0	0	0	0	0	0	0	0	0	0	0	0	0	0	0	0	0	0	0	0.978561	0.000988937	0.00071104	0	0	0	1.27035e-06	5.81089e-06	0.00314175	1.05244e-10	0.000172358	0.40438	0	0	0	0.206568	0.0190173
AluJ	0	0.000675459	0	2.93122e-08	0.000645555	0	0	0	0	0	0	0	0	0	0	0	0	0	0	0	0	0	0	0	0	0.0383748	0.000380368	0.0319872	0	0	0	6.66134e-15	0	2.31334e-05	0.419731	0.0239818	0.0725985	0	0	0	0.683903	3.56883e-06
AluS	0	0	0	0	1.45132e-07	0	0	0	0	0	0	0	0	0	0	0	0	0	0	0	0	0	0	0	0	0.0457649	1.29152e-09	1.92849e-06	0	0	0	6.82121e-13	0	0.00044837	0.00878641	0.0052671	0.387618	0	0	0	2.02505e-13	0.364015
AluY	0	0	0	0	0.00426044	0	0	0	2.82085e-12	0	0	0	0	0	0	0	0	0	0	0	0	0	0	0	0	0.0136423	0.000589431	0.00201094	0	0	0	0.953731	5.69278e-12	0	8.08487e-11	0	0.214001	0	0	0	1.77636e-15	0.000110923
LRNA+	0	2.99836e-11	0	0	8.65468e-06	0	0	0	0	0	0	0	0	0	0	0	0	0	0	0	0	0	0	0	0	1.5265e-05	0	0	0	0	0	0	0	0	7.32747e-15	0	2.73872e-06	0	0	6.5977e-05	1.74025e-11	0
LRNA-	0	0	0	0	3.20662e-07	0	0	0	0	0	0	0	0	0	0	0	0	0	0	0	0	0	0	0	0	9.82707e-09	0	0.0580915	1.28672e-10	0	0	0	0	0	3.83915e-13	0	2.61952e-08	0	0	4.48411e-08	5.95138e-10	1.24345e-14
LINC	1.26067e-06	0.00201548	0.000459306	2.33862e-08	0.366457	1.66802e-10	0.00187146	0.235609	0.0595529	0.245832	0.00609628	2.85479e-06	0.139676	0.299661	0.00100135	0.877902	0.0017039	0.627136	0.541677	0.978561	0.0383748	0.0457649	0.0136423	1.5265e-05	9.82707e-09	0	0.916342	0.859179	0.0293451	0.453303	0.000814326	1.15463e-14	0	0.00528986	0.277882	0.474865	0.828501	0	2.33618e-05	0.00020284	0.248998	0.000851556
SRNA-	0.0811267	0.277208	0.458188	0.728574	0.752499	0.986833	2.68713e-08	0.00116844	7.89745e-09	0	1.45799e-07	8.88178e-15	1.10578e-13	0.0236389	0	0.0434431	1.92483e-09	0.000136898	8.2998e-06	0.000988937	0.000380368	1.29152e-09	0.000589431	0	0	0.916342	0	3.36276e-10	0.522028	0.011703	0.118881	0.0191097	0.127758	0.229023	0.269412	0.197734	0.661785	0.00535283	0.0929416	0.847032	0.868542	0.992856
SRNA+	0.102293	0.0351659	0.338811	0.101128	0.930816	0.454828	6.75629e-07	0.052831	5.81854e-05	0	1.11731e-07	6.8571e-07	0	1.67154e-06	1.33227e-15	0.00182118	1.22977e-11	5.25632e-05	3.162e-06	0.00071104	0.0319872	1.92849e-06	0.00201094	0	0.0580915	0.859179	3.36276e-10	0	0.195714	0.00109042	0.436937	0.600131	0.535094	0.272695	0.648393	0.728393	0.431285	0.0359602	0.0212826	0.234867	0.464953	0.23971
NAS-	0	3.57426e-05	0	0	0.0118562	0	0	0	0	0	0	0	0	0.373224	1.51889e-06	0	0.2386	0	0	0	0	0	0	0	1.28672e-10	0.0293451	0.522028	0.195714	0	0.39523	0	3.40099e-06	7.54953e-07	0.000111	0.000159608	6.15216e-05	1.76748e-13	0	0	0.0224565	0	0
L1	0	0	0	0	1.15786e-09	0	0	0	0	0	0	0	0	0	0	0	0	0	0	0	0	0	0	0	0	0.453303	0.011703	0.00109042	0.39523	0	0	1.61206e-09	1.34241e-08	0	0	0	2.34323e-08	0	0	3.04436e-05	0	0
ATrich	0	0	0	0	0.000977789	7.10543e-15	0	0	0	0	0	0	0	0	0	0	0	0	0	0	0	0	0	0	0	0.000814326	0.118881	0.436937	0	0	0	1.71536e-06	0.000625068	0	0	0	5.87752e-13	0	0	0	0	0
SNPM	0	0	0	0	0.345932	0	0	0	0	0.602175	5.18132e-09	0	9.39071e-09	1.98388e-05	5.18696e-13	1.63089e-09	1.60621e-05	2.07609e-07	0.906353	1.27035e-06	6.66134e-15	6.82121e-13	0.953731	0	0	1.15463e-14	0.0191097	0.600131	3.40099e-06	1.61206e-09	1.71536e-06	0	0	0	0	0	1.98876e-11	0	0	0	0	0
SDP	0	0	0	0	0.647888	1.46549e-13	0	1.75402e-05	0	0.00593311	0.000922239	3.27738e-13	0.320648	0.773411	0.952792	0.00135762	0	0.849033	0.00407478	5.81089e-06	0	0	5.69278e-12	0	0	0	0.127758	0.535094	7.54953e-07	1.34241e-08	0.000625068	0	0	0	0	0	0.00418681	0	0	0	0	0
CNVG	0	0	0	0	0.256983	1.00879e-10	7.68279e-08	0	0	0	0	0	0	0	0	0	0	0	0	0.00314175	2.31334e-05	0.00044837	0	0	0	0.00528986	0.229023	0.272695	0.000111	0	0	0	0	0	0	5.22641e-07	0	0	0	0	0	0
RecH	0	0	0	0	0.77031	8.88178e-16	1.99529e-09	0	0	3.5059e-06	0	0.00143894	1.42299e-10	0	0	0	0	0	0	1.05244e-10	0.419731	0.00878641	8.08487e-11	7.32747e-15	3.83915e-13	0.277882	0.269412	0.648393	0.000159608	0	0	0	0	0	0	0	8.62186e-10	0	0	0	0	0
RecD	0	0	0	0	0.790407	1.10534e-12	2.66454e-15	0	0	0.916845	0.00012087	0.000282728	0.318517	0.603303	3.05773e-05	0.00109336	8.44425e-08	1.56606e-10	4.44089e-16	0.000172358	0.0239818	0.0052671	0	0	0	0.474865	0.197734	0.728393	6.15216e-05	0	0	0	0	5.22641e-07	0	0	0	0	0	0	0	0
MST	4.44089e-16	0	0	4.88498e-15	0.695343	0.452261	0.000341546	0.306024	0.0302597	0.109718	8.519e-06	0	0.19346	0.0369233	0.188296	0	2.8674e-07	0	0	0.40438	0.0725985	0.387618	0.214001	2.73872e-06	2.61952e-08	0.828501	0.661785	0.431285	1.76748e-13	2.34323e-08	5.87752e-13	1.98876e-11	0.00418681	0	8.62186e-10	0	0	0.468149	0.0613435	4.04285e-11	3.26231e-08	1.67523e-10
SNP1K	2.48938e-07	0	3.42393e-13	0	0.128839	0	8.88178e-16	0.233324	0	0	0	0	0	0	0	0.0135839	0	6.66134e-15	0.154917	0	0	0	0	0	0	0	0.00535283	0.0359602	0	0	0	0	0	0	0	0	0.468149	0	0	0	0	0
SNPdb	0	0.0451004	0	0	0.00550141	0	0	0.185074	2.83207e-10	2.02949e-13	1.33227e-15	0	0	0	0	0	4.56003e-10	0	6.83453e-13	0	0	0	0	0	0	2.33618e-05	0.0929416	0.0212826	0	0	0	0	0	0	0	0	0.0613435	0	0	0	0	0
SINS	0	0	0	0	0.242522	1.43117e-06	0	0.384225	0.287051	0.0605127	0.00370692	0.414659	0.770598	0.00390457	0.76485	0.0195299	0.00985546	0.0555714	0.000163657	0	0	0	0	6.5977e-05	4.48411e-08	0.00020284	0.847032	0.234867	0.0224565	3.04436e-05	0	0	0	0	0	0	4.04285e-11	0	0	0	0	0
SDEL	0	0	0	0	0.084249	0	0.0740152	1.02668e-06	4.22049e-11	5.07026e-06	0.0261622	2.43256e-09	0.00492307	3.89064e-05	5.82669e-05	0.0537392	3.8103e-05	0.0330122	0.00114328	0.206568	0.683903	2.02505e-13	1.77636e-15	1.74025e-11	5.95138e-10	0.248998	0.868542	0.464953	0	0	0	0	0	0	0	0	3.26231e-08	0	0	0	0	0
SID	0	0	0	0	0.0830247	0	0.00330534	0	0	2.22045e-16	0	0	4.78402e-07	0	0	0	0	7.98577e-10	0.0806132	0.0190173	3.56883e-06	0.364015	0.000110923	0	1.24345e-14	0.000851556	0.992856	0.23971	0	0	0	0	0	0	0	0	1.67523e-10	0	0	0	0	0

## Sheet: 200 kb-Pearson r
Supplementary Table S2.3 Pearson correlation coefficients between different feature-pairs based on 200-kb windows.
Features	L2	MIR	CID	TFBS	CLV	GENE	CNVT	REG	H3K4	DNase	FAIRE	EXPS	NAS+	GCrich	MeMRE	MeBS	CpGi	CpGe	Me450	FLAM	AluJ	AluS	AluY	LRNA+	LRNA-	LINC	SRNA-	SRNA+	NAS-	L1	ATrich	SNPM	SDP	CNVG	RecH	RecD	MST	SNP1K	SNPdb	SINS	SDEL	SID
L2	1	0.577044	0.336444	0.299821	0.00545084	0.0761848	0.0808301	0.0571208	0.0458042	-0.0184297	-0.00820015	-0.0212237	-0.0377333	-0.0677446	-0.078738	-0.147775	-0.145976	-0.19216	-0.148878	-0.0650378	-0.0614126	-0.12038	-0.165646	-0.0750194	-0.0806314	-0.0367706	-0.0044884	-0.0132477	0.0809747	-0.155159	-0.0870187	-0.173873	-0.149339	-0.251721	0.0835082	0.198736	0.0921676	0.0476947	-0.0658708	-0.0743332	-0.103415	-0.0784203
MIR	0.577044	1	0.385641	0.384213	0.00393417	0.0984508	0.144593	0.235442	0.166836	0.0607495	0.0899108	0.0845898	-0.000345795	0.0260999	0.0620854	-0.0221845	-0.0359662	-0.0551814	-0.047768	-0.0168296	0.00856307	-0.0310941	-0.141732	-0.0425875	-0.0550241	-0.0171395	0.00187818	-0.0155601	-0.0420979	-0.355778	-0.347676	-0.158395	-0.119587	-0.171287	0.26021	0.345858	0.0922794	0.116204	0.0181171	-0.0810994	-0.128224	-0.102889
CID	0.336444	0.385641	1	0.897313	0.0582539	0.145344	0.10641	0.156801	0.167983	0.0333644	0.0628574	0.178641	0.158916	0.0491562	0.131346	0.0429363	0.0787632	0.032259	0.0488952	-0.0650945	-0.073303	-0.0877491	-0.106455	0.0461492	0.0480894	-0.0196712	0.00583279	-0.00274622	0.183202	-0.352906	-0.123533	-0.1442	-0.102713	-0.199035	0.105383	0.169712	0.101906	-0.00533941	-0.150225	-0.152368	-0.199435	-0.181222
TFBS	0.299821	0.384213	0.897313	1	0.0581274	0.176984	0.209638	0.281258	0.265862	0.130937	0.191341	0.300825	0.273766	0.198996	0.300509	0.184182	0.225077	0.181522	0.176921	0.0413117	0.0494546	0.0270737	-0.0310761	0.108093	0.0906501	-0.0305264	0.0107556	0.000843127	0.0705212	-0.418944	-0.203645	-0.168436	-0.1579	-0.162257	0.122487	0.163854	0.0810276	-0.0174632	-0.168248	-0.146823	-0.204712	-0.18134
CLV	0.00545084	0.00393417	0.0582539	0.0581274	1	0.0453946	0.0779974	0.0538452	0.0177359	0.0415634	0.0482643	0.0696964	0.0458825	0.0361662	0.0577931	0.0564646	0.056999	0.0585132	0.0667933	0.0374397	0.0355597	0.0445705	0.0404321	0.0364586	0.0717993	-0.00635265	0.0753697	0.000469455	-0.0236238	-0.0498569	-0.0224962	-0.00847917	0.000783157	0.00785654	0.00363767	0.00178051	-0.0096599	-0.0137498	-0.0172535	-0.000854475	-0.0180646	-0.0165325
GENE	0.0761848	0.0984508	0.145344	0.176984	0.0453946	1	0.252629	0.119193	0.0820242	0.0968282	0.141389	0.281816	0.099709	0.0841975	0.11526	0.088468	0.0962442	0.101539	0.129457	0.168031	0.204375	0.18236	0.11879	0.0833949	0.0713626	-0.0355393	-0.000816565	0.0116811	-0.134374	-0.247824	-0.0886997	-0.0662876	-0.0350506	-0.0269051	-0.0152482	-0.0191318	0.0232889	-0.0823391	-0.118857	-0.0277673	-0.0769707	-0.0609558
CNVT	0.0808301	0.144593	0.10641	0.209638	0.0779974	0.252629	1	0.422602	0.355872	0.324105	0.457929	0.471173	0.355231	0.295376	0.470542	0.306287	0.360059	0.301082	0.35373	0.433968	0.487243	0.4852	0.322365	0.191147	0.174787	-0.0221271	0.0276389	0.026888	-0.294521	-0.354044	-0.279412	-0.175217	-0.0870853	-0.0366834	0.0424376	0.0607595	-0.0242299	-0.0314109	-0.06123	0.0593296	-0.000845325	-0.043921
REG	0.0571208	0.235442	0.156801	0.281258	0.0538452	0.119193	0.422602	1	0.360729	0.33885	0.475717	0.450644	0.385224	0.341284	0.535582	0.3781	0.419478	0.389528	0.366774	0.268943	0.309553	0.316229	0.203937	0.197448	0.193934	-0.0101125	0.0177204	0.00691991	-0.235015	-0.362979	-0.376242	-0.0780966	-0.0301911	0.0770544	0.172551	0.138761	-0.0108246	-0.00867654	-0.00534883	-0.0083968	-0.0485315	-0.084902
H3K4	0.0458042	0.166836	0.167983	0.265862	0.0177359	0.0820242	0.355872	0.360729	1	0.271999	0.354748	0.454415	0.379047	0.312215	0.530354	0.303165	0.374052	0.306336	0.264991	0.171782	0.193564	0.198827	0.107746	0.156112	0.0947996	-0.0022338	0.0246204	0.0156956	-0.0992205	-0.267256	-0.360236	-0.055253	-0.12261	0.0778798	0.151412	0.113487	-0.0318704	0.116069	0.0693202	0.0242434	-0.0203004	-0.0674131
DNase	-0.0184297	0.0607495	0.0333644	0.130937	0.0415634	0.0968282	0.324105	0.33885	0.271999	1	0.544048	0.40168	0.403622	0.369056	0.4861	0.415306	0.448719	0.3679	0.419779	0.315515	0.357468	0.374226	0.298984	0.469919	0.300043	0.0106579	0.268547	0.0694857	-0.209442	-0.288146	-0.251961	0.00980829	0.0502504	0.125201	0.0386423	-0.00303816	-0.0409735	-0.106501	-0.0532026	-0.0182708	-0.0458323	-0.0813195
FAIRE	-0.00820015	0.0899108	0.0628574	0.191341	0.0482643	0.141389	0.457929	0.475717	0.354748	0.544048	1	0.514711	0.510418	0.42081	0.59221	0.50499	0.529921	0.452702	0.570646	0.449908	0.494024	0.51536	0.385022	0.371049	0.323097	0.0233193	0.025312	0.0390051	-0.284081	-0.383841	-0.330646	-0.0426962	-0.00436614	0.121316	0.0619028	0.0226568	-0.0438667	-0.0904996	-0.0475166	0.0217004	-0.0242332	-0.08965
EXPS	-0.0212237	0.0845898	0.178641	0.300825	0.0696964	0.281816	0.471173	0.450644	0.454415	0.40168	0.514711	1	0.526703	0.460841	0.600341	0.55118	0.568963	0.528099	0.517387	0.359323	0.407348	0.424586	0.352653	0.368887	0.332462	0.0181949	0.0424431	0.0245749	-0.201399	-0.414138	-0.304877	-0.0843262	-0.0367724	0.13622	0.0526909	-0.0159654	-0.0563625	-0.0493566	-0.0716807	-0.00350978	-0.0496973	-0.0899939
NAS+	-0.0377333	-0.000345795	0.158916	0.273766	0.0458825	0.099709	0.355231	0.385224	0.379047	0.403622	0.510418	0.526703	1	0.565308	0.674682	0.576385	0.673215	0.528678	0.520682	0.300691	0.32647	0.356174	0.30213	0.327872	0.283692	-4.47229e-05	0.0330437	0.0511469	0.0554186	-0.339181	-0.187105	-0.0598272	-0.00920395	0.140903	0.0452015	-0.0221409	-0.0301579	-0.0485982	-0.0361069	0.0200442	-0.00842639	-0.0352763
GCrich	-0.0677446	0.0260999	0.0491562	0.198996	0.0361662	0.0841975	0.295376	0.341284	0.312215	0.369056	0.42081	0.460841	0.565308	1	0.617802	0.642387	0.670935	0.572129	0.495826	0.269435	0.329724	0.336572	0.292747	0.25185	0.224235	0.00416717	0.0251437	0.0287051	-0.168581	-0.302982	-0.272631	-0.0351944	0.0103283	0.197749	0.0956156	-0.0128098	-0.0502668	-0.059199	-0.0274792	-0.00177591	-0.0313562	-0.0702201
MeMRE	-0.078738	0.0620854	0.131346	0.300509	0.0577931	0.11526	0.470542	0.535582	0.530354	0.4861	0.59221	0.600341	0.674682	0.617802	1	0.705771	0.854987	0.713751	0.624468	0.389081	0.443755	0.475628	0.36797	0.337051	0.282975	0.0181216	0.0538253	0.0495928	-0.231004	-0.413871	-0.365934	-0.0506741	0.0182129	0.200848	0.122361	0.0144428	-0.0502194	-0.0772309	-0.0318469	0.00607621	-0.0302093	-0.103982
MeBS	-0.147775	-0.0221845	0.0429363	0.184182	0.0564646	0.088468	0.306287	0.3781	0.303165	0.415306	0.50499	0.55118	0.576385	0.642387	0.705771	1	0.818539	0.853914	0.779623	0.239602	0.285427	0.305932	0.290439	0.309782	0.278982	0.00251659	0.0270392	0.0293023	-0.177713	-0.309775	-0.309497	-0.0371603	-0.00790894	0.370722	0.125331	-0.049362	-0.0951023	0.0180365	0.0648376	0.0266404	0.022318	-0.0587131
CpGi	-0.145976	-0.0359662	0.0787632	0.225077	0.056999	0.0962442	0.360059	0.419478	0.374052	0.448719	0.529921	0.568963	0.673215	0.670935	0.854987	0.818539	1	0.807299	0.715072	0.320543	0.368247	0.392838	0.341644	0.346044	0.308449	0.0199655	0.0493731	0.0369062	-0.194677	-0.352191	-0.333264	0.0218299	0.0817051	0.344064	0.0954412	-0.0584974	-0.0792224	-0.0860205	-0.00723325	-0.00974603	-0.02038	-0.0980265
CpGe	-0.19216	-0.0551814	0.032259	0.181522	0.0585132	0.101539	0.301082	0.389528	0.306336	0.3679	0.452702	0.528099	0.528678	0.572129	0.713751	0.853914	0.807299	1	0.755745	0.207657	0.24419	0.262331	0.233121	0.26844	0.255644	0.000209209	0.0321044	0.0272447	-0.192397	-0.317837	-0.335821	-0.0341044	0.00699134	0.468964	0.166053	-0.0709364	-0.114678	0.043163	0.0928922	0.0201727	0.0262463	-0.0384922
Me450	-0.148878	-0.047768	0.0488952	0.176921	0.0667933	0.129457	0.35373	0.366774	0.264991	0.419779	0.570646	0.517387	0.520682	0.495826	0.624468	0.779623	0.715072	0.755745	1	0.305115	0.336975	0.359763	0.314136	0.346903	0.313186	0.00747545	0.0346266	0.0302278	-0.224284	-0.323937	-0.315503	0.00254431	0.0207126	0.354657	0.0633801	-0.0723359	-0.0927077	-0.0045469	0.0604241	0.0327068	0.0281494	-0.0108366
FLAM	-0.0650378	-0.0168296	-0.0650945	0.0413117	0.0374397	0.168031	0.433968	0.268943	0.171782	0.315515	0.449908	0.359323	0.300691	0.269435	0.389081	0.239602	0.320543	0.207657	0.305115	1	0.777919	0.741922	0.513715	0.220641	0.219694	0.00146913	0.0244658	0.031858	-0.357464	-0.368673	-0.226444	-0.0400256	0.042086	-0.0181434	-0.0360107	-0.014092	0.00916761	-0.166852	-0.134056	0.0578864	-0.0302021	-0.0440063
AluJ	-0.0614126	0.00856307	-0.073303	0.0494546	0.0355597	0.204375	0.487243	0.309553	0.193564	0.357468	0.494024	0.407348	0.32647	0.329724	0.443755	0.285427	0.368247	0.24419	0.336975	0.777919	1	0.853954	0.583224	0.239981	0.226778	0.00705351	0.0222225	0.0252331	-0.425807	-0.453577	-0.288356	-0.0539124	0.0549751	-0.0154827	-0.00941172	0.0112157	0.00508428	-0.179124	-0.136971	0.0721696	-0.0299342	-0.0599871
AluS	-0.12038	-0.0310941	-0.0877491	0.0270737	0.0445705	0.18236	0.4852	0.316229	0.198827	0.374226	0.51536	0.424586	0.356174	0.336572	0.475628	0.305932	0.392838	0.262331	0.359763	0.741922	0.853954	1	0.716178	0.263715	0.252318	0.007755	0.0395604	0.0412423	-0.406078	-0.471797	-0.290461	-0.0460834	0.065307	0.028224	0.0135879	0.0152847	-0.0051412	-0.172799	-0.0944272	0.117617	0.0175514	-0.0318957
AluY	-0.165646	-0.141732	-0.106455	-0.0310761	0.0404321	0.11879	0.322365	0.203937	0.107746	0.298984	0.385022	0.352653	0.30213	0.292747	0.36797	0.290439	0.341644	0.233121	0.314136	0.513715	0.583224	0.716178	1	0.226452	0.231031	0.0193148	0.0307754	0.0344889	-0.269883	-0.292625	-0.158964	-0.000315759	0.0627952	0.0747998	-0.0394075	-0.0664686	-0.0232669	-0.165408	-0.0823562	0.0887613	0.0276983	-0.015886
LRNA+	-0.0750194	-0.0425875	0.0461492	0.108093	0.0364586	0.0833949	0.191147	0.197448	0.156112	0.469919	0.371049	0.368887	0.327872	0.25185	0.337051	0.309782	0.346044	0.26844	0.346903	0.220641	0.239981	0.263715	0.226452	1	0.185775	0.020586	0.144688	0.103917	-0.130303	-0.186425	-0.147543	0.0843234	0.100913	0.10329	-0.0414004	-0.0765306	-0.0395142	-0.137922	-0.0887509	-0.0462186	-0.0592575	-0.0885726
LRNA-	-0.0806314	-0.0550241	0.0480894	0.0906501	0.0717993	0.0713626	0.174787	0.193934	0.0947996	0.300043	0.323097	0.332462	0.283692	0.224235	0.282975	0.278982	0.308449	0.255644	0.313186	0.219694	0.226778	0.252318	0.231031	0.185775	1	0.0381582	0.134118	0.0112914	-0.117418	-0.169065	-0.12218	0.0814558	0.125596	0.0948089	-0.0373288	-0.0766996	-0.045358	-0.1498	-0.0930781	-0.0489589	-0.0591045	-0.0762068
LINC	-0.0367706	-0.0171395	-0.0196712	-0.0305264	-0.00635265	-0.0355393	-0.0221271	-0.0101125	-0.0022338	0.0106579	0.0233193	0.0181949	-4.47229e-05	0.00416717	0.0181216	0.00251659	0.0199655	0.000209209	0.00747545	0.00146913	0.00705351	0.007755	0.0193148	0.020586	0.0381582	1	-0.001898	-0.0045136	-0.0233528	-0.000596545	-0.0215238	0.0619394	0.0975037	0.0174015	0.0107885	-0.0050485	0.000925754	-0.063374	-0.0225363	-0.0236889	-0.0158666	-0.0233697
SRNA-	-0.0044884	0.00187818	0.00583279	0.0107556	0.0753697	-0.000816565	0.0276389	0.0177204	0.0246204	0.268547	0.025312	0.0424431	0.0330437	0.0251437	0.0538253	0.0270392	0.0493731	0.0321044	0.0346266	0.0244658	0.0222225	0.0395604	0.0307754	0.144688	0.134118	-0.001898	1	0.0314625	-0.0227012	-0.0269595	-0.0178898	0.0174986	0.0244723	0.00734208	-0.00618305	-0.00998956	0.000702581	-0.0291598	-0.018033	-0.0136268	-0.0096742	-0.0121017
SRNA+	-0.0132477	-0.0155601	-0.00274622	0.000843127	0.000469455	0.0116811	0.026888	0.00691991	0.0156956	0.0694857	0.0390051	0.0245749	0.0511469	0.0287051	0.0495928	0.0293023	0.0369062	0.0272447	0.0302278	0.031858	0.0252331	0.0412423	0.0344889	0.103917	0.0112914	-0.0045136	0.0314625	1	0.00329768	-0.0248857	-0.00254502	0.000875592	0.00474548	0.0146545	-0.000838122	-0.00466021	-0.0169027	-0.0146234	-0.0127116	-0.0011264	0.00542869	0.00270796
NAS-	0.0809747	-0.0420979	0.183202	0.0705212	-0.0236238	-0.134374	-0.294521	-0.235015	-0.0992205	-0.209442	-0.284081	-0.201399	0.0554186	-0.168581	-0.231004	-0.177713	-0.194677	-0.192397	-0.224284	-0.357464	-0.425807	-0.406078	-0.269883	-0.130303	-0.117418	-0.0233528	-0.0227012	0.00329768	1	0.183997	0.345208	-0.0554117	-0.0604533	-0.0464854	-0.00999501	0.00495865	0.0767418	0.158846	0.102772	0.0370154	0.087819	0.109973
L1	-0.155159	-0.355778	-0.352906	-0.418944	-0.0498569	-0.247824	-0.354044	-0.362979	-0.267256	-0.288146	-0.383841	-0.414138	-0.339181	-0.302982	-0.413871	-0.309775	-0.352191	-0.317837	-0.323937	-0.368673	-0.453577	-0.471797	-0.292625	-0.186425	-0.169065	-0.000596545	-0.0269595	-0.0248857	0.183997	1	0.337068	0.0108151	-0.0417864	-0.0595391	-0.26311	-0.230678	-0.0335928	0.0777787	0.0613155	0.0306253	0.10847	0.122818
ATrich	-0.0870187	-0.347676	-0.123533	-0.203645	-0.0224962	-0.0886997	-0.279412	-0.376242	-0.360236	-0.251961	-0.330646	-0.304877	-0.187105	-0.272631	-0.365934	-0.309497	-0.333264	-0.335821	-0.315503	-0.226444	-0.288356	-0.290461	-0.158964	-0.147543	-0.12218	-0.0215238	-0.0178898	-0.00254502	0.345208	0.337068	1	-0.0342259	-0.0430572	-0.110458	-0.28798	-0.203135	0.0753748	-0.0143705	-0.0546854	0.1078	0.169072	0.200398
SNPM	-0.173873	-0.158395	-0.1442	-0.168436	-0.00847917	-0.0662876	-0.175217	-0.0780966	-0.055253	0.00980829	-0.0426962	-0.0843262	-0.0598272	-0.0351944	-0.0506741	-0.0371603	0.0218299	-0.0341044	0.00254431	-0.0400256	-0.0539124	-0.0460834	-0.000315759	0.0843234	0.0814558	0.0619394	0.0174986	0.000875592	-0.0554117	0.0108151	-0.0342259	1	0.361177	0.149434	-0.0912288	-0.119934	-0.0700173	-0.364258	-0.148957	-0.226617	-0.188003	-0.217695
SDP	-0.149339	-0.119587	-0.102713	-0.1579	0.000783157	-0.0350506	-0.0870853	-0.0301911	-0.12261	0.0502504	-0.00436614	-0.0367724	-0.00920395	0.0103283	0.0182129	-0.00790894	0.0817051	0.00699134	0.0207126	0.042086	0.0549751	0.065307	0.0627952	0.100913	0.125596	0.0975037	0.0244723	0.00474548	-0.0604533	-0.0417864	-0.0430572	0.361177	1	0.130398	-0.0547011	-0.0833483	-0.0283681	-0.269448	-0.0900515	-0.15208	-0.129457	-0.156984
CNVG	-0.251721	-0.171287	-0.199035	-0.162257	0.00785654	-0.0269051	-0.0366834	0.0770544	0.0778798	0.125201	0.121316	0.13622	0.140903	0.197749	0.200848	0.370722	0.344064	0.468964	0.354657	-0.0181434	-0.0154827	0.028224	0.0747998	0.10329	0.0948089	0.0174015	0.00734208	0.0146545	-0.0464854	-0.0595391	-0.110458	0.149434	0.130398	1	0.190158	-0.0811511	-0.0946353	0.230989	0.463267	0.229196	0.303596	0.257621
RecH	0.0835082	0.26021	0.105383	0.122487	0.00363767	-0.0152482	0.0424376	0.172551	0.151412	0.0386423	0.0619028	0.0526909	0.0452015	0.0956156	0.122361	0.125331	0.0954412	0.166053	0.0633801	-0.0360107	-0.00941172	0.0135879	-0.0394075	-0.0414004	-0.0373288	0.0107885	-0.00618305	-0.000838122	-0.00999501	-0.26311	-0.28798	-0.0912288	-0.0547011	0.190158	1	0.642537	0.0366769	0.352987	0.37874	0.222609	0.18814	0.178161
RecD	0.198736	0.345858	0.169712	0.163854	0.00178051	-0.0191318	0.0607595	0.138761	0.113487	-0.00303816	0.0226568	-0.0159654	-0.0221409	-0.0128098	0.0144428	-0.049362	-0.0584974	-0.0709364	-0.0723359	-0.014092	0.0112157	0.0152847	-0.0664686	-0.0765306	-0.0766996	-0.0050485	-0.00998956	-0.00466021	0.00495865	-0.230678	-0.203135	-0.119934	-0.0833483	-0.0811511	0.642537	1	0.0921121	0.241953	0.210882	0.142825	0.0898371	0.102692
MST	0.0921676	0.0922794	0.101906	0.0810276	-0.0096599	0.0232889	-0.0242299	-0.0108246	-0.0318704	-0.0409735	-0.0438667	-0.0563625	-0.0301579	-0.0502668	-0.0502194	-0.0951023	-0.0792224	-0.114678	-0.0927077	0.00916761	0.00508428	-0.0051412	-0.0232669	-0.0395142	-0.045358	0.000925754	0.000702581	-0.0169027	0.0767418	-0.0335928	0.0753748	-0.0700173	-0.0283681	-0.0946353	0.0366769	0.0921121	1	0.0217265	-0.00696753	0.0582839	0.0388586	0.049458
SNP1K	0.0476947	0.116204	-0.00533941	-0.0174632	-0.0137498	-0.0823391	-0.0314109	-0.00867654	0.116069	-0.106501	-0.0904996	-0.0493566	-0.0485982	-0.059199	-0.0772309	0.0180365	-0.0860205	0.043163	-0.0045469	-0.166852	-0.179124	-0.172799	-0.165408	-0.137922	-0.1498	-0.063374	-0.0291598	-0.0146234	0.158846	0.0777787	-0.0143705	-0.364258	-0.269448	0.230989	0.352987	0.241953	0.0217265	1	0.800715	0.541111	0.544122	0.618859
SNPdb	-0.0658708	0.0181171	-0.150225	-0.168248	-0.0172535	-0.118857	-0.06123	-0.00534883	0.0693202	-0.0532026	-0.0475166	-0.0716807	-0.0361069	-0.0274792	-0.0318469	0.0648376	-0.00723325	0.0928922	0.0604241	-0.134056	-0.136971	-0.0944272	-0.0823562	-0.0887509	-0.0930781	-0.0225363	-0.018033	-0.0127116	0.102772	0.0613155	-0.0546854	-0.148957	-0.0900515	0.463267	0.37874	0.210882	-0.00696753	0.800715	1	0.652703	0.699407	0.686211
SINS	-0.0743332	-0.0810994	-0.152368	-0.146823	-0.000854475	-0.0277673	0.0593296	-0.0083968	0.0242434	-0.0182708	0.0217004	-0.00350978	0.0200442	-0.00177591	0.00607621	0.0266404	-0.00974603	0.0201727	0.0327068	0.0578864	0.0721696	0.117617	0.0887613	-0.0462186	-0.0489589	-0.0236889	-0.0136268	-0.0011264	0.0370154	0.0306253	0.1078	-0.226617	-0.15208	0.229196	0.222609	0.142825	0.0582839	0.541111	0.652703	1	0.709862	0.815079
SDEL	-0.103415	-0.128224	-0.199435	-0.204712	-0.0180646	-0.0769707	-0.000845325	-0.0485315	-0.0203004	-0.0458323	-0.0242332	-0.0496973	-0.00842639	-0.0313562	-0.0302093	0.022318	-0.02038	0.0262463	0.0281494	-0.0302021	-0.0299342	0.0175514	0.0276983	-0.0592575	-0.0591045	-0.0158666	-0.0096742	0.00542869	0.087819	0.10847	0.169072	-0.188003	-0.129457	0.303596	0.18814	0.0898371	0.0388586	0.544122	0.699407	0.709862	1	0.867048
SID	-0.0784203	-0.102889	-0.181222	-0.18134	-0.0165325	-0.0609558	-0.043921	-0.084902	-0.0674131	-0.0813195	-0.08965	-0.0899939	-0.0352763	-0.0702201	-0.103982	-0.0587131	-0.0980265	-0.0384922	-0.0108366	-0.0440063	-0.0599871	-0.0318957	-0.015886	-0.0885726	-0.0762068	-0.0233697	-0.0121017	0.00270796	0.109973	0.122818	0.200398	-0.217695	-0.156984	0.257621	0.178161	0.102692	0.049458	0.618859	0.686211	0.815079	0.867048	1

## Sheet: 200 kb-P
Supplementary Table S2.4 Asymptotic P-values of Pearson correlations between different feature-pairs based on 200-kb windows.
Features	L2	MIR	CID	TFBS	CLV	GENE	CNVT	REG	H3K4	DNase	FAIRE	EXPS	NAS+	GCrich	MeMRE	MeBS	CpGi	CpGe	Me450	FLAM	AluJ	AluS	AluY	LRNA+	LRNA-	LINC	SRNA-	SRNA+	NAS-	L1	ATrich	SNPM	SDP	CNVG	RecH	RecD	MST	SNP1K	SNPdb	SINS	SDEL	SID
L2	0	0	0	0	0.526446	0	0	3.06599e-11	1.00592e-07	0.0322035	0.340617	0.0136378	1.15187e-05	3.10862e-15	0	0	0	0	0	3.86358e-14	9.10383e-13	0	0	0	0	1.91557e-05	0.601953	0.123667	0	0	0	0	0	0	0	0	0	2.92783e-08	1.82077e-14	0	0	0
MIR	0	0	0	0	0.647537	0	0	0	0	1.59295e-12	0	0	0.967946	0.0024169	5.12923e-13	0.00992722	2.90295e-05	1.38572e-10	2.7883e-08	0.0504783	0.319676	0.000301184	0	7.37228e-07	1.56264e-10	0.0463807	0.827226	0.070555	9.86449e-07	0	0	0	0	0	0	0	0	0	0.0352438	0	0	0
CID	0	0	0	0	1.24083e-11	0	0	0	0	0.000105181	2.63567e-13	0	0	1.09162e-08	0	5.97943e-07	0	0.000177007	1.30463e-08	3.66374e-14	0	0	0	8.05905e-08	2.24925e-08	0.0222429	0.497881	0.749623	0	0	0	0	0	0	0	0	0	0.534934	0	0	0	0
TFBS	0	0	0	0	1.37392e-11	0	0	0	0	0	0	0	0	0	0	0	0	0	0	1.56432e-06	8.89384e-09	0.0016508	0.000303626	0	0	0.000387772	0.211325	0.921949	2.22045e-16	0	0	0	0	0	0	0	0	0.0424038	0	0	0	0
CLV	0.526446	0.647537	1.24083e-11	1.37392e-11	0	1.30615e-07	0	3.80491e-10	0.039281	1.35081e-06	1.9999e-08	4.44089e-16	9.56691e-08	2.62001e-05	1.79636e-11	5.13647e-11	3.37557e-11	1.00644e-11	7.77156e-15	1.34687e-05	3.57027e-05	2.19452e-07	2.5954e-06	2.25297e-05	0	0.460368	0	0.956493	0.00603865	6.73424e-09	0.00893353	0.324441	0.927485	0.361235	0.672492	0.836079	0.261611	0.11006	0.0449462	0.920902	0.0357782	0.0546863
GENE	0	0	0	0	1.30615e-07	0	0	0	0	0	0	0	0	0	0	0	0	0	0	0	0	0	0	0	0	3.60745e-05	0.9244	0.174624	0	0	0	1.24345e-14	4.61244e-05	0.00176492	0.0763817	0.026183	0.00679472	0	0	0.00124908	0	1.33937e-12
CNVT	0	0	0	0	0	0	0	0	0	0	0	0	0	0	0	0	0	0	0	0	0	0	0	0	0	0.0101207	0.00131587	0.00177692	0	0	0	0	0	2.00465e-05	8.06243e-07	1.57963e-12	0.00486049	0.000261094	1.06271e-12	5.17453e-12	0.921746	3.28225e-07
REG	3.06599e-11	0	0	0	3.80491e-10	0	0	0	0	0	0	0	0	0	0	0	0	0	0	0	0	0	0	0	0	0.239919	0.0394535	0.421302	0	0	0	0	0.000449332	0	0	0	0.20841	0.313306	0.534214	0.329163	1.67006e-08	0
H3K4	1.00592e-07	0	0	0	0.039281	0	0	0	0	0	0	0	0	0	0	0	0	0	0	0	0	0	0	0	0	0.795182	0.0042159	0.0681405	0	0	0	1.31179e-10	0	0	0	0	0.000211758	0	8.88178e-16	0.00483666	0.018308	4.44089e-15
DNase	0.0322035	1.59295e-12	0.000105181	0	1.35081e-06	0	0	0	0	0	0	0	0	0	0	0	0	0	0	0	0	0	0	0	0	0.2155	0	6.66134e-16	0	0	0	0.254354	5.1196e-09	0	7.04727e-06	0.724042	1.90273e-06	0	6.13213e-10	0.0337198	9.87999e-08	0
FAIRE	0.340617	0	2.63567e-13	0	1.9999e-08	0	0	0	0	0	0	0	0	0	0	0	0	0	0	0	0	0	0	0	0	0.00672257	0.00326147	5.77507e-06	0	0	0	6.90768e-07	0.611884	0	5.9952e-13	0.00845688	3.39372e-07	0	3.29537e-08	0.0116664	0.00485469	0
EXPS	0.0136378	0	0	0	4.44089e-16	0	0	0	0	0	0	0	0	0	0	0	0	0	0	0	0	0	0	0	0	0.0344659	8.03608e-07	0.00428669	0	0	0	0	1.91372e-05	0	8.93211e-10	0.0635341	5.56284e-11	9.51423e-09	0	0.68337	7.52172e-09	0
NAS+	1.15187e-05	0.967946	0	0	9.56691e-08	0	0	0	0	0	0	0	0	0	0	0	0	0	0	0	0	0	0	0	0	0.995853	0.000122526	2.72076e-09	1.15535e-10	0	0	3.43459e-12	0.284798	0	1.47625e-07	0.0100738	0.000455903	1.59624e-08	2.70098e-05	0.0198302	0.327462	4.11914e-05
GCrich	3.10862e-15	0.0024169	1.09162e-08	0	2.62001e-05	0	0	0	0	0	0	0	0	0	0	0	0	0	0	0	0	0	0	0	0	0.628198	0.0034737	0.000848497	0	0	0	4.29214e-05	0.230033	0	0	0.136575	5.0614e-09	5.75917e-12	0.00140351	0.836497	0.000267635	4.44089e-16
MeMRE	0	5.12923e-13	0	0	1.79636e-11	0	0	0	0	0	0	0	0	0	0	0	0	0	0	0	0	0	0	0	0	0.035199	3.86181e-10	8.08542e-09	0	0	0	3.8025e-09	0.0342878	0	0	0.0932562	5.23172e-09	0	0.000214049	0.480116	0.000445772	0
MeBS	0	0.00992722	5.97943e-07	0	5.13647e-11	0	0	0	0	0	0	0	0	0	0	0	0	0	0	0	0	0	0	0	0	0.769942	0.00167355	0.00065942	0	0	0	1.56141e-05	0.358042	0	0	9.47884e-09	0	0.0360665	4.61853e-14	0.00195883	0.00949009	8.55827e-12
CpGi	0	2.90295e-05	0	0	3.37557e-11	0	0	0	0	0	0	0	0	0	0	0	0	0	0	0	0	0	0	0	0	0.0203194	9.40677e-09	1.78438e-05	0	0	0	0.0111765	0	0	0	1.01934e-11	0	0	0.400584	0.257381	0.0178566	0
CpGe	0	1.38572e-10	0.000177007	0	1.00644e-11	0	0	0	0	0	0	0	0	0	0	0	0	0	0	0	0	0	0	0	0	0.980604	0.000190131	0.00154196	0	0	0	7.35857e-05	0.416524	0	0	0	0	5.21409e-07	0	0.0190535	0.00228403	7.6484e-06
Me450	0	2.7883e-08	1.30463e-08	0	7.77156e-15	0	0	0	0	0	0	0	0	0	0	0	0	0	0	0	0	0	0	0	0	0.384997	5.69447e-05	0.000442168	0	0	0	0.76748	0.0160733	0	1.672e-13	0	0	0.597227	2.09166e-12	0.000143624	0.00106843	0.207906
FLAM	3.86358e-14	0.0504783	3.66374e-14	1.56432e-06	1.34687e-05	0	0	0	0	0	0	0	0	0	0	0	0	0	0	0	0	0	0	0	0	0.864439	0.00446109	0.000212967	0	0	0	3.26839e-06	9.93443e-07	0.0349791	2.83768e-05	0.101485	0.286704	0	0	1.66704e-11	0.000447183	3.11413e-07
AluJ	9.10383e-13	0.319676	0	8.89384e-09	3.57027e-05	0	0	0	0	0	0	0	0	0	0	0	0	0	0	0	0	0	0	0	0	0.412393	0.00980101	0.00335944	0	0	0	3.6183e-10	1.62208e-10	0.0719661	0.274065	0.192436	0.554626	0	0	0	0.000502538	3.0087e-12
AluS	0	0.000301184	0	0.0016508	2.19452e-07	0	0	0	0	0	0	0	0	0	0	0	0	0	0	0	0	0	0	0	0	0.367475	4.24389e-06	1.62866e-06	0	0	0	8.40805e-08	3.01981e-14	0.00103609	0.114311	0.0756795	0.550202	0	0	0	0.0413716	0.000209313
AluY	0	0	0	0.000303626	2.5954e-06	0	0	0	0	0	0	0	0	0	0	0	0	0	0	0	0	0	0	0	0	0.0247833	0.000347272	6.09475e-05	0	0	0	0.970729	2.78e-13	0	4.62147e-06	1.06581e-14	0.0068472	0	0	0	0.00128459	0.0648621
LRNA+	0	7.37228e-07	8.05905e-08	0	2.25297e-05	0	0	0	0	0	0	0	0	0	0	0	0	0	0	0	0	0	0	0	0	0.0167327	0	0	0	0	0	0	0	0	1.48563e-06	0	4.3547e-06	0	0	7.70585e-08	5.48961e-12	0
LRNA-	0	1.56264e-10	2.24925e-08	0	0	0	0	0	0	0	0	0	0	0	0	0	0	0	0	0	0	0	0	0	0	9.16725e-06	0	0.18945	0	0	0	0	0	0	1.42841e-05	0	1.33689e-07	0	0	1.24922e-08	6.22191e-12	0
LINC	1.91557e-05	0.0463807	0.0222429	0.000387772	0.460368	3.60745e-05	0.0101207	0.239919	0.795182	0.2155	0.00672257	0.0344659	0.995853	0.628198	0.035199	0.769942	0.0203194	0.980604	0.384997	0.864439	0.412393	0.367475	0.0247833	0.0167327	9.16725e-06	0	0.825432	0.599914	0.00664424	0.944732	0.0123652	5.81313e-13	0	0.0431386	0.209932	0.557416	0.914328	1.68088e-13	0.00881219	0.00590072	0.0651891	0.00660489
SRNA-	0.601953	0.827226	0.497881	0.211325	0	0.9244	0.00131587	0.0394535	0.0042159	0	0.00326147	8.03608e-07	0.000122526	0.0034737	3.86181e-10	0.00167355	9.40677e-09	0.000190131	5.69447e-05	0.00446109	0.00980101	4.24389e-06	0.000347272	0	0	0.825432	0	0.000255056	0.00832946	0.00172734	0.0376064	0.0419871	0.00445065	0.393534	0.472429	0.245681	0.934928	0.000700576	0.0361028	0.113279	0.260905	0.159611
SRNA+	0.123667	0.070555	0.749623	0.921949	0.956493	0.174624	0.00177692	0.421302	0.0681405	6.66134e-16	5.77507e-06	0.00428669	2.72076e-09	0.000848497	8.08542e-09	0.00065942	1.78438e-05	0.00154196	0.000442168	0.000212967	0.00335944	1.62866e-06	6.09475e-05	0	0.18945	0.599914	0.000255056	0	0.701556	0.0038232	0.767418	0.918954	0.581312	0.0885531	0.922411	0.588121	0.0494859	0.089233	0.139605	0.895856	0.528128	0.752997
NAS-	0	9.86449e-07	0	2.22045e-16	0.00603865	0	0	0	0	0	0	0	1.15535e-10	0	0	0	0	0	0	0	0	0	0	0	0	0.00664424	0.00832946	0.701556	0	0	0	1.16145e-10	2.04103e-12	6.48304e-08	0.245423	0.564451	0	0	0	1.68509e-05	0	0
L1	0	0	0	0	6.73424e-09	0	0	0	0	0	0	0	0	0	0	0	0	0	0	0	0	0	0	0	0	0.944732	0.00172734	0.0038232	0	0	0	0.208808	1.18537e-06	4.35629e-12	0	0	9.42688e-05	0	9.88543e-13	0.000371193	0	0
ATrich	0	0	0	0	0.00893353	0	0	0	0	0	0	0	0	0	0	0	0	0	0	0	0	0	0	0	0	0.0123652	0.0376064	0.767418	0	0	0	6.93469e-05	5.55857e-07	0	0	0	0	0.0949062	2.02159e-10	0	0	0
SNPM	0	0	0	0	0.324441	1.24345e-14	0	0	1.31179e-10	0.254354	6.90768e-07	0	3.43459e-12	4.29214e-05	3.8025e-09	1.56141e-05	0.0111765	7.35857e-05	0.76748	3.26839e-06	3.6183e-10	8.40805e-08	0.970729	0	0	5.81313e-13	0.0419871	0.918954	1.16145e-10	0.208808	6.93469e-05	0	0	0	0	0	4.44089e-16	0	0	0	0	0
SDP	0	0	0	0	0.927485	4.61244e-05	0	0.000449332	0	5.1196e-09	0.611884	1.91372e-05	0.284798	0.230033	0.0342878	0.358042	0	0.416524	0.0160733	9.93443e-07	1.62208e-10	3.01981e-14	2.78e-13	0	0	0	0.00445065	0.581312	2.04103e-12	1.18537e-06	5.55857e-07	0	0	0	1.99769e-10	0	0.00097624	0	0	0	0	0
CNVG	0	0	0	0	0.361235	0.00176492	2.00465e-05	0	0	0	0	0	0	0	0	0	0	0	0	0.0349791	0.0719661	0.00103609	0	0	0	0.0431386	0.393534	0.0885531	6.48304e-08	4.35629e-12	0	0	0	0	0	0	0	0	0	0	0	0
RecH	0	0	0	0	0.672492	0.0763817	8.06243e-07	0	0	7.04727e-06	5.9952e-13	8.93211e-10	1.47625e-07	0	0	0	0	0	1.672e-13	2.83768e-05	0.274065	0.114311	4.62147e-06	1.48563e-06	1.42841e-05	0.209932	0.472429	0.922411	0.245423	0	0	0	1.99769e-10	0	0	0	2.01148e-05	0	0	0	0	0
RecD	0	0	0	0	0.836079	0.026183	1.57963e-12	0	0	0.724042	0.00845688	0.0635341	0.0100738	0.136575	0.0932562	9.47884e-09	1.01934e-11	0	0	0.101485	0.192436	0.0756795	1.06581e-14	0	0	0.557416	0.245681	0.588121	0.564451	0	0	0	0	0	0	0	0	0	0	0	0	0
MST	0	0	0	0	0.261611	0.00679472	0.00486049	0.20841	0.000211758	1.90273e-06	3.39372e-07	5.56284e-11	0.000455903	5.0614e-09	5.23172e-09	0	0	0	0	0.286704	0.554626	0.550202	0.0068472	4.3547e-06	1.33689e-07	0.914328	0.934928	0.0494859	0	9.42688e-05	0	4.44089e-16	0.00097624	0	2.01148e-05	0	0	0.0115664	0.418113	1.21121e-11	6.25977e-06	8.87276e-09
SNP1K	2.92783e-08	0	0.534934	0.0424038	0.11006	0	0.000261094	0.313306	0	0	0	9.51423e-09	1.59624e-08	5.75917e-12	0	0.0360665	0	5.21409e-07	0.597227	0	0	0	0	0	0	1.68088e-13	0.000700576	0.089233	0	0	0.0949062	0	0	0	0	0	0.0115664	0	0	0	0	0
SNPdb	1.82077e-14	0.0352438	0	0	0.0449462	0	1.06271e-12	0.534214	8.88178e-16	6.13213e-10	3.29537e-08	0	2.70098e-05	0.00140351	0.000214049	4.61853e-14	0.400584	0	2.09166e-12	0	0	0	0	0	0	0.00881219	0.0361028	0.139605	0	9.88543e-13	2.02159e-10	0	0	0	0	0	0.418113	0	0	0	0	0
SINS	0	0	0	0	0.920902	0.00124908	5.17453e-12	0.329163	0.00483666	0.0337198	0.0116664	0.68337	0.0198302	0.836497	0.480116	0.00195883	0.257381	0.0190535	0.000143624	1.66704e-11	0	0	0	7.70585e-08	1.24922e-08	0.00590072	0.113279	0.895856	1.68509e-05	0.000371193	0	0	0	0	0	0	1.21121e-11	0	0	0	0	0
SDEL	0	0	0	0	0.0357782	0	0.921746	1.67006e-08	0.018308	9.87999e-08	0.00485469	7.52172e-09	0.327462	0.000267635	0.000445772	0.00949009	0.0178566	0.00228403	0.00106843	0.000447183	0.000502538	0.0413716	0.00128459	5.48961e-12	6.22191e-12	0.0651891	0.260905	0.528128	0	0	0	0	0	0	0	0	6.25977e-06	0	0	0	0	0
SID	0	0	0	0	0.0546863	1.33937e-12	3.28225e-07	0	4.44089e-15	0	0	0	4.11914e-05	4.44089e-16	0	8.55827e-12	0	7.6484e-06	0.207906	3.11413e-07	3.0087e-12	0.000209313	0.0648621	0	0	0.00660489	0.159611	0.752997	0	0	0	0	0	0	0	0	8.87276e-09	0	0	0	0	0

## Sheet: 500 kb-Pearson r
Supplementary Table S2.5 Pearson correlation coefficients between different feature-pairs based on 500-kb windows.
Features	L2	MIR	CID	TFBS	CLV	GENE	CNVT	REG	H3K4	DNase	FAIRE	EXPS	NAS+	GCrich	MeMRE	MeBS	CpGi	CpGe	Me450	FLAM	AluJ	AluS	AluY	LRNA+	LRNA-	LINC	SRNA-	SRNA+	NAS-	L1	ATrich	SNPM	SDP	CNVG	RecH	RecD	MST	SNP1K	SNPdb	SINS	SDEL	SID
L2	1	0.665836	0.403726	0.367423	0.0131596	0.110453	0.129001	0.0800428	0.0744934	-0.0186852	-0.00445653	-0.0156352	-0.0545801	-0.108398	-0.0892594	-0.18966	-0.186402	-0.232002	-0.178423	-0.0409744	-0.0376283	-0.0950422	-0.169799	-0.093902	-0.119468	-0.0599404	-0.00708399	-0.00468007	0.0849658	-0.127175	-0.0952489	-0.239588	-0.213674	-0.339149	0.0844432	0.255491	0.159312	0.0780339	-0.068561	-0.0579983	-0.103314	-0.0571921
MIR	0.665836	1	0.401209	0.406973	0.00787058	0.120096	0.195676	0.279877	0.202922	0.0819795	0.115457	0.107818	-0.0129726	0.0274438	0.0715734	-0.0430568	-0.0485649	-0.0737634	-0.0540749	0.0338465	0.0605723	0.0212365	-0.111221	-0.039616	-0.0581865	-0.0199963	0.00102499	-0.0205715	-0.08354	-0.348385	-0.380609	-0.1993	-0.150239	-0.215086	0.275468	0.392715	0.133984	0.134412	0.0205823	-0.0740663	-0.135017	-0.0892851
CID	0.403726	0.401209	1	0.914846	0.052753	0.15537	0.106388	0.167011	0.18308	0.0257871	0.0558911	0.15267	0.155601	0.0248124	0.106334	0.000462881	0.0424589	-0.0117766	0.0138443	-0.0362586	-0.0369762	-0.0556938	-0.0824331	0.0415768	0.0206416	-0.0285474	0.00360939	0.00696395	0.173784	-0.307348	-0.136795	-0.186394	-0.149279	-0.243756	0.104037	0.197386	0.166727	0.0213428	-0.146533	-0.144416	-0.204517	-0.165979
TFBS	0.367423	0.406973	0.914846	1	0.0609358	0.194544	0.226341	0.320122	0.28355	0.149471	0.201312	0.291918	0.279257	0.193237	0.285524	0.149829	0.196658	0.144937	0.154804	0.0897461	0.09742	0.0707104	0.0016417	0.123597	0.0787598	-0.0376024	0.0144551	0.0119565	0.0348413	-0.401052	-0.237451	-0.21166	-0.195427	-0.19528	0.13473	0.19621	0.128807	0.00692307	-0.165302	-0.151988	-0.221562	-0.180619
CLV	0.0131596	0.00787058	0.052753	0.0609358	1	0.0524686	0.105538	0.0805517	0.0454894	0.0695826	0.085771	0.109754	0.0832945	0.0678909	0.0904858	0.0806601	0.0809705	0.0732641	0.0857943	0.0591795	0.0605034	0.0697034	0.069525	0.070532	0.0925344	-0.000181305	0.0725935	-0.000793025	-0.0358065	-0.0718884	-0.0389148	-0.0100749	-0.00229217	0.0256416	0.00401556	-0.00445586	-0.0217209	-0.0205771	-0.0240509	-0.00293655	-0.0255141	-0.0197825
GENE	0.110453	0.120096	0.15537	0.194544	0.0524686	1	0.301257	0.173215	0.129898	0.149154	0.193112	0.330941	0.155389	0.155901	0.175359	0.122729	0.14667	0.127758	0.158642	0.239755	0.272432	0.246181	0.175777	0.115029	0.103818	-0.0490411	0.00284313	0.00812819	-0.181358	-0.278444	-0.160454	-0.0882682	-0.0323466	-0.0212503	0.0136847	0.00483953	0.0402575	-0.0709809	-0.110412	-0.0188384	-0.0871184	-0.0621068
CNVT	0.129001	0.195676	0.106388	0.226341	0.105538	0.301257	1	0.52712	0.436164	0.416245	0.552999	0.543175	0.414655	0.388181	0.544411	0.341166	0.406087	0.326126	0.377037	0.54856	0.571944	0.568124	0.404693	0.25834	0.232638	-0.0255056	0.0366972	0.0363242	-0.39665	-0.400778	-0.35773	-0.221402	-0.105797	-0.0229481	0.0722069	0.0934039	-0.0327537	-0.0210311	-0.046769	0.0766126	-0.0079273	-0.0661046
REG	0.0800428	0.279877	0.167011	0.320122	0.0805517	0.173215	0.52712	1	0.451519	0.459551	0.575339	0.565114	0.483175	0.477054	0.642614	0.439736	0.503886	0.436747	0.422157	0.393665	0.413337	0.423265	0.30588	0.293078	0.279305	-0.0184084	0.0347687	0.0223802	-0.352246	-0.445666	-0.468212	-0.105655	-0.0242905	0.103526	0.21096	0.158201	-0.0333152	-0.0203927	-0.0156592	-0.0186504	-0.0762702	-0.123439
H3K4	0.0744934	0.202922	0.18308	0.28355	0.0454894	0.129898	0.436164	0.451519	1	0.331324	0.418833	0.516552	0.390545	0.355861	0.558308	0.331054	0.397696	0.326693	0.280791	0.249764	0.272066	0.278615	0.159218	0.210263	0.125505	-0.00354544	0.0446609	0.0207917	-0.200205	-0.318168	-0.445109	-0.133453	-0.129534	0.0669305	0.201695	0.146627	-0.0468877	0.130492	0.0753785	0.0434591	-0.0223951	-0.0953426
DNase	-0.0186852	0.0819795	0.0257871	0.149471	0.0695826	0.149154	0.416245	0.459551	0.331324	1	0.661305	0.523761	0.513589	0.530153	0.604935	0.524661	0.572235	0.459027	0.524637	0.440336	0.465922	0.479835	0.397403	0.57707	0.452368	0.0259113	0.261264	0.0851126	-0.329057	-0.377305	-0.343385	0.0134593	0.104514	0.190856	0.0649824	-0.00314442	-0.0889608	-0.118343	-0.0534091	-0.0161806	-0.0617986	-0.110016
FAIRE	-0.00445653	0.115457	0.0558911	0.201312	0.085771	0.193112	0.552999	0.575339	0.418833	0.661305	1	0.627054	0.591714	0.556112	0.701327	0.581332	0.623851	0.511541	0.636393	0.565279	0.590366	0.612048	0.489068	0.48889	0.42637	0.036404	0.0621252	0.0575508	-0.412821	-0.460232	-0.412961	-0.0448462	0.0176231	0.171842	0.0885362	0.029195	-0.070258	-0.0967749	-0.0378024	0.0328172	-0.0361484	-0.126523
EXPS	-0.0156352	0.107818	0.15267	0.291918	0.109754	0.330941	0.543175	0.565114	0.516552	0.523761	0.627054	1	0.631193	0.608848	0.715701	0.639721	0.670629	0.596314	0.57922	0.477541	0.513356	0.53562	0.468745	0.464191	0.41489	0.0212103	0.0679718	0.0548031	-0.312082	-0.487151	-0.404807	-0.102533	-0.0185548	0.200159	0.0952855	-0.00920601	-0.0836455	-0.0459291	-0.0571224	-0.00198311	-0.0711576	-0.128538
NAS+	-0.0545801	-0.0129726	0.155601	0.279257	0.0832945	0.155389	0.414655	0.483175	0.390545	0.513589	0.591714	0.631193	1	0.661822	0.729315	0.65887	0.73288	0.592948	0.586291	0.390314	0.398519	0.426691	0.386725	0.440785	0.388048	-0.00128609	0.0946038	0.0646116	-0.0450944	-0.372179	-0.248589	-0.0810072	0.0061199	0.205717	0.0549737	-0.0417892	-0.0594527	-0.036908	-0.0278211	0.0244826	-0.0170695	-0.0608853
GCrich	-0.108398	0.0274438	0.0248124	0.193237	0.0678909	0.155901	0.388181	0.477054	0.355861	0.530153	0.556112	0.608848	0.661822	1	0.714927	0.765695	0.767762	0.693673	0.614168	0.383692	0.434726	0.445397	0.402628	0.39231	0.360964	0.0119311	0.0872692	0.0529476	-0.298593	-0.394994	-0.378304	-0.0391071	0.0499491	0.30087	0.140235	-0.0270022	-0.106483	-0.0586668	-0.013331	-0.00369498	-0.0471686	-0.107608
MeMRE	-0.0892594	0.0715734	0.106334	0.285524	0.0904858	0.175359	0.544411	0.642614	0.558308	0.604935	0.701327	0.715701	0.729315	0.714927	1	0.759723	0.876371	0.748375	0.677884	0.504464	0.534997	0.568206	0.469484	0.449195	0.397464	0.0217108	0.0974712	0.0614078	-0.360992	-0.484533	-0.459275	-0.0551861	0.0612103	0.266984	0.151456	0.0013062	-0.0989052	-0.086526	-0.0349961	-0.00584344	-0.0594897	-0.160527
MeBS	-0.18966	-0.0430568	0.000462881	0.149829	0.0806601	0.122729	0.341166	0.439736	0.331054	0.524661	0.581332	0.639721	0.65887	0.765695	0.759723	1	0.877491	0.887717	0.806756	0.310805	0.347743	0.374981	0.377281	0.405353	0.401618	0.0111939	0.0713476	0.0425712	-0.255454	-0.357458	-0.35984	-0.0353563	0.022207	0.459345	0.153282	-0.0788088	-0.1547	0.0187926	0.0831852	0.0366733	0.0240021	-0.081991
CpGi	-0.186402	-0.0485649	0.0424589	0.196658	0.0809705	0.14667	0.406087	0.503886	0.397696	0.572235	0.623851	0.670629	0.73288	0.767762	0.876371	0.877491	1	0.847751	0.776078	0.407925	0.437003	0.464188	0.430704	0.462162	0.434664	0.0299977	0.103353	0.0536164	-0.297711	-0.406268	-0.411057	0.0316892	0.131088	0.444469	0.124654	-0.0917956	-0.14182	-0.0852098	0.00753611	-0.0145571	-0.0350597	-0.137189
CpGe	-0.232002	-0.0737634	-0.0117766	0.144937	0.0732641	0.127758	0.326126	0.436747	0.326693	0.459027	0.511541	0.596314	0.592948	0.693673	0.748375	0.887717	0.847751	1	0.779405	0.260006	0.286094	0.308317	0.297445	0.350557	0.354441	0.00705395	0.0614491	0.0366594	-0.259932	-0.352002	-0.380755	-0.0353743	0.0349199	0.554254	0.194443	-0.105927	-0.175868	0.0478654	0.114189	0.022565	0.0279638	-0.0543247
Me450	-0.178423	-0.0540749	0.0138443	0.154804	0.0857943	0.158642	0.377037	0.422157	0.280791	0.524637	0.636393	0.57922	0.586291	0.614168	0.677884	0.806756	0.776078	0.779405	1	0.372236	0.389098	0.416117	0.385348	0.448178	0.424252	0.0186762	0.0657027	0.042836	-0.308745	-0.367319	-0.373746	0.0162678	0.0480439	0.463765	0.0907351	-0.0991998	-0.147758	0.0100606	0.113103	0.0537617	0.0489501	-0.00477132
FLAM	-0.0409744	0.0338465	-0.0362586	0.0897461	0.0591795	0.239755	0.54856	0.393665	0.249764	0.440336	0.565279	0.477541	0.390314	0.383692	0.504464	0.310805	0.407925	0.260006	0.372236	1	0.862722	0.828968	0.611058	0.319678	0.306232	0.00540282	0.0329673	0.0347352	-0.4711	-0.461074	-0.318052	-0.0477231	0.0706015	-0.00570566	-0.0217414	0.00391806	0.0100095	-0.182827	-0.152422	0.0518712	-0.0644145	-0.0893655
AluJ	-0.0376283	0.0605723	-0.0369762	0.09742	0.0605034	0.272432	0.571944	0.413337	0.272066	0.465922	0.590366	0.513356	0.398519	0.434726	0.534997	0.347743	0.437003	0.286094	0.389098	0.862722	1	0.892085	0.644504	0.335166	0.308039	0.011808	0.0334191	0.0322324	-0.512556	-0.520641	-0.367084	-0.061591	0.0803108	-0.00326768	0.00693397	0.0308251	0.00279363	-0.178503	-0.146709	0.0628393	-0.0630406	-0.10485
AluS	-0.0950422	0.0212365	-0.0556938	0.0707104	0.0697034	0.246181	0.568124	0.423265	0.278615	0.479835	0.612048	0.53562	0.426691	0.445397	0.568206	0.374981	0.464188	0.308317	0.416117	0.828968	0.892085	1	0.770313	0.355639	0.343785	0.0162086	0.0515843	0.0441623	-0.494777	-0.537552	-0.365031	-0.0485193	0.0912984	0.049405	0.0392379	0.0388107	-0.00821924	-0.176027	-0.102303	0.109435	-0.00858503	-0.0816159
AluY	-0.169799	-0.111221	-0.0824331	0.0016417	0.069525	0.175777	0.404693	0.30588	0.159218	0.397403	0.489068	0.468745	0.386725	0.402628	0.469484	0.377281	0.430704	0.297445	0.385348	0.611058	0.644504	0.770313	1	0.324351	0.336136	0.0416878	0.0429096	0.0428295	-0.346217	-0.361973	-0.21998	0.0159018	0.109356	0.110595	-0.0125488	-0.0526289	-0.0279323	-0.176047	-0.0876508	0.0943946	0.0162318	-0.052861
LRNA+	-0.093902	-0.039616	0.0415768	0.123597	0.070532	0.115029	0.25834	0.293078	0.210263	0.57707	0.48889	0.464191	0.440785	0.39231	0.449195	0.405353	0.462162	0.350557	0.448178	0.319678	0.335166	0.355639	0.324351	1	0.352192	0.0378389	0.17751	0.119947	-0.216569	-0.25857	-0.223609	0.118952	0.158046	0.171596	-0.0274997	-0.0816499	-0.0812092	-0.167895	-0.098042	-0.0589443	-0.0808679	-0.126953
LRNA-	-0.119468	-0.0581865	0.0206416	0.0787598	0.0925344	0.103818	0.232638	0.279305	0.125505	0.452368	0.42637	0.41489	0.388048	0.360964	0.397464	0.401618	0.434664	0.354441	0.424252	0.306232	0.308039	0.343785	0.336136	0.352192	1	0.0535048	0.173553	0.0299209	-0.208482	-0.228877	-0.19927	0.111501	0.181426	0.185984	-0.0163784	-0.102937	-0.0893045	-0.169225	-0.0893046	-0.0554491	-0.0804841	-0.101929
LINC	-0.0599404	-0.0199963	-0.0285474	-0.0376024	-0.000181305	-0.0490411	-0.0255056	-0.0184084	-0.00354544	0.0259113	0.036404	0.0212103	-0.00128609	0.0119311	0.0217108	0.0111939	0.0299977	0.00705395	0.0186762	0.00540282	0.011808	0.0162086	0.0416878	0.0378389	0.0535048	1	0.00640054	-0.00435934	-0.040515	-0.0124256	-0.0316902	0.0975924	0.139127	0.0293585	0.0148245	-0.00681129	-0.00643631	-0.0817298	-0.0321217	-0.0403727	-0.0381393	-0.0456215
SRNA-	-0.00708399	0.00102499	0.00360939	0.0144551	0.0725935	0.00284313	0.0366972	0.0347687	0.0446609	0.261264	0.0621252	0.0679718	0.0946038	0.0872692	0.0974712	0.0713476	0.103353	0.0614491	0.0657027	0.0329673	0.0334191	0.0515843	0.0429096	0.17751	0.173553	0.00640054	1	0.0316031	-0.0305957	-0.0177018	-0.0319579	0.0220934	0.0474628	0.0205182	-0.00999558	-0.0180799	-0.00480284	-0.0275603	-0.0183906	-0.0187116	-0.0156351	-0.0148204
SRNA+	-0.00468007	-0.0205715	0.00696395	0.0119565	-0.000793025	0.00812819	0.0363242	0.0223802	0.0207917	0.0851126	0.0575508	0.0548031	0.0646116	0.0529476	0.0614078	0.0425712	0.0536164	0.0366594	0.042836	0.0347352	0.0322324	0.0441623	0.0428295	0.119947	0.0299209	-0.00435934	0.0316031	1	0.00570799	-0.0350035	-0.00635259	-0.000491547	0.0138704	0.0163733	-0.0133791	-0.0104909	-0.0209022	-0.0205099	-0.0227928	-0.0138595	-0.00586386	-0.00779729
NAS-	0.0849658	-0.08354	0.173784	0.0348413	-0.0358065	-0.181358	-0.39665	-0.352246	-0.200205	-0.329057	-0.412821	-0.312082	-0.0450944	-0.298593	-0.360992	-0.255454	-0.297711	-0.259932	-0.308745	-0.4711	-0.512556	-0.494777	-0.346217	-0.216569	-0.208482	-0.040515	-0.0305957	0.00570799	1	0.319532	0.438954	-0.0749084	-0.0927095	-0.0708986	-0.0494473	-0.0172404	0.118178	0.202765	0.128703	0.0806508	0.14195	0.171145
L1	-0.127175	-0.348385	-0.307348	-0.401052	-0.0718884	-0.278444	-0.400778	-0.445666	-0.318168	-0.377305	-0.460232	-0.487151	-0.372179	-0.394994	-0.484533	-0.357458	-0.406268	-0.352002	-0.367319	-0.461074	-0.520641	-0.537552	-0.361973	-0.25857	-0.228877	-0.0124256	-0.0177018	-0.0350035	0.319532	1	0.454585	-0.0108996	-0.067932	-0.0875899	-0.302871	-0.257963	-0.00784166	0.105169	0.0717501	0.0567465	0.158314	0.174771
ATrich	-0.0952489	-0.380609	-0.136795	-0.237451	-0.0389148	-0.160454	-0.35773	-0.468212	-0.445109	-0.343385	-0.412961	-0.404807	-0.248589	-0.378304	-0.459275	-0.35984	-0.411057	-0.380755	-0.373746	-0.318052	-0.367084	-0.365031	-0.21998	-0.223609	-0.19927	-0.0316902	-0.0319579	-0.00635259	0.438954	0.454585	1	-0.0451422	-0.0775656	-0.132344	-0.330313	-0.220513	0.132927	0.0277787	-0.0270683	0.153272	0.22521	0.25727
SNPM	-0.239588	-0.1993	-0.186394	-0.21166	-0.0100749	-0.0882682	-0.221402	-0.105655	-0.133453	0.0134593	-0.0448462	-0.102533	-0.0810072	-0.0391071	-0.0551861	-0.0353563	0.0316892	-0.0353743	0.0162678	-0.0477231	-0.061591	-0.0485193	0.0159018	0.118952	0.111501	0.0975924	0.0220934	-0.000491547	-0.0749084	-0.0108996	-0.0451422	1	0.508996	0.158457	-0.133951	-0.172222	-0.125532	-0.445895	-0.214127	-0.320814	-0.268044	-0.293761
SDP	-0.213674	-0.150239	-0.149279	-0.195427	-0.00229217	-0.0323466	-0.105797	-0.0242905	-0.129534	0.104514	0.0176231	-0.0185548	0.0061199	0.0499491	0.0612103	0.022207	0.131088	0.0349199	0.0480439	0.0706015	0.0803108	0.0912984	0.109356	0.158046	0.181426	0.139127	0.0474628	0.0138704	-0.0927095	-0.067932	-0.0775656	0.508996	1	0.17258	-0.0727262	-0.123656	-0.0702897	-0.352837	-0.147453	-0.221508	-0.192636	-0.219191
CNVG	-0.339149	-0.215086	-0.243756	-0.19528	0.0256416	-0.0212503	-0.0229481	0.103526	0.0669305	0.190856	0.171842	0.200159	0.205717	0.30087	0.266984	0.459345	0.444469	0.554254	0.463765	-0.00570566	-0.00326768	0.049405	0.110595	0.171596	0.185984	0.0293585	0.0205182	0.0163733	-0.0708986	-0.0875899	-0.132344	0.158457	0.17258	1	0.231497	-0.136318	-0.160923	0.234943	0.478256	0.249634	0.32721	0.256989
RecH	0.0844432	0.275468	0.104037	0.13473	0.00401556	0.0136847	0.0722069	0.21096	0.201695	0.0649824	0.0885362	0.0952855	0.0549737	0.140235	0.151456	0.153282	0.124654	0.194443	0.0907351	-0.0217414	0.00693397	0.0392379	-0.0125488	-0.0274997	-0.0163784	0.0148245	-0.00999558	-0.0133791	-0.0494473	-0.302871	-0.330313	-0.133951	-0.0727262	0.231497	1	0.610885	0.0540181	0.40356	0.450248	0.299788	0.252313	0.230502
RecD	0.255491	0.392715	0.197386	0.19621	-0.00445586	0.00483953	0.0934039	0.158201	0.146627	-0.00314442	0.029195	-0.00920601	-0.0417892	-0.0270022	0.0013062	-0.0788088	-0.0917956	-0.105927	-0.0991998	0.00391806	0.0308251	0.0388107	-0.0526289	-0.0816499	-0.102937	-0.00681129	-0.0180799	-0.0104909	-0.0172404	-0.257963	-0.220513	-0.172222	-0.123656	-0.136318	0.610885	1	0.14446	0.268111	0.236426	0.193145	0.121857	0.133662
MST	0.159312	0.133984	0.166727	0.128807	-0.0217209	0.0402575	-0.0327537	-0.0333152	-0.0468877	-0.0889608	-0.070258	-0.0836455	-0.0594527	-0.106483	-0.0989052	-0.1547	-0.14182	-0.175868	-0.147758	0.0100095	0.00279363	-0.00821924	-0.0279323	-0.0812092	-0.0893045	-0.00643631	-0.00480284	-0.0209022	0.118178	-0.00784166	0.132927	-0.125532	-0.0702897	-0.160923	0.0540181	0.14446	1	0.0598577	0.00152758	0.100714	0.0751784	0.0910266
SNP1K	0.0780339	0.134412	0.0213428	0.00692307	-0.0205771	-0.0709809	-0.0210311	-0.0203927	0.130492	-0.118343	-0.0967749	-0.0459291	-0.036908	-0.0586668	-0.086526	0.0187926	-0.0852098	0.0478654	0.0100606	-0.182827	-0.178503	-0.176027	-0.176047	-0.167895	-0.169225	-0.0817298	-0.0275603	-0.0205099	0.202765	0.105169	0.0277787	-0.445895	-0.352837	0.234943	0.40356	0.268111	0.0598577	1	0.824954	0.609651	0.603106	0.666833
SNPdb	-0.068561	0.0205823	-0.146533	-0.165302	-0.0240509	-0.110412	-0.046769	-0.0156592	0.0753785	-0.0534091	-0.0378024	-0.0571224	-0.0278211	-0.013331	-0.0349961	0.0831852	0.00753611	0.114189	0.113103	-0.152422	-0.146709	-0.102303	-0.0876508	-0.098042	-0.0893046	-0.0321217	-0.0183906	-0.0227928	0.128703	0.0717501	-0.0270683	-0.214127	-0.147453	0.478256	0.450248	0.236426	0.00152758	0.824954	1	0.718128	0.758347	0.721548
SINS	-0.0579983	-0.0740663	-0.144416	-0.151988	-0.00293655	-0.0188384	0.0766126	-0.0186504	0.0434591	-0.0161806	0.0328172	-0.00198311	0.0244826	-0.00369498	-0.00584344	0.0366733	-0.0145571	0.022565	0.0537617	0.0518712	0.0628393	0.109435	0.0943946	-0.0589443	-0.0554491	-0.0403727	-0.0187116	-0.0138595	0.0806508	0.0567465	0.153272	-0.320814	-0.221508	0.249634	0.299788	0.193145	0.100714	0.609651	0.718128	1	0.810563	0.833742
SDEL	-0.103314	-0.135017	-0.204517	-0.221562	-0.0255141	-0.0871184	-0.0079273	-0.0762702	-0.0223951	-0.0617986	-0.0361484	-0.0711576	-0.0170695	-0.0471686	-0.0594897	0.0240021	-0.0350597	0.0279638	0.0489501	-0.0644145	-0.0630406	-0.00858503	0.0162318	-0.0808679	-0.0804841	-0.0381393	-0.0156351	-0.00586386	0.14195	0.158314	0.22521	-0.268044	-0.192636	0.32721	0.252313	0.121857	0.0751784	0.603106	0.758347	0.810563	1	0.873334
SID	-0.0571921	-0.0892851	-0.165979	-0.180619	-0.0197825	-0.0621068	-0.0661046	-0.123439	-0.0953426	-0.110016	-0.126523	-0.128538	-0.0608853	-0.107608	-0.160527	-0.081991	-0.137189	-0.0543247	-0.00477132	-0.0893655	-0.10485	-0.0816159	-0.052861	-0.126953	-0.101929	-0.0456215	-0.0148204	-0.00779729	0.171145	0.174771	0.25727	-0.293761	-0.219191	0.256989	0.230502	0.133662	0.0910266	0.666833	0.721548	0.833742	0.873334	1

## Sheet: 500 kb-P
Supplementary Table S2.6 Asymptotic P-values of Pearson correlations between different feature-pairs based on 500-kb windows.
Features	L2	MIR	CID	TFBS	CLV	GENE	CNVT	REG	H3K4	DNase	FAIRE	EXPS	NAS+	GCrich	MeMRE	MeBS	CpGi	CpGe	Me450	FLAM	AluJ	AluS	AluY	LRNA+	LRNA-	LINC	SRNA-	SRNA+	NAS-	L1	ATrich	SNPM	SDP	CNVG	RecH	RecD	MST	SNP1K	SNPdb	SINS	SDEL	SID
L2	0	0	0	0	0.332996	4.44089e-16	0	3.68727e-09	4.07489e-08	0.169237	0.743035	0.250045	5.86773e-05	1.33227e-15	4.72609e-11	0	0	0	0	0.00256588	0.00562242	2.42695e-12	0	4.42157e-12	0	1.0178e-05	0.602279	0.730634	3.80906e-10	0	2.17537e-12	0	0	0	4.87733e-10	0	0	8.96844e-09	4.42989e-07	1.9537e-05	2.53131e-14	2.54618e-05
MIR	0	0	0	0	0.562595	0	0	0	0	1.53335e-09	0	1.77636e-15	0.33991	0.0434637	1.35013e-07	0.00153043	0.000350648	5.5212e-08	6.8679e-05	0.0127542	8.19726e-06	0.118194	2.22045e-16	0.00355222	1.83568e-05	0.141256	0.939896	0.130163	7.45083e-10	0	0	0	0	0	0	0	0	0	0.129961	4.86899e-08	0	4.66618e-11
CID	0	0	0	0a	0.000103019	0	4.21885e-15	0	0	0.05779	3.87641e-05	0	0	0.0679177	4.44089e-15	0.972837	0.00177919	0.386296	0.30845	0.00762666	0.00650832	4.12831e-05	1.24484e-09	0.00221462	0.128859	0.0356888	0.79061	0.608445	0	0	0	0	0	0	1.66533e-14	0	0	0.116365	0	0	0	0
TFBS	0	0	0a	0	7.2306e-06	0	0	0	0	0	0	0	0	0	0	0	0	0	0	3.70706e-11	6.79012e-13	1.90703e-07	0.903874	0	6.52097e-09	0.00565534	0.287593	0.379082	0.0103532	0	0	0	0	0	0	0	0	0.610551	0	0	0	0
CLV	0.332996	0.562595	0.000103019	7.2306e-06	0	0.000112276	7.10543e-15	2.93381e-09	0.00081378	2.97674e-07	2.59516e-10	4.44089e-16	8.35371e-10	5.7325e-07	2.55653e-11	2.79383e-09	2.42813e-09	6.78512e-08	2.56635e-10	1.31718e-05	8.39381e-06	2.83906e-07	3.04472e-07	2.04711e-07	8.99458e-12	0.989359	8.93049e-08	0.95348	0.00841681	1.18905e-07	0.00418635	0.458597	0.866097	0.0592169	0.76769	0.743072	0.110034	0.130059	0.0768087	0.828971	0.0604907	0.145558
GENE	4.44089e-16	0	0	0	0.000112276	0	0	0	0	0	0	0	0	0	0	0	0	0	0	0	0	0	0	0	1.88738e-14	0.000306461	0.834331	0.549878	0	0	0	7.71969e-11	0.0173064	0.117955	0.314062	0.721832	0.00304991	1.71212e-07	4.44089e-16	0.165768	1.35476e-10	4.80403e-06
CNVT	0	0	4.21885e-15	0	7.10543e-15	0	0	0	0	0	0	0	0	0	0	0	0	0	0	0	0	0	0	0	0	0.0605773	0.00692434	0.00751778	0	0	0	0	5.9952e-15	0.0913432	1.04514e-07	5.73364e-12	0.015948	0.121796	0.000576689	1.6601e-08	0.559783	1.12634e-06
REG	3.68727e-09	0	0	0	2.93381e-09	0	0	0	0	0	0	0	0	0	0	0	0	0	0	0	0	0	0	0	0	0.175645	0.0105137	0.0996493	0	0	0	6.43929e-15	0.0739146	2.24265e-14	0	0	0.0142286	0.133536	0.249319	0.170032	1.92244e-08	0
H3K4	4.07489e-08	0	0	0	0.00081378	0	0	0	0	0	0	0	0	0	0	0	0	0	0	0	0	0	0	0	0	0.794236	0.00101251	0.126101	0	0	0	0	0	8.25985e-07	0	0	0.000558323	0	2.80864e-08	0.00138151	0.0994233	2.0699e-12
DNase	0.169237	1.53335e-09	0.05779	0	2.97674e-07	0	0	0	0	0	0	0	0	0	0	0	0	0	0	0	0	0	0	0	0	0.0565949	0	3.55263e-10	0	0	0	0.3221	1.26565e-14	0	1.7069e-06	0.817072	5.48215e-11	0	8.43352e-05	0.233902	5.35354e-06	4.44089e-16
FAIRE	0.743035	0	3.87641e-05	0	2.59516e-10	0	0	0	0	0	0	0	0	0	0	0	0	0	0	0	0	0	0	0	0	0.00738699	4.77288e-06	2.26408e-05	0	0	0	0.000964512	0.1948	0	6.76414e-11	0.0317038	2.28184e-07	9.62341e-13	0.00540506	0.0157447	0.00781289	0
EXPS	0.250045	1.77636e-15	0	0	4.44089e-16	0	0	0	0	0	0	0	0	0	0	0	0	0	0	0	0	0	0	0	0	0.11865	5.55753e-07	5.4717e-05	0	0	0	3.95239e-14	0.172234	0	2.1334e-12	0.498257	7.09272e-10	0.000723644	2.60479e-05	0.884013	1.59532e-07	0
NAS+	5.86773e-05	0.33991	0	0	8.35371e-10	0	0	0	0	0	0	0	0	0	0	0	0	0	0	0	0	0	0	0	0	0.924626	3.05933e-12	1.95532e-06	0.000903525	0	0	2.38802e-09	0.652565	0	5.1859e-05	0.00210163	1.2011e-05	0.00660784	0.0406581	0.0716583	0.209198	7.35802e-06
GCrich	1.33227e-15	0.0434637	0.0679177	0	5.7325e-07	0	0	0	0	0	0	0	0	0	0	0	0	0	0	0	0	0	0	0	0	0.380098	1.25897e-10	9.71058e-05	0	0	0	0.00400295	0.000236275	0	0	0.0469528	3.9968e-15	1.5644e-05	0.326735	0.785765	0.000517005	1.9984e-15
MeMRE	4.72609e-11	1.35013e-07	4.44089e-15	0	2.55653e-11	0	0	0	0	0	0	0	0	0	0	0	0	0	0	0	0	0	0	0	0	0.110199	6.60361e-13	6.13726e-06	0	0	0	4.84989e-05	6.57393e-06	0	0	0.923451	3.01537e-13	1.80514e-10	0.0100181	0.667294	1.18618e-05	0
MeBS	0	0.00153043	0.972837	0	2.79383e-09	0	0	0	0	0	0	0	0	0	0	0	0	0	0	0	0	0	0	0	0	0.410234	1.47839e-07	0.00172983	0	0	0	0.00927566	0.102298	0	0	6.38165e-09	0	0.166799	8.78952e-10	0.00696112	0.0774097	1.52525e-09
CpGi	0	0.000350648	0.00177919	0	2.42813e-09	0	0	0	0	0	0	0	0	0	0	0	0	0	0	0	0	0	0	0	0	0.0272991	2.4869e-14	7.91321e-05	0	0	0	0.0197145	0	0	0	1.31446e-11	0	3.39215e-10	0.579315	0.284206	0.00988328	0
CpGe	0	5.5212e-08	0.386296	0	6.78512e-08	0	0	0	0	0	0	0	0	0	0	0	0	0	0	0	0	0	0	0	0	0.60382	6.04949e-06	0.00698254	0	0	0	0.00923984	0.0101818	0	0	5.55112e-15	0	0.000426474	0	0.0968831	0.039638	6.35477e-05
Me450	0	6.8679e-05	0.30845	0	2.56635e-10	0	0	0	0	0	0	0	0	0	0	0	0	0	0	0	0	0	0	0	0	0.169444	1.30818e-06	0.0016183	0	0	0	0.231391	0.000405784	0	2.2542e-11	2.56462e-13	0	0.459238	0	7.56648e-05	0.00031448	0.725593
FLAM	0.00256588	0.0127542	0.00762666	3.70706e-11	1.31718e-05	0	0	0	0	0	0	0	0	0	0	0	0	0	0	0	0	0	0	0	0	0.691036	0.0152734	0.0105886	0	0	0	0.000443655	1.99137e-07	0.674684	0.109698	0.773175	0.461519	0	0	0.00013434	2.10116e-06	4.48304e-11
AluJ	0.00562242	8.19726e-06	0.00650832	6.79012e-13	8.39381e-06	0	0	0	0	0	0	0	0	0	0	0	0	0	0	0	0	0	0	0	0	0.385032	0.0139289	0.0177054	0	0	0	5.75715e-06	3.26964e-09	0.810035	0.609989	0.0233218	0.837175	0	0	3.70613e-06	3.4494e-06	1.04361e-14
AluS	2.42695e-12	0.118194	4.12831e-05	1.90703e-07	2.83906e-07	0	0	0	0	0	0	0	0	0	0	0	0	0	0	0	0	0	0	0	0	0.233094	0.000146328	0.00115288	0	0	0	0.000355178	1.69391e-11	0.000276266	0.00388234	0.00428872	0.545417	0	4.50751e-14	6.66134e-16	0.52768	1.8107e-09
AluY	0	2.22045e-16	1.24484e-09	0.903874	3.04472e-07	0	0	0	0	0	0	0	0	0	0	0	0	0	0	0	0	0	0	0	0	0.00215489	0.00158852	0.00162094	0	0	0	0.24206	6.66134e-16	4.44089e-16	0.355923	0.000106967	0.0398618	0	1.04506e-10	3.41527e-12	0.232424	9.96966e-05
LRNA+	4.42157e-12	0.00355222	0.00221462	0	2.04711e-07	0	0	0	0	0	0	0	0	0	0	0	0	0	0	0	0	0	0	0	0	0.00536046	0	0	0	0	0	0	0	0	0.043038	1.78285e-09	2.179e-09	0	4.84057e-13	1.42558e-05	2.54351e-09	0
LRNA-	0	1.83568e-05	0.128859	6.52097e-09	8.99458e-12	1.88738e-14	0	0	0	0	0	0	0	0	0	0	0	0	0	0	0	0	0	0	0	8.18934e-05	0	0.0276965	0	0	0	2.22045e-16	0	0	0.228233	3.15303e-14	4.62133e-11	0	4.6211e-11	4.4623e-05	3.02446e-09	5.57332e-14
LINC	1.0178e-05	0.141256	0.0356888	0.00565534	0.989359	0.000306461	0.0605773	0.175645	0.794236	0.0565949	0.00738699	0.11865	0.924626	0.380098	0.110199	0.410234	0.0272991	0.60382	0.169444	0.691036	0.385032	0.233094	0.00215489	0.00536046	8.18934e-05	0	0.63775	0.748447	0.00286723	0.360664	0.0197108	6.18394e-13	0	0.0307603	0.275451	0.616326	0.635872	1.71891e-09	0.0180996	0.00296692	0.00500579	0.000785653
SRNA-	0.602279	0.939896	0.79061	0.287593	8.93049e-08	0.834331	0.00692434	0.0105137	0.00101251	0	4.77288e-06	5.55753e-07	3.05933e-12	1.25897e-10	6.60361e-13	1.47839e-07	2.4869e-14	6.04949e-06	1.30818e-06	0.0152734	0.0139289	0.000146328	0.00158852	0	0	0.63775	0	0.0200509	0.0243708	0.192815	0.0186969	0.104066	0.000476781	0.131162	0.462143	0.18348	0.723854	0.0425808	0.176061	0.168637	0.250047	0.275586
SRNA+	0.730634	0.130163	0.608445	0.379082	0.95348	0.549878	0.00751778	0.0996493	0.126101	3.55263e-10	2.26408e-05	5.4717e-05	1.95532e-06	9.71058e-05	6.13726e-06	0.00172983	7.91321e-05	0.00698254	0.0016183	0.0105886	0.0177054	0.00115288	0.00162094	0	0.0276965	0.748447	0.0200509	0	0.674559	0.0100024	0.640271	0.971155	0.30754	0.228377	0.324994	0.440255	0.1241	0.131317	0.0935576	0.307921	0.666202	0.566238
NAS-	3.80906e-10	7.45083e-10	0	0.0103532	0.00841681	0	0	0	0	0	0	0	0.000903525	0	0	0	0	0	0	0	0	0	0	0	0	0.00286723	0.0243708	0.674559	0	0	0	3.4243e-08	8.21743e-12	1.76926e-07	0.000272942	0.204673	0	0	0	2.80559e-09	0	0
L1	0	0	0	0	1.18905e-07	0	0	0	0	0	0	0	0	0	0	0	0	0	0	0	0	0	0	0	0	0.360664	0.192815	0.0100024	0	0	0	0.422652	5.6429e-07	1.07667e-10	0	0	0.564031	8.65974e-15	1.25734e-07	2.94341e-05	0	0
ATrich	2.17537e-12	0	0	0	0.00418635	0	0	0	0	0	0	0	0	0	0	0	0	0	0	0	0	0	0	0	0	0.0197108	0.0186969	0.640271	0	0	0	0.000892206	1.0999e-08	0	0	0	0	0.0409655	0.0464164	0	0	0
SNPM	0	0	0	0	0.458597	7.71969e-11	0	6.43929e-15	0	0.3221	0.000964512	3.95239e-14	2.38802e-09	0.00400295	4.84989e-05	0.00927566	0.0197145	0.00923984	0.231391	0.000443655	5.75715e-06	0.000355178	0.24206	0	2.22045e-16	6.18394e-13	0.104066	0.971155	3.4243e-08	0.422652	0.000892206	0	0	0	0	0	0	0	0	0	0	0
SDP	0	0	0	0	0.866097	0.0173064	5.9952e-15	0.0739146	0	1.26565e-14	0.1948	0.172234	0.652565	0.000236275	6.57393e-06	0.102298	0	0.0101818	0.000405784	1.99137e-07	3.26964e-09	1.69391e-11	6.66134e-16	0	0	0	0.000476781	0.30754	8.21743e-12	5.6429e-07	1.0999e-08	0	0	0	8.45956e-08	0	2.25341e-07	0	0	0	0	0
CNVG	0	0	0	0	0.0592169	0.117955	0.0913432	2.24265e-14	8.25985e-07	0	0	0	0	0	0	0	0	0	0	0.674684	0.810035	0.000276266	4.44089e-16	0	0	0.0307603	0.131162	0.228377	1.76926e-07	1.07667e-10	0	0	0	0	0	0	0	0	0	0	0	0
RecH	4.87733e-10	0	1.66533e-14	0	0.76769	0.314062	1.04514e-07	0	0	1.7069e-06	6.76414e-11	2.1334e-12	5.1859e-05	0	0	0	0	0	2.2542e-11	0.109698	0.609989	0.00388234	0.355923	0.043038	0.228233	0.275451	0.462143	0.324994	0.000272942	0	0	0	8.45956e-08	0	0	0	6.98986e-05	0	0	0	0	0
RecD	0	0	0	0	0.743072	0.721832	5.73364e-12	0	0	0.817072	0.0317038	0.498257	0.00210163	0.0469528	0.923451	6.38165e-09	1.31446e-11	5.55112e-15	2.56462e-13	0.773175	0.0233218	0.00428872	0.000106967	1.78285e-09	3.15303e-14	0.616326	0.18348	0.440255	0.204673	0	0	0	0	0	0	0	0	0	0	0	0	0
MST	0	0	0	0	0.110034	0.00304991	0.015948	0.0142286	0.000558323	5.48215e-11	2.28184e-07	7.09272e-10	1.2011e-05	3.9968e-15	3.01537e-13	0	0	0	0	0.461519	0.837175	0.545417	0.0398618	2.179e-09	4.62133e-11	0.635872	0.723854	0.1241	0	0.564031	0	0	2.25341e-07	0	6.98986e-05	0	0	1.04688e-05	0.910528	1.10578e-13	3.05627e-08	1.94471e-11
SNP1K	8.96844e-09	0	0.116365	0.610551	0.130059	1.71212e-07	0.121796	0.133536	0	0	9.62341e-13	0.000723644	0.00660784	1.5644e-05	1.80514e-10	0.166799	3.39215e-10	0.000426474	0.459238	0	0	0	0	0	0	1.71891e-09	0.0425808	0.131317	0	8.65974e-15	0.0409655	0	0	0	0	0	1.04688e-05	0	0	0	0	0
SNPdb	4.42989e-07	0.129961	0	0	0.0768087	4.44089e-16	0.000576689	0.249319	2.80864e-08	8.43352e-05	0.00540506	2.60479e-05	0.0406581	0.326735	0.0100181	8.78952e-10	0.579315	0	0	0	0	4.50751e-14	1.04506e-10	4.84057e-13	4.6211e-11	0.0180996	0.176061	0.0935576	0	1.25734e-07	0.0464164	0	0	0	0	0	0.910528	0	0	0	0	0
SINS	1.9537e-05	4.86899e-08	0	0	0.828971	0.165768	1.6601e-08	0.170032	0.00138151	0.233902	0.0157447	0.884013	0.0716583	0.785765	0.667294	0.00696112	0.284206	0.0968831	7.56648e-05	0.00013434	3.70613e-06	6.66134e-16	3.41527e-12	1.42558e-05	4.4623e-05	0.00296692	0.168637	0.307921	2.80559e-09	2.94341e-05	0	0	0	0	0	0	1.10578e-13	0	0	0	0	0
SDEL	2.53131e-14	0	0	0	0.0604907	1.35476e-10	0.559783	1.92244e-08	0.0994233	5.35354e-06	0.00781289	1.59532e-07	0.209198	0.000517005	1.18618e-05	0.0774097	0.00988328	0.039638	0.00031448	2.10116e-06	3.4494e-06	0.52768	0.232424	2.54351e-09	3.02446e-09	0.00500579	0.250047	0.666202	0	0	0	0	0	0	0	0	3.05627e-08	0	0	0	0	0
SID	2.54618e-05	4.66618e-11	0	0	0.145558	4.80403e-06	1.12634e-06	0	2.0699e-12	4.44089e-16	0	0	7.35802e-06	1.9984e-15	0	1.52525e-09	0	6.35477e-05	0.725593	4.48304e-11	1.04361e-14	1.8107e-09	9.96966e-05	0	5.57332e-14	0.000785653	0.275586	0.566238	0	0	0	0	0	0	0	0	1.94471e-11	0	0	0	0	0
a t = 166.6698, df = 5412, P-value << 2.2e-16

## Sheet: 500 kb-t
Supplementary Table S2.7 Asymptotic P-values of Pearson correlations between different feature-pairs based on 500-kb windows, as employed in Figure 5, with t values.
Feature pairs	t valuea	Degree of freedom (df)	P valueb
CID & TFBS	166.6	5412	0
AluJ & AluS	145.2	5412	0
AluS & AluY	88.8	5412	0
L2 & MIR	65.6	5412	0
AluJ & AluY	62	5412	0
RecH & RecD	56.7	5412	0
CNVT & AluJ	51.3	5412	0
CNVT & AluS	50.8	5412	0
AluS & L1	-47	5412	0
CNVT & REG	45.6	5412	0
AluJ & L1	-45	5412	0
REG & CpGi	42.9	5412	0
CNVG & SNPdb	40	5412	0
CpGi & AluS	38.5	5412	0
RecH & SNPdb	37.1	5412	0
REG & L1	-36.7	5412	0
CpGi & CNVG	36.5	5412	0
CpGi & AluJ	35.7	5412	0
CpGi & AluY	35.1	5412	0
REG & AluS	34.4	5412	0
REG & AluJ	33.4	5412	0
CpGi & L1	-32.8	5412	0
MIR & TFBS	32.7	5412	0
CNVT & CpGi	32.7	5412	0
CNVT & AluY	32.5	5412	0
L2 & CID	32.4	5412	0
TFBS & L1	-32.3	5412	0
CNVT & L1	-32.3	5412	0
MIR & CID	32.2	5412	0
MIR & RecD	31.4	5412	0
L2 & TFBS	29	5412	0
AluY & L1	-28.6	5412	0
MIR & L1	-27.4	5412	0
L2 & CNVG	-26.6	5412	0
TFBS & REG	24.8	5412	0
CID & L1	-23.9	5412	0
REG & AluY	23.6	5412	0
L1 & RecH	-23.4	5412	0
GENE & CNVT	23.2	5412	0
MIR & REG	21.4	5412	0
GENE & L1	-21.4	5412	0
MIR & RecH	21.1	5412	0
GENE & AluJ	20.8	5412	0
L1 & RecD	-19.7	5412	0
L2 & RecD	19.4	5412	0
GENE & AluS	18.7	5412	0
CID & CNVG	-18.5	5412	0
RecD & SNPdb	17.9	5412	0
CNVG & RecH	17.5	5412	0
TFBS & CNVT	17.1	5412	0
MIR & CNVG	-16.2	5412	0
L2 & SDP	-16.1	5412	0
REG & RecH	15.9	5412	0
CID & RecD	14.8	5412	0
TFBS & CpGi	14.7	5412	0
TFBS & RecD	14.7	5412	0
TFBS & CNVG	-14.7	5412	0
TFBS & SDP	-14.7	5412	0
MIR & CNVT	14.6	5412	0
TFBS & GENE	14.6	5412	0
L2 & CpGi	-14	5412	0
GENE & AluY	13.1	5412	0
GENE & REG	12.9	5412	0
SDP & CNVG	12.9	5412	0
L2 & AluY	-12.7	5412	0
CID & REG	12.4	5412	0
TFBS & SNPdb	-12.4	5412	0
REG & RecD	11.8	5412	0
CID & GENE	11.5	5412	0
MIR & SDP	-11.2	5412	0
CID & SDP	-11.1	5412	0
CID & SNPdb	-11	5412	0
SDP & SNPdb	-11	5412	0
AluJ & SNPdb	-11	5412	0
GENE & CpGi	10.9	5412	0
CNVG & RecD	-10.1	5412	0
TFBS & RecH	10	5412	0
CpGi & SDP	9.7	5412	0
L2 & L1	-9.5	5412	0
L2 & CNVT	9.5	5412	0
CpGi & RecH	9.2	5412	0
SDP & RecD	-9.2	5412	0
MIR & GENE	8.9	5412	0
MIR & AluY	-8.3	5412	1.59e-16
GENE & SNPdb	-8.2	5412	2.38e-16
AluY & CNVG	8.2	5412	4.44e-16
L2 & GENE	8.1	5412	4.44e-16
AluY & SDP	8.1	5412	8.88e-16
CNVT & SDP	-7.8	5412	5.59e-15
CID & CNVT	7.8	5412	6e-15
CLV & CNVT	7.8	5412	7.11e-15
CID & RecH	7.7	5412	2.22e-14
REG & CNVG	7.6	5412	2.44e-14
AluS & SNPdb	-7.6	5412	2.62e-14
TFBS & AluJ	7.2	5412	8.29e-13
L2 & AluS	-7.1	5412	1.71e-12
CNVT & RecD	6.9	5412	6.76e-12
CpGi & RecD	-6.8	5412	1.22e-11
AluS & SDP	6.7	5412	1.75e-11
AluY & SNPdb	-6.6	5412	6.09e-11
L1 & CNVG	-6.5	5412	8.17e-11
L2 & RecH	6.2	5412	6.41e-10
CID & AluY	-6.1	5412	9.17e-10
CLV & CpGi	6	5412	2.45e-09
CLV & REG	5.9	5412	2.96e-09
AluJ & SDP	5.9	5412	3.37e-09
L2 & REG	5.9	5412	4.21e-09
SDP & RecH	-5.4	5412	8.17e-08
CLV & L1	-5.3	5412	1.16e-07
CNVT & RecH	5.3	5412	1.23e-07
L1 & SNPdb	5.2	5412	2.15e-07
TFBS & AluS	5.2	5412	2.23e-07
L2 & SNPdb	-5.2	5412	2.25e-07
CLV & AluS	5.1	5412	2.86e-07
CLV & AluY	5.1	5412	3.07e-07
L1 & SDP	-5	5412	5.32e-07
TFBS & CLV	4.5	5412	7.29e-06
CLV & AluJ	4.5	5412	8.45e-06
MIR & AluJ	4.4	5412	9.39e-06
CID & AluS	-4.1	5412	3.47e-05
AluY & RecD	-3.9	5412	9.66e-05
CID & CLV	3.9	5412	0.000104
CLV & GENE	3.9	5412	0.000113
AluS & CNVG	3.6	5412	0.0003
MIR & CpGi	-3.6	5412	0.000329
CNVT & SNPdb	-3.5	5412	0.000424
CID & CpGi	3.1	5412	0.00189
AluS & RecH	2.9	5412	0.00418
AluS & RecD	2.8	5412	0.00456
L2 & AluJ	-2.8	5412	0.00491
CID & AluJ	-2.8	5412	0.00581
GENE & SDP	-2.4	5412	0.0171
AluJ & RecD	2.3	5412	0.0245
CLV & CNVG	1.9	5412	0.0594
REG & SDP	-1.8	5412	0.0734
CLV & SNPdb	-1.8	5412	0.0757
CNVT & CNVG	-1.7	5412	0.086
GENE & CNVG	-1.6	5412	0.114
MIR & AluS	1.5	5412	0.126
MIR & SNPdb	1.4	5412	0.153
REG & SNPdb	-1.2	5412	0.235
GENE & RecH	1	5412	0.322
L2 & CLV	1	5412	0.335
AluY & RecH	-1	5412	0.341
MIR & CLV	0.6	5412	0.564
CpGi & SNPdb	0.5	5412	0.6
AluJ & RecH	0.5	5412	0.626
GENE & RecD	0.3	5412	0.733
CLV & RecD	-0.3	5412	0.742
CLV & RecH	0.3	5412	0.769
AluJ & CNVG	-0.3	5412	0.794
CLV & SDP	-0.2	5412	0.866
TFBS & AluY	0.1	5412	0.933

## Sheet: 2000 kb-Pearson r
Supplementary Table S2.8 Pearson correlation coefficients between different feature-pairs based on 2,000-kb windows.
Features	L2	MIR	CID	TFBS	CLV	GENE	CNVT	REG	H3K4	DNase	FAIRE	EXPS	NAS+	GCrich	MeMRE	MeBS	CpGi	CpGe	Me450	FLAM	AluJ	AluS	AluY	LRNA+	LRNA-	LINC	SRNA-	SRNA+	NAS-	L1	ATrich	SNPM	SDP	CNVG	RecH	RecD	MST	SNP1K	SNPdb	SINS	SDEL	SID
L2	1	0.742404	0.491145	0.454834	0.0222972	0.21643	0.268416	0.126269	0.239308	0.0274223	0.0497835	0.0334157	0.013117	-0.106022	-0.0620386	-0.193561	-0.173569	-0.240026	-0.154841	0.100083	0.0909101	0.0307939	-0.0715507	-0.0935752	-0.120629	-0.100191	-0.0130997	0.00116588	0.120182	0.00047244	-0.0332644	-0.33085	-0.300471	-0.344054	0.10354	0.348359	0.351264	0.234308	0.0605853	0.138058	0.0759293	0.143408
MIR	0.742404	1	0.435022	0.449465	0.0206366	0.232767	0.322935	0.344701	0.338883	0.159459	0.190738	0.189069	0.0408557	0.0794182	0.134111	-0.0215585	-0.00211395	-0.0564471	-0.00509549	0.197718	0.216408	0.178461	0.0215804	0.0121952	-0.0158786	-0.0421593	0.010371	-0.0152022	-0.11505	-0.290185	-0.359217	-0.25646	-0.189245	-0.203635	0.268471	0.428087	0.257103	0.219903	0.0953242	0.054189	-0.0290882	0.0416229
CID	0.491145	0.435022	1	0.936327	0.0778558	0.220927	0.203778	0.196785	0.284822	0.0325239	0.074459	0.150129	0.199815	0.0102483	0.0846516	-0.0434178	0.0074432	-0.0585539	-0.00304714	0.0958484	0.0891127	0.0642381	0.0112309	0.0242181	0.015282	-0.036253	0.0198955	0.0349796	0.17792	-0.151753	-0.0822955	-0.270775	-0.226765	-0.253552	0.1114	0.252311	0.365757	0.169532	-0.0207377	0.0300205	-0.0377425	0.0218527
TFBS	0.454834	0.449465	0.936327	1	0.0992455	0.265498	0.327672	0.368242	0.382533	0.17237	0.226735	0.306863	0.309636	0.185757	0.271682	0.108729	0.172277	0.102656	0.142891	0.225901	0.215754	0.187034	0.100351	0.142017	0.105047	-0.0420984	0.0461973	0.0499093	0.0147773	-0.27264	-0.210093	-0.286652	-0.241727	-0.184335	0.146503	0.238335	0.289304	0.139861	-0.046131	-0.0103364	-0.0846803	-0.0240847
CLV	0.0222972	0.0206366	0.0778558	0.0992455	1	0.0996743	0.190893	0.15343	0.119864	0.132763	0.174112	0.18863	0.173067	0.1437	0.167414	0.124162	0.146514	0.116455	0.144792	0.140296	0.125948	0.139403	0.137094	0.165041	0.133797	-0.0151998	0.0704977	0.00856185	-0.0790675	-0.115215	-0.0808244	-0.017858	0.0070747	0.0346529	-0.00147209	-0.0261964	-0.0186685	-0.0156026	-0.0294958	-0.00834165	-0.0351205	-0.029826
GENE	0.21643	0.232767	0.220927	0.265498	0.0996743	1	0.387472	0.300025	0.286434	0.249669	0.292442	0.400228	0.237658	0.240345	0.286053	0.178131	0.231032	0.182089	0.206719	0.37514	0.386847	0.353119	0.260705	0.200823	0.162974	-0.049429	0.0510313	0.0290751	-0.233909	-0.258867	-0.271319	-0.132387	-0.0286752	0.0162581	0.106535	0.0822369	0.0918489	0.0405685	-0.00178819	0.0520565	-0.0195071	0.00101254
CNVT	0.268416	0.322935	0.203778	0.327672	0.190893	0.387472	1	0.661767	0.608821	0.499519	0.644637	0.643437	0.472767	0.482178	0.627743	0.393561	0.468244	0.36226	0.414368	0.66199	0.653615	0.661093	0.504478	0.365411	0.318591	-0.0227055	0.0821968	0.0510787	-0.445248	-0.384801	-0.414471	-0.259537	-0.114454	0.0369572	0.165182	0.193353	0.0335247	0.0884718	0.0541805	0.152962	0.0521188	-0.0306447
REG	0.126269	0.344701	0.196785	0.368242	0.15343	0.300025	0.661767	1	0.588539	0.610928	0.705276	0.721975	0.555634	0.604774	0.761421	0.52642	0.611025	0.502036	0.504311	0.592425	0.581896	0.602663	0.483209	0.48603	0.435329	-0.0108729	0.0676281	0.0562876	-0.494948	-0.513197	-0.561627	-0.123401	0.015641	0.172745	0.267761	0.184593	-0.0341616	0.0128439	0.0218898	0.0118866	-0.0631084	-0.131391
H3K4	0.239308	0.338883	0.284822	0.382533	0.119864	0.286434	0.608821	0.588539	1	0.411561	0.521279	0.62579	0.496071	0.445648	0.624059	0.388005	0.465871	0.388585	0.332938	0.438261	0.457711	0.479488	0.338137	0.278373	0.222414	0.0149072	0.0913306	0.0182081	-0.217388	-0.276219	-0.440985	-0.300671	-0.148675	0.127625	0.34356	0.252734	0.0913808	0.296871	0.231153	0.249173	0.15971	0.0575526
DNase	0.0274223	0.159459	0.0325239	0.17237	0.132763	0.249669	0.499519	0.610928	0.411561	1	0.776208	0.668167	0.563818	0.663847	0.709274	0.63608	0.690073	0.562743	0.633239	0.574132	0.57068	0.594224	0.539596	0.7216	0.691376	0.0768624	0.268159	0.09816	-0.473296	-0.474468	-0.456979	0.0474979	0.189406	0.288915	0.140076	0.0265463	-0.149688	-0.0970298	-0.0177785	-0.0246069	-0.0733042	-0.147373
FAIRE	0.0497835	0.190738	0.074459	0.226735	0.174112	0.292442	0.644637	0.705276	0.521279	0.776208	1	0.742278	0.63177	0.669389	0.801588	0.645156	0.71504	0.573098	0.697854	0.706673	0.70397	0.738521	0.62519	0.660619	0.575957	0.0645339	0.134511	0.0718843	-0.543554	-0.514852	-0.506095	-0.0283977	0.0785471	0.265912	0.176978	0.0786858	-0.0757232	-0.0447424	0.034848	0.0626399	-0.0128043	-0.144055
EXPS	0.0334157	0.189069	0.150129	0.306863	0.18863	0.400228	0.643437	0.721975	0.62579	0.668167	0.742278	1	0.72969	0.761393	0.839009	0.732541	0.784409	0.691713	0.655478	0.629101	0.636508	0.673278	0.617292	0.625176	0.568487	0.0417902	0.173141	0.0656176	-0.435141	-0.520818	-0.513369	-0.113475	0.0378973	0.319306	0.224155	0.0464159	-0.0937552	0.0305354	0.0460895	0.0460952	-0.0310298	-0.121713
NAS+	0.013117	0.0408557	0.199815	0.309636	0.173067	0.237658	0.472767	0.555634	0.496071	0.563818	0.63177	0.72969	1	0.725828	0.753499	0.732027	0.781146	0.676015	0.657646	0.467468	0.452805	0.496426	0.50925	0.570347	0.517095	0.0158206	0.190991	0.0680951	-0.0798745	-0.293313	-0.273209	-0.0979885	0.0198248	0.356989	0.160237	-0.0131089	-0.0128395	0.124776	0.129012	0.137488	0.0964991	0.0206454
GCrich	-0.106022	0.0794182	0.0102483	0.185757	0.1437	0.240345	0.482178	0.604774	0.445648	0.663847	0.669389	0.761393	0.725828	1	0.822782	0.873358	0.875083	0.803607	0.720862	0.523359	0.544453	0.574577	0.557765	0.597198	0.565155	0.0525435	0.17677	0.0695163	-0.432364	-0.48684	-0.483642	-0.0203979	0.126502	0.461777	0.259827	-0.0276542	-0.17693	-0.00188614	0.0684446	0.024985	-0.0172718	-0.118306
MeMRE	-0.0620386	0.134111	0.0846516	0.271682	0.167414	0.286053	0.627743	0.761421	0.624059	0.709274	0.801588	0.839009	0.753499	0.822782	1	0.823612	0.909111	0.802353	0.740848	0.637965	0.639121	0.690792	0.620414	0.622764	0.565388	0.0689331	0.176491	0.0820001	-0.493944	-0.542375	-0.552284	-0.0400984	0.121656	0.387155	0.247717	0.0175571	-0.148694	-0.0338274	0.0313759	0.0215327	-0.0404255	-0.180899
MeBS	-0.193561	-0.0215585	-0.0434178	0.108729	0.124162	0.178131	0.393561	0.52642	0.388005	0.63608	0.645156	0.732541	0.732027	0.873358	0.823612	1	0.929642	0.925876	0.822193	0.405837	0.427131	0.469225	0.504515	0.588137	0.571315	0.0527194	0.160372	0.0677534	-0.34839	-0.41631	-0.412415	-0.00930092	0.106428	0.591041	0.24573	-0.0961469	-0.21978	0.0445082	0.141512	0.0643722	0.0550522	-0.0931184
CpGi	-0.173569	-0.00211395	0.0074432	0.172277	0.146514	0.231032	0.468244	0.611025	0.465871	0.690073	0.71504	0.784409	0.781146	0.875083	0.909111	0.929642	1	0.897663	0.827211	0.523791	0.527111	0.567862	0.570727	0.653332	0.621737	0.0826881	0.185142	0.0715066	-0.414008	-0.463736	-0.485759	0.0524363	0.213177	0.566518	0.221741	-0.0934961	-0.209163	-0.0315045	0.0737993	0.0156667	-0.00978994	-0.150103
CpGe	-0.240026	-0.0564471	-0.0585539	0.102656	0.116455	0.182089	0.36226	0.502036	0.388585	0.562743	0.573098	0.691713	0.676015	0.803607	0.802353	0.925876	0.897663	1	0.813649	0.337104	0.349561	0.387705	0.4139	0.530454	0.504106	0.0528135	0.130777	0.0676671	-0.328689	-0.393378	-0.422559	-0.014202	0.112245	0.675752	0.275913	-0.137749	-0.252974	0.0865845	0.182441	0.0655369	0.070044	-0.0411483
Me450	-0.154841	-0.00509549	-0.00304714	0.142891	0.144792	0.206719	0.414368	0.504311	0.332938	0.633239	0.697854	0.655478	0.657646	0.720862	0.740848	0.822193	0.827211	0.813649	1	0.456478	0.451149	0.491114	0.491789	0.639055	0.570569	0.0607582	0.14564	0.066589	-0.389314	-0.40815	-0.434333	0.0548486	0.137779	0.592216	0.174942	-0.0978983	-0.211627	0.06595	0.218891	0.100063	0.106799	0.0229536
FLAM	0.100083	0.197718	0.0958484	0.225901	0.140296	0.37514	0.66199	0.592425	0.438261	0.574132	0.706673	0.629101	0.467468	0.523359	0.637965	0.405837	0.523791	0.337104	0.456478	1	0.922511	0.889193	0.708392	0.484264	0.432283	0.018526	0.0615032	0.0422973	-0.567558	-0.509608	-0.453335	-0.0444887	0.10946	0.0512041	0.0770447	0.0980871	0.0426931	-0.107304	-0.0894249	0.0423145	-0.0786641	-0.136183
AluJ	0.0909101	0.216408	0.0891127	0.215754	0.125948	0.386847	0.653615	0.581896	0.457711	0.57068	0.70397	0.636508	0.452805	0.544453	0.639121	0.427131	0.527111	0.349561	0.451149	0.922511	1	0.922468	0.714783	0.469456	0.420136	0.0277519	0.0530144	0.0408017	-0.567738	-0.546656	-0.478927	-0.0591215	0.108403	0.0573202	0.115637	0.132394	0.0504673	-0.0767345	-0.0598108	0.0686502	-0.0595279	-0.133989
AluS	0.0307939	0.178461	0.0642381	0.187034	0.139403	0.353119	0.661093	0.602663	0.479488	0.594224	0.738521	0.673278	0.496426	0.574577	0.690792	0.469225	0.567862	0.387705	0.491114	0.889193	0.922468	1	0.823971	0.503312	0.464038	0.0399701	0.0979168	0.0548605	-0.559941	-0.565682	-0.475452	-0.0365751	0.133995	0.134542	0.160818	0.143571	0.0345573	-0.0740985	-0.0082509	0.123951	0.00574715	-0.110867
AluY	-0.0715507	0.0215804	0.0112309	0.100351	0.137094	0.260705	0.504478	0.483209	0.338137	0.539596	0.62519	0.617292	0.50925	0.557765	0.620414	0.504515	0.570727	0.4139	0.491789	0.708392	0.714783	0.823971	1	0.487647	0.495535	0.100577	0.118609	0.0576389	-0.409671	-0.39617	-0.309757	0.0582673	0.195424	0.230336	0.12888	0.0432428	0.0233529	-0.0791306	0.00975781	0.136563	0.0594671	-0.0535723
LRNA+	-0.0935752	0.0121952	0.0242181	0.142017	0.165041	0.200823	0.365411	0.48603	0.278373	0.7216	0.660619	0.625176	0.570347	0.597198	0.622764	0.588137	0.653332	0.530454	0.639055	0.484264	0.469456	0.503312	0.487647	1	0.64121	0.0989561	0.226693	0.119504	-0.384577	-0.376303	-0.371485	0.181192	0.263462	0.318394	0.0487134	-0.0800061	-0.159772	-0.161724	-0.0518957	-0.0805512	-0.102998	-0.170293
LRNA-	-0.120629	-0.0158786	0.015282	0.105047	0.133797	0.162974	0.318591	0.435329	0.222414	0.691376	0.575957	0.568487	0.517095	0.565155	0.565388	0.571315	0.621737	0.504106	0.570569	0.432283	0.420136	0.464038	0.495535	0.64121	1	0.0999289	0.384088	0.0754142	-0.343783	-0.322713	-0.317108	0.159562	0.278018	0.343003	0.0633094	-0.119124	-0.16177	-0.139532	-0.039297	-0.0651865	-0.0823097	-0.122868
LINC	-0.100191	-0.0421593	-0.036253	-0.0420984	-0.0151998	-0.049429	-0.0227055	-0.0108729	0.0149072	0.0768624	0.0645339	0.0417902	0.0158206	0.0525435	0.0689331	0.0527194	0.0826881	0.0528135	0.0607582	0.018526	0.0277519	0.0399701	0.100577	0.0989561	0.0999289	1	0.0664358	-0.0145091	-0.0731341	-0.0344068	-0.0554408	0.149623	0.206795	0.0583827	0.0313131	-0.000400022	-0.0247665	-0.0828278	-0.0397324	-0.0545356	-0.0499646	-0.0633527
SRNA-	-0.0130997	0.010371	0.0198955	0.0461973	0.0704977	0.0510313	0.0821968	0.0676281	0.0913306	0.268159	0.134511	0.173141	0.190991	0.17677	0.176491	0.160372	0.185142	0.130777	0.14564	0.0615032	0.0530144	0.0979168	0.118609	0.226693	0.384088	0.0664358	1	0.0478947	-0.0678277	-0.0517962	-0.0684883	0.0336757	0.0911035	0.0460446	-0.0271332	-0.0371373	-0.0466619	-0.0431013	-0.0464944	-0.0532296	-0.0625286	-0.0484847
SRNA+	0.00116588	-0.0152022	0.0349796	0.0499093	0.00856185	0.0290751	0.0510787	0.0562876	0.0182081	0.09816	0.0718843	0.0656176	0.0680951	0.0695163	0.0820001	0.0677534	0.0715066	0.0676671	0.066589	0.0422973	0.0408017	0.0548605	0.0576389	0.119504	0.0754142	-0.0145091	0.0478947	1	-0.00739038	-0.0458058	0.00729875	-0.00122711	0.0227871	0.0525466	-0.00105383	-0.0157318	0.00421079	-0.0149454	-0.0210135	-0.0107832	-0.00976949	-0.00432281
NAS-	0.120182	-0.11505	0.17792	0.0147773	-0.0790675	-0.233909	-0.445248	-0.494948	-0.217388	-0.473296	-0.543554	-0.435141	-0.0798745	-0.432364	-0.493944	-0.34839	-0.414008	-0.328689	-0.389314	-0.567558	-0.567738	-0.559941	-0.409671	-0.384577	-0.343783	-0.0731341	-0.0678277	-0.00739038	1	0.545686	0.582718	-0.128375	-0.166954	-0.081169	-0.0663022	-0.019612	0.262845	0.321155	0.221926	0.230918	0.297451	0.338468
L1	0.00047244	-0.290185	-0.151753	-0.27264	-0.115215	-0.258867	-0.384801	-0.513197	-0.276219	-0.474468	-0.514852	-0.520818	-0.293313	-0.48684	-0.542375	-0.41631	-0.463736	-0.393378	-0.40815	-0.509608	-0.546656	-0.565682	-0.39617	-0.376303	-0.322713	-0.0344068	-0.0517962	-0.0458058	0.545686	1	0.62605	-0.0926031	-0.146719	-0.122252	-0.290988	-0.223334	0.141445	0.225553	0.139089	0.196283	0.286977	0.327318
ATrich	-0.0332644	-0.359217	-0.0822955	-0.210093	-0.0808244	-0.271319	-0.414471	-0.561627	-0.440985	-0.456979	-0.506095	-0.513369	-0.273209	-0.483642	-0.552284	-0.412415	-0.485759	-0.422559	-0.434333	-0.453335	-0.478927	-0.475452	-0.309757	-0.371485	-0.317108	-0.0554408	-0.0684883	0.00729875	0.582718	0.62605	1	-0.0917543	-0.164222	-0.134864	-0.324877	-0.18588	0.259036	0.145573	0.0724894	0.253627	0.340148	0.366016
SNPM	-0.33085	-0.25646	-0.270775	-0.286652	-0.017858	-0.132387	-0.259537	-0.123401	-0.300671	0.0474979	-0.0283977	-0.113475	-0.0979885	-0.0203979	-0.0400984	-0.00930092	0.0524363	-0.014202	0.0548486	-0.0444887	-0.0591215	-0.0365751	0.0582673	0.181192	0.159562	0.149623	0.0336757	-0.00122711	-0.128375	-0.0926031	-0.0917543	1	0.611711	0.131611	-0.197114	-0.251137	-0.268149	-0.512209	-0.312441	-0.436131	-0.378623	-0.389348
SDP	-0.300471	-0.189245	-0.226765	-0.241727	0.0070747	-0.0286752	-0.114454	0.015641	-0.148675	0.189406	0.0785471	0.0378973	0.0198248	0.126502	0.121656	0.106428	0.213177	0.112245	0.137779	0.10946	0.108403	0.133995	0.195424	0.263462	0.278018	0.206795	0.0911035	0.0227871	-0.166954	-0.146719	-0.164222	0.611711	1	0.246086	-0.0747344	-0.167438	-0.199836	-0.385972	-0.195825	-0.307071	-0.279724	-0.298289
CNVG	-0.344054	-0.203635	-0.253552	-0.184335	0.0346529	0.0162581	0.0369572	0.172745	0.127625	0.288915	0.265912	0.319306	0.356989	0.461777	0.387155	0.591041	0.566518	0.675752	0.592216	0.0512041	0.0573202	0.134542	0.230336	0.318394	0.343003	0.0583827	0.0460446	0.0525466	-0.081169	-0.122252	-0.134864	0.131611	0.246086	1	0.352689	-0.166486	-0.205041	0.293271	0.521902	0.315325	0.377108	0.274381
RecH	0.10354	0.268471	0.1114	0.146503	-0.00147209	0.106535	0.165182	0.267761	0.34356	0.140076	0.176978	0.224155	0.160237	0.259827	0.247717	0.24573	0.221741	0.275913	0.174942	0.0770447	0.115637	0.160818	0.12888	0.0487134	0.0633094	0.0313131	-0.0271332	-0.00105383	-0.0663022	-0.290988	-0.324877	-0.197114	-0.0747344	0.352689	1	0.552826	0.134132	0.49638	0.569992	0.459169	0.394945	0.351004
RecD	0.348359	0.428087	0.252311	0.238335	-0.0261964	0.0822369	0.193353	0.184593	0.252734	0.0265463	0.0786858	0.0464159	-0.0131089	-0.0276542	0.0175571	-0.0961469	-0.0934961	-0.137749	-0.0978983	0.0980871	0.132394	0.143571	0.0432428	-0.0800061	-0.119124	-0.000400022	-0.0371373	-0.0157318	-0.019612	-0.223334	-0.18588	-0.251137	-0.167438	-0.166486	0.552826	1	0.314124	0.331714	0.298401	0.314524	0.224096	0.232607
MST	0.351264	0.257103	0.365757	0.289304	-0.0186685	0.0918489	0.0335247	-0.0341616	0.0913808	-0.149688	-0.0757232	-0.0937552	-0.0128395	-0.17693	-0.148694	-0.21978	-0.209163	-0.252974	-0.211627	0.0426931	0.0504673	0.0345573	0.0233529	-0.159772	-0.16177	-0.0247665	-0.0466619	0.00421079	0.262845	0.141445	0.259036	-0.268149	-0.199836	-0.205041	0.134132	0.314124	1	0.28946	0.170524	0.322144	0.289163	0.310515
SNP1K	0.234308	0.219903	0.169532	0.139861	-0.0156026	0.0405685	0.0884718	0.0128439	0.296871	-0.0970298	-0.0447424	0.0305354	0.124776	-0.00188614	-0.0338274	0.0445082	-0.0315045	0.0865845	0.06595	-0.107304	-0.0767345	-0.0740985	-0.0791306	-0.161724	-0.139532	-0.0828278	-0.0431013	-0.0149454	0.321155	0.225553	0.145573	-0.512209	-0.385972	0.293271	0.49638	0.331714	0.28946	1	0.881542	0.760879	0.73446	0.779874
SNPdb	0.0605853	0.0953242	-0.0207377	-0.046131	-0.0294958	-0.00178819	0.0541805	0.0218898	0.231153	-0.0177785	0.034848	0.0460895	0.129012	0.0684446	0.0313759	0.141512	0.0737993	0.182441	0.218891	-0.0894249	-0.0598108	-0.0082509	0.00975781	-0.0518957	-0.039297	-0.0397324	-0.0464944	-0.0210135	0.221926	0.139089	0.0724894	-0.312441	-0.195825	0.521902	0.569992	0.298401	0.170524	0.881542	1	0.831538	0.83961	0.781429
SINS	0.138058	0.054189	0.0300205	-0.0103364	-0.00834165	0.0520565	0.152962	0.0118866	0.249173	-0.0246069	0.0626399	0.0460952	0.137488	0.024985	0.0215327	0.0643722	0.0156667	0.0655369	0.100063	0.0423145	0.0686502	0.123951	0.136563	-0.0805512	-0.0651865	-0.0545356	-0.0532296	-0.0107832	0.230918	0.196283	0.253627	-0.436131	-0.307071	0.315325	0.459169	0.314524	0.322144	0.760879	0.831538	1	0.917126	0.854291
SDEL	0.0759293	-0.0290882	-0.0377425	-0.0846803	-0.0351205	-0.0195071	0.0521188	-0.0631084	0.15971	-0.0733042	-0.0128043	-0.0310298	0.0964991	-0.0172718	-0.0404255	0.0550522	-0.00978994	0.070044	0.106799	-0.0786641	-0.0595279	0.00574715	0.0594671	-0.102998	-0.0823097	-0.0499646	-0.0625286	-0.00976949	0.297451	0.286977	0.340148	-0.378623	-0.279724	0.377108	0.394945	0.224096	0.289163	0.73446	0.83961	0.917126	1	0.878017
SID	0.143408	0.0416229	0.0218527	-0.0240847	-0.029826	0.00101254	-0.0306447	-0.131391	0.0575526	-0.147373	-0.144055	-0.121713	0.0206454	-0.118306	-0.180899	-0.0931184	-0.150103	-0.0411483	0.0229536	-0.136183	-0.133989	-0.110867	-0.0535723	-0.170293	-0.122868	-0.0633527	-0.0484847	-0.00432281	0.338468	0.327318	0.366016	-0.389348	-0.298289	0.274381	0.351004	0.232607	0.310515	0.779874	0.781429	0.854291	0.878017	1

## Sheet: 2000 kb-P
Supplementary Table S2.9 Asymptotic P-values of Pearson correlations between different feature-pairs based on 2,000-kb windows.
Features	L2	MIR	CID	TFBS	CLV	GENE	CNVT	REG	H3K4	DNase	FAIRE	EXPS	NAS+	GCrich	MeMRE	MeBS	CpGi	CpGe	Me450	FLAM	AluJ	AluS	AluY	LRNA+	LRNA-	LINC	SRNA-	SRNA+	NAS-	L1	ATrich	SNPM	SDP	CNVG	RecH	RecD	MST	SNP1K	SNPdb	SINS	SDEL	SID
L2	0	0	0	0	0.410945	6.66134e-16	0	2.94751e-06	0	0.311879	0.0662502	0.217789	0.628626	8.84581e-05	0.0220414	5.79981e-13	1.12795e-10	0	9.25411e-09	0.000216035	0.000782419	0.256088	0.00825248	0.000544532	8.04182e-06	0.000212627	0.629078	0.965711	8.6916e-06	0.986102	0.219881	0	0	0	0.000129206	0	0	0	0.0253571	3.13922e-07	0.00505248	1.0656e-07
MIR	0	0	0	0	0.446667	0	0	0	0	3.27114e-09	1.26543e-12	1.99574e-12	0.131801	0.00335821	6.78913e-07	0.426623	0.937872	0.0372564	0.850972	1.79856e-13	6.66134e-16	3.27967e-11	0.426153	0.652947	0.558209	0.119907	0.702162	0.575099	2.07938e-05	0	0	0	1.9027e-12	3.24185e-14	0	0	0	2.22045e-16	0.000427079	0.0455552	0.283383	0.124695
CID	0	0	0	0	0.00404003	0	3.10862e-14	2.34479e-13	0	0.230326	0.00597366	2.5909e-08	9.85878e-14	0.705521	0.00176698	0.109237	0.783743	0.0307094	0.910544	0.000396771	0.000993856	0.0177401	0.678792	0.371812	0.573093	0.181178	0.463163	0.197002	3.76676e-11	1.82329e-08	0.00236967	0	0	0	3.78359e-05	0	0	3.04403e-10	0.444443	0.26823	0.163888	0.420338
TFBS	0	0	0	0	0.000244091	0	0	0	0	1.51863e-10	0	0	0	4.86899e-12	0	5.79687e-05	1.55386e-10	0.000147574	1.18515e-07	0	8.88178e-16	3.45923e-12	0.000207699	1.41661e-07	0.000102764	0.120444	0.088331	0.065567	0.585829	0	4.88498e-15	0	0	7.10632e-12	5.60122e-08	0	0	2.191e-07	0.0887888	0.703109	0.0017606	0.374453
CLV	0.410945	0.446667	0.00404003	0.000244091	0	0.000229325	1.21281e-12	1.26361e-08	9.18294e-06	8.79007e-07	9.85119e-11	2.24798e-12	1.27778e-10	1.00358e-07	5.07716e-10	4.31039e-06	5.58753e-08	1.64339e-05	8.00659e-08	2.00761e-07	3.12445e-06	2.40173e-07	3.79734e-07	8.93555e-10	7.21116e-07	0.575159	0.00925233	0.752235	0.0035014	2.02292e-05	0.00283585	0.510215	0.794203	0.201219	0.956714	0.334012	0.491205	0.565071	0.276688	0.758407	0.195203	0.271345
GENE	6.66134e-16	0	0	0	0.000229325	0	0	0	0	0	0	0	0	0	0	3.56917e-11	0	1.28304e-11	1.28786e-14	0	0	0	0	7.37188e-14	1.45235e-09	0.068208	0.0597243	0.283601	0	0	0	9.44459e-07	0.290277	0.548841	8.17226e-05	0.00238679	0.000689367	0.13454	0.947431	0.0547698	0.471943	0.970219
CNVT	0	0	3.10862e-14	0	1.21281e-12	0	0	0	0	0	0	0	0	0	0	0	0	0	0	0	0	0	0	0	0	0.402429	0.0023986	0.0594873	0	0	0	0	2.2959e-05	0.172842	8.64239e-10	6.14619e-13	0.216291	0.00108122	0.045589	1.40041e-08	0.0544798	0.258401
REG	2.94751e-06	0	2.34479e-13	0	1.26361e-08	0	0	0	0	0	0	0	0	0	0	0	0	0	0	0	0	0	0	0	0	0.688487	0.0125461	0.0377971	0	0	0	4.93721e-06	0.564114	1.38374e-10	0	6.63669e-12	0.207686	0.63579	0.419549	0.661175	0.0198475	1.1407e-06
H3K4	0	0	0	0	9.18294e-06	0	0	0	0	0	0	0	0	0	0	0	0	0	0	0	0	0	0	0	0	0.582538	0.000739385	0.501957	4.44089e-16	0	0	0	3.53728e-08	2.3007e-06	0	0	0.000734402	0	0	0	3.08903e-09	0.0336864
DNase	0.311879	3.27114e-09	0.230326	1.51863e-10	8.79007e-07	0	0	0	0	0	0	0	0	0	0	0	0	0	0	0	0	0	0	0	0	0.00453653	0	0.000285556	0	0	0	0.0797215	1.82077e-12	0	2.09836e-07	0.327594	2.84825e-08	0.000335673	0.5121	0.36418	0.00680024	4.66336e-08
FAIRE	0.0662502	1.26543e-12	0.00597366	0	9.85119e-11	0	0	0	0	0	0	0	0	0	0	0	0	0	0	0	0	0	0	0	0	0.0172217	6.28469e-07	0.00795655	0	0	0	0.294972	0.00372421	0	4.78675e-11	0.0036636	0.00517336	0.0988323	0.198693	0.0207836	0.636832	9.32584e-08
EXPS	0.217789	1.99574e-12	2.5909e-08	0	2.24798e-12	0	0	0	0	0	0	0	0	0	0	0	0	0	0	0	0	0	0	0	0	0.123186	1.25438e-10	0.0154344	0	0	0	2.69838e-05	0.162165	0	0	0.0868339	0.000531181	0.260104	0.0890771	0.0890372	0.252462	6.65358e-06
NAS+	0.628626	0.131801	9.85878e-14	0	1.27778e-10	0	0	0	0	0	0	0	0	0	0	0	0	0	0	0	0	0	0	0	0	0.559649	1.18039e-12	0.0119479	0.00317982	0	0	0.000292685	0.464755	0	2.73731e-09	0.628837	0.635908	3.86128e-06	1.78076e-06	3.51336e-07	0.000361941	0.446474
GCrich	8.84581e-05	0.00335821	0.705521	4.86899e-12	1.00358e-07	0	0	0	0	0	0	0	0	0	0	0	0	0	0	0	0	0	0	0	0	0.0525391	5.04592e-11	0.0102799	0	0	0	0.451945	2.8255e-06	0	0	0.307802	4.84577e-11	0.944556	0.0115168	0.356854	0.5242	1.20049e-05
MeMRE	0.0220414	6.78913e-07	0.00176698	0	5.07716e-10	0	0	0	0	0	0	0	0	0	0	0	0	0	0	0	0	0	0	0	0	0.0109376	5.41573e-11	0.00245724	0	0	0	0.139119	6.72061e-06	0	0	0.517369	3.523e-08	0.212169	0.247207	0.427176	0.135921	1.7494e-11
MeBS	5.79981e-13	0.426623	0.109237	5.79687e-05	4.31039e-06	3.56917e-11	0	0	0	0	0	0	0	0	0	0	0	0	0	0	0	0	0	0	0	0.0517518	2.65372e-09	0.012383	0	0	0	0.73164	8.30797e-05	0	0	0.00038042	2.22045e-16	0.100612	1.56994e-07	0.0175035	0.0422154	0.000579814
CpGi	1.12795e-10	0.937872	0.783743	1.55386e-10	5.58753e-08	0	0	0	0	0	0	0	0	0	0	0	0	0	0	0	0	0	0	0	0	0.00225768	5.73519e-12	0.00829237	0	0	0	0.0530235	1.77636e-15	0	0	0.000550494	6.21725e-15	0.245274	0.00643407	0.563474	0.718116	2.6053e-08
CpGe	0	0.0372564	0.0307094	0.000147574	1.64339e-05	1.28304e-11	0	0	0	0	0	0	0	0	0	0	0	0	0	0	0	0	0	0	0	0.0513353	1.28052e-06	0.0124952	0	0	0	0.600505	3.29929e-05	0	0	3.33734e-07	0	0.00138145	1.17006e-11	0.0155617	0.0097154	0.129055
Me450	9.25411e-09	0.850972	0.910544	1.18515e-07	8.00659e-08	1.28786e-14	0	0	0	0	0	0	0	0	0	0	0	0	0	0	0	0	0	0	0	0.0249412	6.70969e-08	0.013973	0	0	0	0.0429838	3.31752e-07	0	8.00311e-11	0.000296498	3.10862e-15	0.0149198	4.44089e-16	0.000216668	7.84399e-05	0.397305
FLAM	0.000216035	1.79856e-13	0.000396771	0	2.00761e-07	0	0	0	0	0	0	0	0	0	0	0	0	0	0	0	0	0	0	0	0	0.49452	0.0232162	0.118699	0	0	0	0.100762	5.16303e-05	0.058864	0.00444148	0.000288566	0.115286	7.25103e-05	0.000953699	0.118549	0.00367304	4.54012e-07
AluJ	0.000782419	6.66134e-16	0.000993856	8.88178e-16	3.12445e-06	0	0	0	0	0	0	0	0	0	0	0	0	0	0	0	0	0	0	0	0	0.306096	0.0504546	0.132314	0	0	0	0.0291241	6.10351e-05	0.0344117	1.88547e-05	9.43159e-07	0.0626052	0.00460433	0.0272942	0.0112698	0.0280328	6.94957e-07
AluS	0.256088	3.27967e-11	0.0177401	3.45923e-12	2.40173e-07	0	0	0	0	0	0	0	0	0	0	0	0	0	0	0	0	0	0	0	0	0.140389	0.000295709	0.0429385	0	0	0	0.177328	6.94253e-07	6.24738e-07	2.39486e-09	1.03056e-07	0.202466	0.00622143	0.760955	4.47602e-06	0.832179	4.12341e-05
AluY	0.00825248	0.426153	0.678792	0.000207699	3.79734e-07	0	0	0	0	0	0	0	0	0	0	0	0	0	0	0	0	0	0	0	0	0.000200932	1.13979e-05	0.0334204	0	0	0	0.0315375	3.44391e-13	0	1.8249e-06	0.110675	0.389144	0.00347525	0.719002	4.2145e-07	0.0281938	0.048075
LRNA+	0.000544532	0.652947	0.371812	1.41661e-07	8.93555e-10	7.37188e-14	0	0	0	0	0	0	0	0	0	0	0	0	0	0	0	0	0	0	0	0.000254558	0	9.77347e-06	0	0	0	1.62097e-11	0	0	0.0723042	0.00312999	3.04501e-09	1.94247e-09	0.0555236	0.00293111	0.000140206	2.52934e-10
LRNA-	8.04182e-06	0.558209	0.573093	0.000102764	7.21116e-07	1.45235e-09	0	0	0	0	0	0	0	0	0	0	0	0	0	0	0	0	0	0	0	0.000220955	0	0.00535948	0	0	0	3.19477e-09	0	0	0.0194574	1.04334e-05	1.92191e-09	2.34031e-07	0.1472	0.0161249	0.00236552	5.42718e-06
LINC	0.000212627	0.119907	0.181178	0.120444	0.575159	0.068208	0.402429	0.688487	0.582538	0.00453653	0.0172217	0.123186	0.559649	0.0525391	0.0109376	0.0517518	0.00225768	0.0513353	0.0249412	0.49452	0.306096	0.140389	0.000200932	0.000254558	0.000220955	0	0.014195	0.59265	0.00693031	0.20444	0.0407807	2.88823e-08	1.28786e-14	0.0312016	0.248155	0.988232	0.361076	0.00221903	0.142766	0.0441881	0.0652682	0.0193743
SRNA-	0.629078	0.702162	0.463163	0.088331	0.00925233	0.0597243	0.0023986	0.0125461	0.000739385	0	6.28469e-07	1.25438e-10	1.18039e-12	5.04592e-11	5.41573e-11	2.65372e-09	5.73519e-12	1.28052e-06	6.70969e-08	0.0232162	0.0504546	0.000295709	1.13979e-05	0	0	0.014195	0	0.0772349	0.0122873	0.0559942	0.011464	0.214229	0.000762347	0.0893893	0.317009	0.170757	0.085173	0.111847	0.0863008	0.0495252	0.0210116	0.0736551
SRNA+	0.965711	0.575099	0.197002	0.065567	0.752235	0.283601	0.0594873	0.0377971	0.501957	0.000285556	0.00795655	0.0154344	0.0119479	0.0102799	0.00245724	0.012383	0.00829237	0.0124952	0.013973	0.118699	0.132314	0.0429385	0.0334204	9.77347e-06	0.00535948	0.59265	0.0772349	0	0.78524	0.0910638	0.787838	0.963912	0.40074	0.0525249	0.969005	0.561855	0.876618	0.581572	0.438409	0.690923	0.71868	0.873363
NAS-	8.6916e-06	2.07938e-05	3.76676e-11	0.585829	0.0035014	0	0	0	4.44089e-16	0	0	0	0.00317982	0	0	0	0	0	0	0	0	0	0	0	0	0.00693031	0.0122873	0.78524	0	0	0	2.00375e-06	5.66774e-10	0.0027197	0.0143911	0.469562	0	0	0	0	0	0
L1	0.986102	0	1.82329e-08	0	2.02292e-05	0	0	0	0	0	0	0	0	0	0	0	0	0	0	0	0	0	0	0	0	0.20444	0.0559942	0.0910638	0	0	0	0.000622175	5.35181e-08	6.0514e-06	0	0	1.59151e-07	0	2.55716e-07	2.70228e-13	0	0
ATrich	0.219881	0	0.00236967	4.88498e-15	0.00283585	0	0	0	0	0	0	0	0	0	0	0	0	0	0	0	0	0	0	0	0	0.0407807	0.011464	0.787838	0	0	0	0.000698256	1.0839e-09	5.86962e-07	0	4.71223e-12	0	6.80529e-08	0.00744383	0	0	0
SNPM	0	0	0	0	0.510215	9.44459e-07	0	4.93721e-06	0	0.0797215	0.294972	2.69838e-05	0.000292685	0.451945	0.139119	0.73164	0.0530235	0.600505	0.0429838	0.100762	0.0291241	0.177328	0.0315375	1.62097e-11	3.19477e-09	2.88823e-08	0.214229	0.963912	2.00375e-06	0.000622175	0.000698256	0	0	1.09423e-06	2.13607e-13	0	0	0	0	0	0	0
SDP	0	1.9027e-12	0	0	0.794203	0.290277	2.2959e-05	0.564114	3.53728e-08	1.82077e-12	0.00372421	0.162165	0.464755	2.8255e-06	6.72061e-06	8.30797e-05	1.77636e-15	3.29929e-05	3.31752e-07	5.16303e-05	6.10351e-05	6.94253e-07	3.44391e-13	0	0	1.28786e-14	0.000762347	0.40074	5.66774e-10	5.35181e-08	1.0839e-09	0	0	0	0.00579037	5.04814e-10	9.81437e-14	0	3.07532e-13	0	0	0
CNVG	0	3.24185e-14	0	7.10632e-12	0.201219	0.548841	0.172842	1.38374e-10	2.3007e-06	0	0	0	0	0	0	0	0	0	0	0.058864	0.0344117	6.24738e-07	0	0	0	0.0312016	0.0893893	0.0525249	0.0027197	6.0514e-06	5.86962e-07	1.09423e-06	0	0	0	6.33873e-10	2.13163e-14	0	0	0	0	0
RecH	0.000129206	0	3.78359e-05	5.60122e-08	0.956714	8.17226e-05	8.64239e-10	0	0	2.09836e-07	4.78675e-11	0	2.73731e-09	0	0	0	0	0	8.00311e-11	0.00444148	1.88547e-05	2.39486e-09	1.8249e-06	0.0723042	0.0194574	0.248155	0.317009	0.969005	0.0143911	0	0	2.13607e-13	0.00579037	0	0	0	6.76146e-07	0	0	0	0	0
RecD	0	0	0	0	0.334012	0.00238679	6.14619e-13	6.63669e-12	0	0.327594	0.0036636	0.0868339	0.628837	0.307802	0.517369	0.00038042	0.000550494	3.33734e-07	0.000296498	0.000288566	9.43159e-07	1.03056e-07	0.110675	0.00312999	1.04334e-05	0.988232	0.170757	0.561855	0.469562	0	4.71223e-12	0	5.04814e-10	6.33873e-10	0	0	0	0	0	0	0	0
MST	0	0	0	0	0.491205	0.000689367	0.216291	0.207686	0.000734402	2.84825e-08	0.00517336	0.000531181	0.635908	4.84577e-11	3.523e-08	2.22045e-16	6.21725e-15	0	3.10862e-15	0.115286	0.0626052	0.202466	0.389144	3.04501e-09	1.92191e-09	0.361076	0.085173	0.876618	0	1.59151e-07	0	0	9.81437e-14	2.13163e-14	6.76146e-07	0	0	0	2.39022e-10	0	0	0
SNP1K	0	2.22045e-16	3.04403e-10	2.191e-07	0.565071	0.13454	0.00108122	0.63579	0	0.000335673	0.0988323	0.260104	3.86128e-06	0.944556	0.212169	0.100612	0.245274	0.00138145	0.0149198	7.25103e-05	0.00460433	0.00622143	0.00347525	1.94247e-09	2.34031e-07	0.00221903	0.111847	0.581572	0	0	6.80529e-08	0	0	0	0	0	0	0	0	0	0	0
SNPdb	0.0253571	0.000427079	0.444443	0.0887888	0.276688	0.947431	0.045589	0.419549	0	0.5121	0.198693	0.0890771	1.78076e-06	0.0115168	0.247207	1.56994e-07	0.00643407	1.17006e-11	4.44089e-16	0.000953699	0.0272942	0.760955	0.719002	0.0555236	0.1472	0.142766	0.0863008	0.438409	0	2.55716e-07	0.00744383	0	3.07532e-13	0	0	0	2.39022e-10	0	0	0	0	0
SINS	3.13922e-07	0.0455552	0.26823	0.703109	0.758407	0.0547698	1.40041e-08	0.661175	0	0.36418	0.0207836	0.0890372	3.51336e-07	0.356854	0.427176	0.0175035	0.563474	0.0155617	0.000216668	0.118549	0.0112698	4.47602e-06	4.2145e-07	0.00293111	0.0161249	0.0441881	0.0495252	0.690923	0	2.70228e-13	0	0	0	0	0	0	0	0	0	0	0	0
SDEL	0.00505248	0.283383	0.163888	0.0017606	0.195203	0.471943	0.0544798	0.0198475	3.08903e-09	0.00680024	0.636832	0.252462	0.000361941	0.5242	0.135921	0.0422154	0.718116	0.0097154	7.84399e-05	0.00367304	0.0280328	0.832179	0.0281938	0.000140206	0.00236552	0.0652682	0.0210116	0.71868	0	0	0	0	0	0	0	0	0	0	0	0	0	0
SID	1.0656e-07	0.124695	0.420338	0.374453	0.271345	0.970219	0.258401	1.1407e-06	0.0336864	4.66336e-08	9.32584e-08	6.65358e-06	0.446474	1.20049e-05	1.7494e-11	0.000579814	2.6053e-08	0.129055	0.397305	4.54012e-07	6.94957e-07	4.12341e-05	0.048075	2.52934e-10	5.42718e-06	0.0193743	0.0736551	0.873363	0	0	0	0	0	0	0	0	0	0	0	0	0	0

## Sheet: 50 kb-Spearman r
Supplementary Table S2.10 Spearman correlation coefficients between different feature-pairs based on 50-kb windows.
Features	L2	MIR	CID	TFBS	CLV	GENE	CNVT	REG	H3K4	DNase	FAIRE	EXPS	NAS+	GCrich	MeMRE	MeBS	CpGi	CpGe	Me450	FLAM	AluJ	AluS	AluY	LRNA+	LRNA-	LINC	SRNA-	SRNA+	NAS-	L1	ATrich	SNPM	SDP	CNVG	RecH	RecD	MST	SNP1K	SNPdb	SINS	SDEL	SID
L2	1	0.399496	0.265426	0.256849	0.00563027	0.0667172	0.0693088	0.0397432	0.0528588	0.00900477	0.00923117	0.0651311	0.0500154	-0.0233237	-0.0134514	-0.0498588	-0.0639185	-0.058234	-0.0262231	-0.0231808	-0.00424932	-0.0395477	-0.0789317	-0.0825508	-0.0843896	-0.0493661	-0.025232	-0.0178798	0.0947748	-0.16236	-0.0175687	-0.169434	-0.145783	-0.130709	0.104407	0.176159	0.0437181	-0.015592	-0.0516826	-0.0420605	-0.058898	-0.0617524
MIR	0.399496	1	0.428728	0.43558	0.0380964	0.12498	0.125927	0.176743	0.17501	0.117273	0.0926502	0.176128	0.0845418	0.0435568	0.155919	0.0858503	0.00606423	0.074807	0.0982587	-0.0100538	0.0385978	0.00755426	-0.107466	-0.0884424	-0.0930227	-0.0358383	0.0231247	0.02735	0.0633783	-0.359788	-0.215286	-0.294667	-0.156038	-0.108453	0.25901	0.294738	0.0564843	0.0623252	0.00437559	-0.0609449	-0.091136	-0.0972648
CID	0.265426	0.428728	1	0.83889	0.1181	0.190914	0.122396	0.11176	0.132501	0.008538	0.00979517	0.217837	0.155022	0.0654526	0.0771809	0.0205266	0.0340259	0.0648256	0.0974864	-0.0519446	-0.0509626	-0.0795376	-0.113975	-0.0742968	-0.080428	-0.0258858	0.0484731	0.0509304	0.185698	-0.38049	-0.0325724	-0.282579	-0.0870351	-0.144898	0.148403	0.18871	0.0430977	-0.0768287	-0.159732	-0.106576	-0.145837	-0.158234
TFBS	0.256849	0.43558	0.83889	1	0.131975	0.242773	0.195384	0.168558	0.213501	0.134975	0.104124	0.322152	0.198623	0.168964	0.194688	0.143137	0.135071	0.183074	0.199007	0.00876653	0.0392359	0.00377618	-0.0782442	-0.00521994	-0.0153383	-0.0460875	0.09923	0.108256	0.125968	-0.423019	-0.0998273	-0.364018	-0.18893	-0.141572	0.151363	0.168386	0.0346969	-0.0936482	-0.172416	-0.0910504	-0.137643	-0.139358
CLV	0.00563027	0.0380964	0.1181	0.131975	1	0.191667	0.176648	0.136724	0.0543942	0.180211	0.160672	0.189923	0.0880471	0.106617	0.150113	0.173206	0.172137	0.185584	0.206425	0.087938	0.121464	0.123666	0.0540544	0.149631	0.146078	-0.00570038	0.104527	0.109372	-0.0489727	-0.138205	-0.0782593	-0.0875242	-0.00234644	0.0239755	0.00445297	-0.00210831	-0.0126808	-0.0516788	-0.0412698	0.000380747	-0.0129108	-0.0301977
GENE	0.0667172	0.12498	0.190914	0.242773	0.191667	1	0.318142	0.15018	0.087394	0.321489	0.280036	0.609577	0.108673	0.161661	0.256909	0.279858	0.245556	0.279595	0.396928	0.19645	0.301796	0.291081	0.129377	0.298436	0.290588	-0.0137951	0.204399	0.204225	-0.152855	-0.303822	-0.0824511	-0.2402	-0.00660841	-0.0385811	-0.0824462	-0.0669723	-0.00505248	-0.220462	-0.194933	-0.0215039	-0.070424	-0.0729785
CNVT	0.0693088	0.125927	0.122396	0.195384	0.176648	0.318142	1	0.255427	0.264228	0.427102	0.364117	0.414438	0.196813	0.258674	0.396111	0.382819	0.367963	0.398753	0.452413	0.215002	0.312562	0.308102	0.138147	0.283204	0.278504	0.0100883	0.212945	0.209684	-0.118256	-0.243795	-0.147771	-0.230805	-0.0544653	-0.036113	0.0585415	0.0787773	-0.00273104	-0.101052	-0.0623528	0.0578509	0.0209461	-0.0016856
REG	0.0397432	0.176743	0.11176	0.168558	0.136724	0.15018	0.255427	1	0.240419	0.445001	0.406874	0.292042	0.173548	0.221577	0.409617	0.36835	0.316295	0.389461	0.358398	0.13427	0.20808	0.213267	0.064817	0.178306	0.171851	0.0270325	0.165865	0.165105	-0.0994154	-0.27221	-0.276155	-0.186905	-0.0169913	0.0389025	0.15828	0.108118	-0.006605	-0.00775857	0.0175433	0.00409224	-0.0217519	-0.0440938
H3K4	0.0528588	0.17501	0.132501	0.213501	0.0543942	0.087394	0.264228	0.240419	1	0.372863	0.278225	0.314434	0.293322	0.339367	0.565096	0.373953	0.44985	0.458744	0.372702	0.0639964	0.114782	0.0965965	0.00316368	0.0815998	0.0715634	0.0262434	0.177416	0.176419	0.041025	-0.20529	-0.299512	-0.211395	-0.112868	-0.010432	0.17576	0.0980192	-0.00691088	0.0662943	0.0552042	0.00764776	-0.0157677	-0.0478214
DNase	0.00900477	0.117273	0.008538	0.134975	0.180211	0.321489	0.427102	0.445001	0.372863	1	0.813294	0.51368	0.278195	0.427236	0.681622	0.680154	0.621018	0.656443	0.725523	0.348906	0.507072	0.511744	0.239469	0.52553	0.52039	0.0829502	0.399193	0.397648	-0.270258	-0.394955	-0.3716	-0.249887	0.0758618	0.0684904	0.0889599	0.0251253	-0.021114	-0.159939	-0.0621592	0.013784	-0.0238049	-0.0479828
FAIRE	0.00923117	0.0926502	0.00979517	0.104124	0.160672	0.280036	0.364117	0.406874	0.278225	0.813294	1	0.423853	0.221318	0.304521	0.523583	0.535754	0.461432	0.49749	0.596666	0.318381	0.449134	0.455807	0.221222	0.488982	0.481252	0.0658749	0.346965	0.34542	-0.238205	-0.325543	-0.29077	-0.192216	0.0724842	0.0482028	0.0446594	0.0201872	-0.022903	-0.152291	-0.0714586	0.0183145	-0.0169164	-0.03937
EXPS	0.0651311	0.176128	0.217837	0.322152	0.189923	0.609577	0.414438	0.292042	0.314434	0.51368	0.423853	1	0.228624	0.31366	0.514964	0.506873	0.443228	0.509821	0.562813	0.255983	0.387579	0.374487	0.161762	0.373626	0.366094	0.0743118	0.30897	0.310724	-0.155576	-0.423226	-0.250523	-0.362633	-0.0388015	-0.00104516	0.0524291	-0.0113051	-0.0187834	-0.141605	-0.121652	0.019246	-0.027939	-0.0398203
NAS+	0.0500154	0.0845418	0.155022	0.198623	0.0880471	0.108673	0.196813	0.173548	0.293322	0.278195	0.221318	0.228624	1	0.35562	0.325793	0.257263	0.420778	0.340501	0.28787	0.0775916	0.10143	0.104114	0.0578887	0.123606	0.130329	0.0329026	0.174669	0.174546	0.244868	-0.22551	-0.0215203	-0.15684	-0.030792	0.0182224	0.0750707	0.0463968	0.0126013	-0.0474286	-0.0268122	0.0261739	0.0172629	0.0209898
GCrich	-0.0233237	0.0435568	0.0654526	0.168964	0.106617	0.161661	0.258674	0.221577	0.339367	0.427236	0.304521	0.31366	0.35562	1	0.476495	0.459352	0.606717	0.499996	0.437526	0.166559	0.243151	0.247838	0.132417	0.251773	0.25403	0.0593957	0.24201	0.237847	-0.0255459	-0.248073	-0.195862	-0.156225	0.0352659	0.0745828	0.0477095	-0.00879056	-0.0136591	-0.124677	-0.0635936	-0.00839577	-0.0197456	-0.0408704
MeMRE	-0.0134514	0.155919	0.0771809	0.194688	0.150113	0.256909	0.396111	0.409617	0.565096	0.681622	0.523583	0.514964	0.325793	0.476495	1	0.709649	0.720882	0.770648	0.689747	0.267057	0.406157	0.431697	0.192302	0.347725	0.343003	0.0930845	0.338161	0.338655	-0.161768	-0.428739	-0.421442	-0.27197	0.0713301	0.0970841	0.199507	0.079179	-0.016692	-0.0536823	0.0197067	0.0192265	-0.0168621	-0.0509434
MeBS	-0.0498588	0.0858503	0.0205266	0.143137	0.173206	0.279858	0.382819	0.36835	0.373953	0.680154	0.535754	0.506873	0.257263	0.459352	0.709649	1	0.665919	0.733392	0.704944	0.287712	0.424186	0.446613	0.215451	0.396494	0.391029	0.0753003	0.335692	0.342424	-0.227236	-0.398107	-0.387282	-0.265666	0.0615217	0.122148	0.150544	0.0238036	-0.028907	-0.0536905	0.0205631	0.0366081	0.00550665	-0.0212701
CpGi	-0.0639185	0.00606423	0.0340259	0.135071	0.172137	0.245556	0.367963	0.316295	0.44985	0.621018	0.461432	0.443228	0.420778	0.606717	0.720882	0.665919	1	0.806778	0.696493	0.252481	0.350355	0.362714	0.2006	0.385329	0.386684	0.111315	0.348088	0.347214	-0.0974816	-0.320851	-0.267102	-0.158122	0.135016	0.120595	0.0363152	-0.0514815	-0.0297235	-0.164735	-0.0655732	-0.00425182	-0.0162601	-0.0522603
CpGe	-0.058234	0.074807	0.0648256	0.183074	0.185584	0.279595	0.398753	0.389461	0.458744	0.656443	0.49749	0.509821	0.340501	0.499996	0.770648	0.733392	0.806778	1	0.724515	0.246941	0.362368	0.377444	0.169923	0.359804	0.360053	0.091898	0.349453	0.350526	-0.153066	-0.386741	-0.368726	-0.24601	0.0877778	0.142755	0.153941	-0.000271629	-0.0346826	-0.064789	0.00582931	0.0151855	-0.00411424	-0.0396803
Me450	-0.0262231	0.0982587	0.0974864	0.199007	0.206425	0.396928	0.452413	0.358398	0.372702	0.725523	0.596666	0.562813	0.28787	0.437526	0.689747	0.704944	0.696493	0.724515	1	0.313411	0.455493	0.460574	0.211479	0.485028	0.475859	0.0892502	0.373925	0.380168	-0.229631	-0.414081	-0.33923	-0.241127	0.104745	0.0777018	0.0811635	-0.00705226	-0.0305514	-0.156499	-0.0693005	0.00968048	-0.0249064	-0.0487294
FLAM	-0.0231808	-0.0100538	-0.0519446	0.00876653	0.087938	0.19645	0.215002	0.13427	0.0639964	0.348906	0.318381	0.255983	0.0775916	0.166559	0.267057	0.287712	0.252481	0.246941	0.313411	1	0.478445	0.461773	0.2617	0.317777	0.312651	0.0324872	0.192084	0.195386	-0.211931	-0.208599	-0.108244	-0.12673	0.0655706	0.000492858	-0.0524852	-0.0139868	0.00511201	-0.167704	-0.103521	0.0360661	-0.0062775	-0.0127765
AluJ	-0.00424932	0.0385978	-0.0509626	0.0392359	0.121464	0.301796	0.312562	0.20808	0.114782	0.507072	0.449134	0.387579	0.10143	0.243151	0.406157	0.424186	0.350355	0.362368	0.455493	0.478445	1	0.677391	0.350839	0.438445	0.433438	0.0473378	0.278375	0.273235	-0.300985	-0.322154	-0.193912	-0.219864	0.0834902	-0.00328706	-0.0139678	0.0186269	0.00781782	-0.207427	-0.115495	0.0573566	-0.00891189	-0.0138363
AluS	-0.0395477	0.00755426	-0.0795376	0.00377618	0.123666	0.291081	0.308102	0.213267	0.0965965	0.511744	0.455807	0.374487	0.104114	0.247838	0.431697	0.446613	0.362714	0.377444	0.460574	0.461773	0.677391	1	0.430177	0.479742	0.475614	0.0570992	0.280696	0.287824	-0.303437	-0.349193	-0.209582	-0.22157	0.11227	0.0296783	0.0169543	0.0344358	0.00740023	-0.17996	-0.0711669	0.0940283	0.0274022	0.0214078
AluY	-0.0789317	-0.107466	-0.113975	-0.0782442	0.0540544	0.129377	0.138147	0.064817	0.00316368	0.239469	0.221222	0.161762	0.0578887	0.132417	0.192302	0.215451	0.2006	0.169923	0.211479	0.2617	0.350839	0.430177	1	0.31488	0.31378	0.0271443	0.147165	0.149515	-0.150652	-0.129172	-0.0390571	-0.0577651	0.0861411	0.0704782	-0.0530093	-0.0443058	0.00324309	-0.122149	-0.0405628	0.0854145	0.047698	0.046781
LRNA+	-0.0825508	-0.0884424	-0.0742968	-0.00521994	0.149631	0.298436	0.283204	0.178306	0.0815998	0.52553	0.488982	0.373626	0.123606	0.251773	0.347725	0.396494	0.385329	0.359804	0.485028	0.317777	0.438445	0.479742	0.31488	1	0.501473	0.0949285	0.274187	0.378352	-0.268026	-0.153338	-0.159833	-0.00931998	0.180195	0.0394216	-0.145528	-0.119402	-0.0399831	-0.26963	-0.15783	3.93217e-06	-0.0273112	-0.0430747
LRNA-	-0.0843896	-0.0930227	-0.080428	-0.0153383	0.146078	0.290588	0.278504	0.171851	0.0715634	0.52039	0.481252	0.366094	0.130329	0.25403	0.343003	0.391029	0.386684	0.360053	0.475859	0.312651	0.433438	0.475614	0.31378	0.501473	1	0.102063	0.376758	0.269404	-0.261272	-0.150725	-0.155747	-0.00125777	0.190787	0.0445296	-0.149575	-0.126564	-0.0325772	-0.271108	-0.159578	-0.00607014	-0.0352928	-0.0497439
LINC	-0.0493661	-0.0358383	-0.0258858	-0.0460875	-0.00570038	-0.0137951	0.0100883	0.0270325	0.0262434	0.0829502	0.0658749	0.0743118	0.0329026	0.0593957	0.0930845	0.0753003	0.111315	0.091898	0.0892502	0.0324872	0.0473378	0.0570992	0.0271443	0.0949285	0.102063	1	0.0629275	0.0548925	-0.0344319	-0.0328758	-0.0476102	0.0510163	0.136254	0.0364327	-0.00701542	-0.0279822	-0.00673487	-0.058158	-0.0195218	-0.0169395	-0.0110461	-0.0214452
SRNA-	-0.025232	0.0231247	0.0484731	0.09923	0.104527	0.204399	0.212945	0.165865	0.177416	0.399193	0.346965	0.30897	0.174669	0.24201	0.338161	0.335692	0.348088	0.349453	0.373925	0.192084	0.278375	0.280696	0.147165	0.274187	0.376758	0.0629275	1	0.232564	-0.112406	-0.237237	-0.149605	-0.129063	0.0955232	0.0488363	-0.00668116	-0.0384819	-0.0113202	-0.110775	-0.0740653	0.000161018	-0.0155238	-0.0243559
SRNA+	-0.0178798	0.02735	0.0509304	0.108256	0.109372	0.204225	0.209684	0.165105	0.176419	0.397648	0.34542	0.310724	0.174546	0.237847	0.338655	0.342424	0.347214	0.350526	0.380168	0.195386	0.273235	0.287824	0.149515	0.378352	0.269404	0.0548925	0.232564	1	-0.108527	-0.244571	-0.152306	-0.136836	0.0857399	0.0449286	-0.000819106	-0.0303233	-0.0159054	-0.109436	-0.0727293	0.00573169	-0.0114613	-0.0238714
NAS-	0.0947748	0.0633783	0.185698	0.125968	-0.0489727	-0.152855	-0.118256	-0.0994154	0.041025	-0.270258	-0.238205	-0.155576	0.244868	-0.0255459	-0.161768	-0.227236	-0.0974816	-0.153066	-0.229631	-0.211931	-0.300985	-0.303437	-0.150652	-0.268026	-0.261272	-0.0344319	-0.112406	-0.108527	1	0.038702	0.224537	-0.00951704	-0.115825	-0.0212022	0.088296	0.0806382	0.0362709	0.134686	0.0777282	0.0288089	0.0586111	0.0756853
L1	-0.16236	-0.359788	-0.38049	-0.423019	-0.138205	-0.303822	-0.243795	-0.27221	-0.20529	-0.394955	-0.325543	-0.423226	-0.22551	-0.248073	-0.428739	-0.398107	-0.320851	-0.386741	-0.414081	-0.208599	-0.322154	-0.349193	-0.129172	-0.153338	-0.150725	-0.0328758	-0.237237	-0.244571	0.038702	1	0.223176	0.482917	-0.0108341	-0.0307613	-0.207097	-0.1673	-0.0134625	0.0565574	0.0611101	0.0209685	0.0690903	0.0834393
ATrich	-0.0175687	-0.215286	-0.0325724	-0.0998273	-0.0782593	-0.0824511	-0.147771	-0.276155	-0.299512	-0.3716	-0.29077	-0.250523	-0.0215203	-0.195862	-0.421442	-0.387282	-0.267102	-0.368726	-0.33923	-0.108244	-0.193912	-0.209582	-0.0390571	-0.159833	-0.155747	-0.0476102	-0.149605	-0.152306	0.224537	0.223176	1	0.102455	-0.0454783	-0.0791813	-0.225932	-0.114152	0.0390974	-0.0944768	-0.100677	0.0655901	0.1049	0.140269
SNPM	-0.169434	-0.294667	-0.282579	-0.364018	-0.0875242	-0.2402	-0.230805	-0.186905	-0.211395	-0.249887	-0.192216	-0.362633	-0.15684	-0.156225	-0.27197	-0.265666	-0.158122	-0.24601	-0.241127	-0.12673	-0.219864	-0.22157	-0.0577651	-0.00931998	-0.00125777	0.0510163	-0.129063	-0.136836	-0.00951704	0.482917	0.102455	1	0.276252	0.0611412	-0.185591	-0.130564	-0.0398407	-0.0253878	0.038463	-0.0550591	-0.00644072	-0.0185144
SDP	-0.145783	-0.156038	-0.0870351	-0.18893	-0.00234644	-0.00660841	-0.0544653	-0.0169913	-0.112868	0.0758618	0.0724842	-0.0388015	-0.030792	0.0352659	0.0713301	0.0615217	0.135016	0.0877778	0.104745	0.0655706	0.0834902	0.11227	0.0861411	0.180195	0.190787	0.136254	0.0955232	0.0857399	-0.115825	-0.0108341	-0.0454783	0.276252	1	0.117393	-0.110431	-0.0968597	-0.0284119	-0.155863	-0.0589659	-0.0664069	-0.053789	-0.0726871
CNVG	-0.130709	-0.108453	-0.144898	-0.141572	0.0239755	-0.0385811	-0.036113	0.0389025	-0.010432	0.0684904	0.0482028	-0.00104516	0.0182224	0.0745828	0.0970841	0.122148	0.120595	0.142755	0.0777018	0.000492858	-0.00328706	0.0296783	0.0704782	0.0394216	0.0445296	0.0364327	0.0488363	0.0449286	-0.0212022	-0.0307613	-0.0791813	0.0611412	0.117393	1	0.152567	-0.0332757	-0.0177678	0.218356	0.300241	0.144033	0.183171	0.18306
RecH	0.104407	0.25901	0.148403	0.151363	0.00445297	-0.0824462	0.0585415	0.15828	0.17576	0.0889599	0.0446594	0.0524291	0.0750707	0.0477095	0.199507	0.150544	0.0363152	0.153941	0.0811635	-0.0524852	-0.0139678	0.0169543	-0.0530093	-0.145528	-0.149575	-0.00701542	-0.00668116	-0.000819106	0.088296	-0.207097	-0.225932	-0.185591	-0.110431	0.152567	1	0.611823	0.0381869	0.456996	0.442926	0.192776	0.176582	0.187811
RecD	0.176159	0.294738	0.18871	0.168386	-0.00210831	-0.0669723	0.0787773	0.108118	0.0980192	0.0251253	0.0201872	-0.0113051	0.0463968	-0.00879056	0.079179	0.0238036	-0.0514815	-0.000271629	-0.00705226	-0.0139868	0.0186269	0.0344358	-0.0443058	-0.119402	-0.126564	-0.0279822	-0.0384819	-0.0303233	0.0806382	-0.1673	-0.114152	-0.130564	-0.0968597	-0.0332757	0.611823	1	0.0618879	0.206228	0.183196	0.0813699	0.0497306	0.0622069
MST	0.0437181	0.0564843	0.0430977	0.0346969	-0.0126808	-0.00505248	-0.00273104	-0.006605	-0.00691088	-0.021114	-0.022903	-0.0187834	0.0126013	-0.0136591	-0.016692	-0.028907	-0.0297235	-0.0346826	-0.0305514	0.00511201	0.00781782	0.00740023	0.00324309	-0.0399831	-0.0325772	-0.00673487	-0.0113202	-0.0159054	0.0362709	-0.0134625	0.0390974	-0.0398407	-0.0284119	-0.0177678	0.0381869	0.0618879	1	-0.00903174	-0.00467261	0.0320659	0.026507	0.0320103
SNP1K	-0.015592	0.0623252	-0.0768287	-0.0936482	-0.0516788	-0.220462	-0.101052	-0.00775857	0.0662943	-0.159939	-0.152291	-0.141605	-0.0474286	-0.124677	-0.0536823	-0.0536905	-0.164735	-0.064789	-0.156499	-0.167704	-0.207427	-0.17996	-0.122149	-0.26963	-0.271108	-0.058158	-0.110775	-0.109436	0.134686	0.0565574	-0.0944768	-0.0253878	-0.155863	0.218356	0.456996	0.206228	-0.00903174	1	0.825546	0.361551	0.38839	0.445703
SNPdb	-0.0516826	0.00437559	-0.159732	-0.172416	-0.0412698	-0.194933	-0.0623528	0.0175433	0.0552042	-0.0621592	-0.0714586	-0.121652	-0.0268122	-0.0635936	0.0197067	0.0205631	-0.0655732	0.00582931	-0.0693005	-0.103521	-0.115495	-0.0711669	-0.0405628	-0.15783	-0.159578	-0.0195218	-0.0740653	-0.0727293	0.0777282	0.0611101	-0.100677	0.038463	-0.0589659	0.300241	0.442926	0.183196	-0.00467261	0.825546	1	0.475983	0.527011	0.537316
SINS	-0.0420605	-0.0609449	-0.106576	-0.0910504	0.000380747	-0.0215039	0.0578509	0.00409224	0.00764776	0.013784	0.0183145	0.019246	0.0261739	-0.00839577	0.0192265	0.0366081	-0.00425182	0.0151855	0.00968048	0.0360661	0.0573566	0.0940283	0.0854145	3.93217e-06	-0.00607014	-0.0169395	0.000161018	0.00573169	0.0288089	0.0209685	0.0655901	-0.0550591	-0.0664069	0.144033	0.192776	0.0813699	0.0320659	0.361551	0.475983	1	0.433421	0.717394
SDEL	-0.058898	-0.091136	-0.145837	-0.137643	-0.0129108	-0.070424	0.0209461	-0.0217519	-0.0157677	-0.0238049	-0.0169164	-0.027939	0.0172629	-0.0197456	-0.0168621	0.00550665	-0.0162601	-0.00411424	-0.0249064	-0.0062775	-0.00891189	0.0274022	0.047698	-0.0273112	-0.0352928	-0.0110461	-0.0155238	-0.0114613	0.0586111	0.0690903	0.1049	-0.00644072	-0.053789	0.183171	0.176582	0.0497306	0.026507	0.38839	0.527011	0.433421	1	0.804847
SID	-0.0617524	-0.0972648	-0.158234	-0.139358	-0.0301977	-0.0729785	-0.0016856	-0.0440938	-0.0478214	-0.0479828	-0.03937	-0.0398203	0.0209898	-0.0408704	-0.0509434	-0.0212701	-0.0522603	-0.0396803	-0.0487294	-0.0127765	-0.0138363	0.0214078	0.046781	-0.0430747	-0.0497439	-0.0214452	-0.0243559	-0.0238714	0.0756853	0.0834393	0.140269	-0.0185144	-0.0726871	0.18306	0.187811	0.0622069	0.0320103	0.445703	0.537316	0.717394	0.804847	1

[truncated: 5 more sheets: 200 kb-Spearman r, 500 kb-Spearman r, 2000 kb-Spearman r, Ave Diff with diff Window Size, Compare Pearson & Spearman r]
