# Supplementary material for: Feature co-localization landscape of the human genome
Source: Sci Rep. 2016 Feb 8;6:20650. doi: 10.1038/srep20650 (PMC4745063; doi:10.1038/srep20650)
Supplement: Supplementary Table S3 [file srep20650-s4.xls]

## Sheet: Supplementary Table S4
Supplementary Table S3. Length distributions and abundances of various types of DSVs.
Feature	No. of Entries	Length (bp)
		Mean	Minimum	1st Qu.	Median	3rd Qu.	Maximum
SNP1K	36697478	1	1	1	1	1	1
SNPdb	12378471	1	1	1	1	1	1
SNPM	3150328	2.366	1	2	2	2	6331
SID	1377954	1	1	1	1	1	1
SDEL	665704	3.65124	2	2	3	5	49
SINS	464486	1	1	1	1	1	4
CID	2507153	82.7376	40	55	65	87	11600
CNVT	742865	216061	2	17140	57260	164100	195800000
CNVG	197064	41484.9	2	426	2784	33440	9734000
SDP	46759	12737.1	1001	1761	4327	13900	455600
MST	38319	40.9575	31	35	40	46	498
CLV	30807	60.5737	2	2	2	2	1203000
