# Supplementary material for: Feature co-localization landscape of the human genome
Source: Sci Rep. 2016 Feb 8;6:20650. doi: 10.1038/srep20650 (PMC4745063; doi:10.1038/srep20650)
Supplement: Supplementary Table S4 [file srep20650-s5.xls]

## Sheet: S4.1
Supplementary Table S4. Feature compositions of sequence windows.
Supplementary Table S4.1 Compositions of 5,414 500-kb windows and their classification into Genic, Proximal and Distal zones based on the feature-ratios method described in Supplementary Figure S4. Features included in the Circos plots are highlighted in light-orange.
Window	Chromosome	Start (bp)	End (bp)	Zone	L2	MIR	CID	TFBS	CLV	GENE	CNVT	REG	H3K4	DNase	FAIRE	EXPS	NAS+	GCrich	MeMRE	MeBS	CpGi	CpGe	Me450	FLAM	AluJ	AluS	AluY	Alu	LRNA+	LRNA-	LINC	SRNA-	SRNA+	NAS-	L1	ATrich	SNPM	SDP	CNVG	RecH	RecD	MST	SNP1K	SNPdb	SINS	SDEL	SID
1	Chr 1	1	500000	Distal	14986	6710	23696	0	0	44222	0	0	0.0084	0.0684	0	0.0054	206	0	1.38544e-05	0.001482	4237	4565	0.00888	896	11850	21425	3884	38055	20.992	107.09	150.618	0.011486	0.00881	85	70679	1161	11516	486	48	0	0	167	209	274	12	20	25
2	Chr 1	500001	1000000	Genic	9128	5401	27527	8.73939	2	422866	0	2061	0.2289	22.4454	5.73238	0.1995	15043	1184	0.0112396	0.136058	42414	58698	0.388073	874	15480	30055	3625	50034	157.38	63.0202	47.5345	176.766	5.32987	6007	67628	695	6595	412	240	1.62583	0	119	4255	3476	114	196	200
3	Chr 1	1000001	1500000	Genic	1771	1367	42716	22.842	0	570141	0	1307	0.431399	3.87839	13.6577	1.0077	16360	1351	0.0154119	0.436705	54574	145867	1.03836	711	16610	55503	18190	91014	21.8509	96.0495	1.41848	0.0545119	0.176836	9730	22099	86	235	16	326	1.17099	0	0	7750	5740	148	306	274
4	Chr 1	1500001	2000000	Genic	3760	2324	32653	17.6913	4	1513324	0	3046	0.350833	2.77289	15.0274	0.418499	9960	834	0.00935821	0.140546	38879	89139	0.445905	2030	25810	81210	32061	141111	3.2061	48.0538	25.859	0.01889	0.011806	7803	37223	391	687	20	245	1.79418	0	147	6577	4654	168	206	241
5	Chr 1	2000001	2500000	Genic	3367	6265	29763	21.8546	14	770626	0	6722	0.605567	3.01799	14.188	0.514199	13778	1444	0.0171651	0.190042	32514	177592	0.666051	1286	9714	26298	8372	45670	7.74656	7.65616	0	0.00988598	0.019688	7468	28834	190	43	5	292	2.39987	0	125	7140	4870	152	190	216
6	Chr 1	2500001	3000000	Genic	3079	4884	26017	16.215	0	255870	0	0	0.350243	0.948758	0.813882	0.1314	4290	345	0.00933097	0.0640839	15457	83467	0.13123	513	5323	9381	1650	16867	0.559347	0.146642	3.98182	0.015516	0.00301399	3546	47471	112	9466	67	308	1.11952	0	97	6269	4650	120	170	189
7	Chr 1	3000001	3500000	Proximal	4643	9720	42050	19.4841	0	832551	361	6272	0.314859	0.674379	0.627305	0.1467	2871	233	0.00854808	0.0522939	16227	173724	0.16695	0	4363	5960	2136	12459	0.157058	0.20516	0	0.015328	0.00837398	3368	17891	289	25	0	238	4.37032	0	167	8095	6360	172	296	284
8	Chr 1	3500001	4000000	Genic	3880	6792	19247	9.64261	0	1119839	656	2846	0.269399	2.37726	7.24565	0.228	8224	229	0.0072087	0.0820618	18065	68318	0.417603	403	10876	25066	6059	42404	2.34801	13.6585	1.4478	0.023184	0.00774998	3885	18355	220	7	0	161	2.22193	0	117	5968	4644	116	232	217
9	Chr 1	4000001	4500000	Distal	14158	13155	13544	4.92437	0	24606	188	27	0.373199	0.2271	0.601797	0.0371999	875	0	0.00103809	0.00541999	895	11050	0.016172	612	6424	19131	4515	30682	1.6454	0.0303879	0	0.00690999	0.00340199	7510	77298	296	161	2	144	3.35211	0	214	8666	6828	186	324	309
10	Chr 1	4500001	5000000	Distal	14659	12878	25268	2.21696	0	251497	193	0	0.421499	0.18042	0.167372	0.1086	1496	342	0.00248625	0.0335039	3952	18470	0.0279219	0	3827	17317	2877	24021	0.0255799	0.0260719	0	0.00460399	0.0470779	6518	56532	644	209	0	84	2.34887	0	248	8444	6152	128	278	244
11	Chr 1	5000001	5500000	Proximal	19672	14087	27823	10.125	0	0	82	0	0.387293	0.0341999	0.453779	0.0168	365	0	0.000569761	0.00125	0	1850	0.00372999	393	4762	16930	3831	25916	0.015788	0.0112	0	0.00173	0.015026	5351	60468	608	395	0	92	2.71346	0	193	8512	5748	162	290	283
12	Chr 1	5500001	6000000	Proximal	13139	15798	22040	8.74597	12	308679	174	3023	0.346809	0.615299	2.17497	0.0596999	1078	0	0.00174269	0.0339499	1124	24050	0.169056	0	6033	14618	3610	24261	0.023234	3.50421	0	0.00747999	0.00430399	5915	69812	317	267	16	106	4.22458	0	65	8277	5976	176	254	263
13	Chr 1	6000001	6500000	Genic	16383	13354	35194	22.548	0	1249832	698	10661	0.413099	2.50771	11.7182	0.490199	8805	945	0.0110625	0.107446	17706	54470	0.322079	1604	19908	56422	12628	90562	4.36375	6.09508	0	0.01054	0.012414	6640	24358	82	46	7	171	2.01747	1.51913	273	6980	5004	130	234	216
14	Chr 1	6500001	7000000	Genic	23453	12789	51189	28.3769	8	961194	664	7507	0.406499	2.4075	6.47505	0.316799	11877	899	0.00880974	0.0485939	21041	32486	0.189016	1254	31731	70052	16897	119934	6.25308	12.711	0	0.00717999	0.00647199	10212	24990	866	38	1	78	0.86945	0.6833	268	6308	3688	178	258	265
15	Chr 1	7000001	7500000	Genic	30039	17173	48037	22.6302	0	500000	79	2388	0.283799	0.266399	2.31691	0.0986998	1283	0	0.00135995	0.00514799	515	12000	0.02153	258	7451	27814	6730	42253	0.119916	0.023922	0	0.00328199	0.00339199	5288	94032	585	130	0	58	1.32983	1.99087	366	7020	4612	186	238	253
16	Chr 1	7500001	8000000	Genic	19292	16125	43623	21.3288	0	679073	313	4637	0.293699	1.0506	2.69414	0.2328	2024	412	0.00280278	0.014568	6180	15902	0.0825898	558	17465	41237	6350	65610	2.26731	0.539257	0	0.021274	0.00720399	4428	49658	691	61	0	148	2.39546	2.20054	125	7092	5054	202	314	312
17	Chr 1	8000001	8500000	Genic	14717	9978	28727	16.5079	14	337540	487	5287	0.409199	1.6866	6.55641	0.2445	3566	182	0.00351697	0.023948	8055	18110	0.166286	2647	32491	87946	11413	134497	2.1741	1.70212	0	0.011324	0.00642199	5058	41961	1308	46	0	77	1.06077	1.14369	471	6858	4786	188	278	309
18	Chr 1	8500001	9000000	Genic	16766	8996	24866	11.5156	0	785205	333	2725	0.432899	1.5639	2.70639	0.285899	2342	159	0.00251399	0.010194	2620	4150	0.0918058	2420	33934	79403	12571	128328	0.264883	38.9029	0	0.0518579	0.00370599	4471	34865	1680	47	86	57	0.483794	0.341535	159	5685	3304	186	224	271
19	Chr 1	9000001	9500000	Genic	16956	15733	26865	15.2859	4	378033	535	7049	0.384899	1.1706	6.66443	0.1056	2569	459	0.00431873	0.0275859	6931	25820	0.0819358	2687	30988	81473	7468	122616	0.475593	0.0847058	11.333	0.00652199	0.00276799	2755	27244	634	35	0	87	3.26799	2.94576	198	7494	5560	182	320	302
20	Chr 1	9500001	10000000	Genic	13342	13150	29317	16.7318	0	489893	508	6288	0.353099	1.9032	3.94392	0.370799	6627	316	0.00580406	0.0506939	8295	23563	0.212576	1820	34757	114972	22799	174348	4.68368	2.28125	0	0.0433279	0.00439799	7235	26802	597	10	2	61	1.77388	1.03447	225	6326	4086	182	192	242
21	Chr 1	10000001	10500000	Genic	19722	8691	31646	15.6271	26	717105	593	1920	0.353399	1.5003	3.00896	0.390899	3292	243	0.00363116	0.012014	6098	7456	0.0957358	2690	38806	127876	19345	188717	8.49465	0.20699	0	0.00395599	0.00644999	1618	17718	1235	10	0	79	0.306732	0.26531	160	5977	3318	182	218	276
22	Chr 1	10500001	11000000	Genic	17402	21648	66740	58.5413	2	557696	492	4904	0.278535	1.2099	3.25977	0.1314	3006	1150	0.0055823	0.0630259	9369	47195	0.184352	1052	20837	55073	10643	87605	2.30182	1.18483	6.68874	0.00567999	0.010612	4051	33214	771	6	0	100	3.00975	2.29283	122	6786	4446	222	194	256
23	Chr 1	11000001	11500000	Genic	23498	16366	35203	24.2062	92	327156	631	4497	0.321329	1.2675	5.36691	0.2244	2058	169	0.00401023	0.016574	4345	10813	0.101368	1687	33324	88878	13533	137422	13.4894	15.7916	0	0.023088	0.0471739	4874	30498	584	23	8	45	1.27857	1.41342	256	6898	4422	160	240	254
24	Chr 1	11500001	12000000	Genic	19036	34970	39387	25.1406	20	421012	720	5136	0.395841	3.53009	8.86281	0.425999	6789	229	0.00820521	0.0616339	12557	24882	0.173222	1982	26932	61210	8578	98702	12.2048	8.88402	0	0.127176	0.572227	7086	18274	604	29	2	89	2.41692	2.30498	358	7489	5520	230	298	304
25	Chr 1	12000001	12500000	Genic	20793	23843	39596	20.26	44	738956	598	3891	0.297299	2.3877	8.66333	0.2394	3544	51	0.00265856	0.0355219	3911	9379	0.170398	1116	25819	76745	8629	112309	35.5689	0.107724	0	0.00425599	0.0312999	3321	33648	759	47	0	62	2.59018	1.66911	176	6236	3918	172	276	257
26	Chr 1	12500001	13000000	Genic	12742	12871	31551	13.8878	0	309635	470	1185	0.315599	1.8597	7.08806	0.1476	2370	0	0.00188049	0.0292619	2190	6384	0.115504	1442	22268	53027	7068	83805	2.53823	4.6799	0	0.00943198	0.00634199	5334	69748	597	2192	70	205	1.9314	2.19042	82	6891	5442	168	194	224
27	Chr 1	13000001	13500000	Distal	1140	1839	24736	1.45059	0	472475	0	0	0.0201	0.00779998	0.2493	0.000299999	249	0	2.04724e-05	0	0	450	0.001886	1164	17474	70434	6525	95597	0.0411579	0.0587859	0	0.001368	0.000605999	1979	34885	255	8248	175	78	0.0204358	0.113413	126	611	864	34	58	50
28	Chr 1	13500001	14000000	Genic	11191	10158	19068	4.57091	0	643165	207	656	0.1392	0.0707999	0.222604	0.0204	523	65	0.00144275	0.00289199	2277	2168	0.01449	1808	15886	89154	14864	121712	0.101688	0.0792378	0	0.00454999	0.00206	4767	35596	602	3521	49	95	1.909	1.66114	134	3640	2980	102	190	170
29	Chr 1	14000001	14500000	Proximal	25072	22691	30012	13.8287	0	366989	326	3413	0.395399	0.419999	2.22026	0.223908	1092	350	0.0017439	0.012932	2297	3150	0.0574619	770	9104	22212	10753	42839	2.10224	0.0306639	0	0.00458799	0.0355839	5904	76569	868	180	0	62	2.10536	1.41628	330	7762	5712	220	262	286
30	Chr 1	14500001	15000000	Proximal	28500	27070	37324	13.8023	0	149578	128	0	0.395999	0.881698	2.99477	0.290293	1097	92	0.00119288	0.00695599	1383	1500	0.01991	276	5526	26322	7720	39844	0.477565	2.8473	0	0.00691199	0.00443799	6546	72713	548	359	0	38	2.40559	1.71304	358	7418	4404	194	246	273
31	Chr 1	15000001	15500000	Proximal	27574	41360	25316	13.6344	0	1376537	438	5415	0.368181	1.45662	7.82489	0.307499	3806	154	0.00299226	0.0351679	4060	9732	0.115514	769	15160	47561	8853	72343	1.66973	0.740101	0	0.0337239	0.00404799	6846	22512	485	6	0	99	3.3509	4.92283	327	8121	6084	200	250	274
32	Chr 1	15500001	16000000	Genic	16914	29845	30050	14.186	4	757275	614	3671	0.350319	2.145	4.78029	0.129	5197	145	0.00299407	0.0351199	4551	11706	0.107572	1539	30148	74517	11635	117839	3.77405	3.33856	0	0.0205	0.010842	2941	33627	641	47	6	55	1.72391	1.7836	102	7312	5012	248	322	360
33	Chr 1	16000001	16500000	Genic	19072	25724	48006	26.4827	44	478285	665	4206	0.380963	3.41939	12.9098	0.464399	4298	650	0.00696391	0.0798038	10761	31061	0.302845	1760	32064	89470	12295	135589	12.8467	6.52563	0	0.00485199	0.0887218	3676	14107	911	176	8	161	0.816166	0.71644	173	6581	4822	194	270	288
34	Chr 1	16500001	17000000	Genic	15120	20866	32031	12.7443	0	500645	470	2401	0.426037	4.11567	4.669	0.1869	6986	148	0.00882446	0.0440899	12940	15969	0.19918	2019	30891	90875	12777	136562	5.60529	29.3863	49.4296	16.6376	0.01411	5270	36403	872	4209	235	121	1.53301	0.428797	126	4693	4504	190	212	256
35	Chr 1	17000001	17500000	Genic	19715	26037	42886	17.5392	46	283043	251	4688	0.407927	2.18082	4.26563	0.308399	4537	301	0.00974103	0.0549199	16489	15902	0.211324	1319	17608	52945	7843	79715	3.59543	5.19911	0	0.0464779	14.6413	5708	27506	553	3762	115	163	0.955885	0.652275	79	4212	4310	118	194	194
36	Chr 1	17500001	18000000	Genic	31516	40518	26678	9.5436	0	452762	446	7001	0.267107	0.955278	3.88773	0.0800998	2503	328	0.00253152	0.021288	3281	10656	0.0957998	1251	21306	81189	8839	112585	0.130552	9.9774	0	0.014598	0.00314399	4832	24674	475	87	10	91	2.60253	2.3246	187	7795	5686	178	264	277
37	Chr 1	18000001	18500000	Proximal	34471	58866	25664	10.0761	0	186251	172	3467	0.313317	0.195	1.19086	0.0641999	568	51	0.00210048	0.00859598	2943	6173	0.021208	130	10387	21586	5495	37598	0.0268399	0.011172	0	0.00336399	0.001698	5498	26634	222	26	0	42	2.36568	2.63954	205	7820	5528	200	230	269
38	Chr 1	18500001	19000000	Proximal	37745	52491	34844	17.4225	0	337539	247	1749	0.325353	0.381599	1.6695	0.1122	737	97	0.00599847	0.018936	7699	13808	0.0381699	414	14353	23841	3144	41752	0.018124	0.0645359	0	0.001924	0.011726	2831	31840	184	11	0	71	3.23321	3.28032	291	7537	5222	152	200	220
39	Chr 1	19000001	19500000	Proximal	27168	48798	46959	24.0962	4	454015	513	4938	0.345899	1.2555	3.86877	0.270015	3534	147	0.0038728	0.0258059	4563	15911	0.10172	250	15208	31410	3702	50570	0.0682539	29.8081	0	0.00629199	0.00332399	3324	35284	241	3	0	47	3.12951	2.10433	259	7559	5568	166	264	250
40	Chr 1	19500001	20000000	Genic	25154	25236	32262	20.2381	0	1305550	565	6719	0.419399	1.9803	6.53713	0.390585	5733	496	0.00545841	0.0398599	9354	15983	0.21362	3009	44239	65292	9606	122146	4.90981	14.8296	1.13111	0.00709199	0.017658	4443	22574	969	41	4	71	0.775814	0.472264	327	7152	5188	234	250	296
41	Chr 1	20000001	20500000	Genic	26628	31014	19054	9.41915	6	235633	505	5756	0.329399	0.775198	3.21657	0.0644999	1659	23	0.00142861	0.00570799	1761	4164	0.0385659	911	23127	51396	8180	83614	2.26958	0.123344	0	0.013196	0.00371199	3296	70753	451	314	2	47	3.13446	2.8012	46	7273	4862	154	254	244
42	Chr 1	20500001	21000000	Proximal	43147	44853	46289	22.9379	24	255350	498	8894	0.437099	1.404	5.73317	0.449099	2565	271	0.00563227	0.0208	8645	11078	0.108116	1338	18188	44046	7953	71525	0.727777	3.26175	62.5897	0.00505599	0.00280399	3242	27814	262	22	0	69	2.20335	1.32439	216	6732	4510	190	262	274
43	Chr 1	21000001	21500000	Genic	15978	13140	19203	9.58941	0	1475146	428	1131	0.285583	0.738299	2.47612	0.321599	2753	74	0.00215042	0.019974	4323	6346	0.0596279	2687	45183	68962	9071	125903	0.0746399	24.2711	0	0.0268179	0.00275399	1685	48181	1616	102	0	32	0.521262	0.69265	275	5777	3114	208	212	255
44	Chr 1	21500001	22000000	Proximal	17960	46647	31021	17.9537	44	939926	572	8104	0.407949	2.51729	10.1215	0.261599	4283	531	0.00572181	0.0677859	9269	12315	0.16675	1418	29477	60171	12496	103562	1.51014	5.789	0	0.0492139	0.00286399	2665	36116	410	1636	310	102	1.47299	1.01965	252	6292	4990	184	284	277
45	Chr 1	22000001	22500000	Genic	22680	31538	52074	27.7633	10	607880	511	2803	0.273973	2.85131	9.84224	0.1476	3325	395	0.00366641	0.0756098	6175	17921	0.181282	1589	27759	93030	14875	137253	3.14234	18.3522	9.32285	0.01096	0.00543999	2690	20047	875	310	14	100	0.852476	0.811934	161	6860	5166	154	268	252
46	Chr 1	22500001	23000000	Proximal	34658	55115	42618	20.7217	2	245294	373	3696	0.287999	0.677999	2.46182	0.163742	1064	53	0.00305063	0.01536	3205	11529	0.0546799	1145	14464	34973	3998	54580	6.3532	0.0327299	0	0.00345199	0.00367599	2364	49472	380	36	0	95	1.96548	1.4053	521	7336	4760	156	260	271
47	Chr 1	23000001	23500000	Proximal	35724	48822	44316	26.1183	8	724769	631	6036	0.323699	1.0953	2.96259	0.20946	4301	690	0.00286295	0.012864	4496	7274	0.0420639	1546	28061	50289	6520	86416	7.03683	2.05828	0	0.00428199	0.00739999	2304	25193	588	33	0	42	1.49633	1.57077	332	5963	3476	122	222	206
48	Chr 1	23500001	24000000	Genic	32415	44025	39683	16.404	0	371678	580	5467	0.347699	2.44664	9.68542	0.1974	5170	206	0.00558391	0.023022	9947	12035	0.104976	2383	37659	81473	20943	142458	1.47262	12.0204	1.52458	0.00740399	0.0352939	3478	18705	910	31	2	54	0.882794	0.797895	213	6023	3590	140	196	202
49	Chr 1	24000001	24500000	Genic	21307	31585	36603	18.9781	44	418360	572	4517	0.290263	2.2374	6.92538	0.2427	4294	195	0.00396722	0.013072	5713	9335	0.10269	1331	33338	95330	14884	144883	15.8627	10.3476	0	0.0165	0.104652	5748	26268	616	1355	18	77	0.770951	0.696964	197	5427	3458	158	184	222
50	Chr 1	24500001	25000000	Genic	19495	41819	31063	15.2488	0	909232	628	4211	0.311687	1.3029	4.63055	0.2061	3129	74	0.00413711	0.01333	4893	8514	0.0792318	2308	30015	57009	10804	100136	7.03555	0.540893	22.1022	0.00767398	0.00455999	3167	53650	585	103	4	82	1.55257	1.62322	365	6604	4808	172	228	241
51	Chr 1	25000001	25500000	Proximal	21862	40452	23615	14.926	0	195397	340	4397	0.316051	1.1379	4.69083	0.0578999	3511	400	0.0041936	0.0301699	6534	14615	0.114082	1525	24371	58830	5225	89951	0.847226	0.0514359	0	0.013982	0.00380399	3456	44196	933	131	6	63	1.66974	1.47841	130	6643	4526	154	244	248
52	Chr 1	25500001	26000000	Genic	23174	32241	29870	13.8142	20	1024068	219	1874	0.353399	2.42688	11.163	0.2043	5760	270	0.00484034	0.013386	8863	10637	0.0796498	2382	23839	72575	9489	108285	9.5984	16.4352	7.05622	0.00944798	0.00679999	3109	39078	825	729	20	94	1.17867	0.852918	209	5782	3820	136	200	217
53	Chr 1	26000001	26500000	Genic	27820	42292	41811	21.7864	14	552547	584	5870	0.515099	3.35897	9.01953	0.362399	4113	159	0.00665862	0.0480239	11257	16945	0.178606	1289	27475	70418	8188	107370	5.17117	6.22039	0	0.00992798	0.00632599	3871	33112	317	9	0	83	0.926855	0.737352	277	6049	4000	118	222	214
54	Chr 1	26500001	27000000	Genic	22183	31148	47865	18.3178	2	538321	744	7270	0.329099	3.65489	10.0415	0.1755	4511	175	0.00593454	0.0415179	9450	14412	0.19101	2445	37885	106236	18212	164778	31.1987	4.46914	7.4373	0.00884198	0.014576	5849	26469	514	79	14	47	1.10848	0.773509	334	5893	3740	134	210	211
55	Chr 1	27000001	27500000	Genic	24378	28644	51200	32.5667	18	410372	551	6418	0.477899	3.58889	14.5161	0.278399	6852	241	0.0071266	0.0283099	9701	16905	0.161166	1922	30904	103688	15902	152416	11.5041	3.28219	5.76315	0.00682999	0.00973798	5061	13739	659	57	10	37	0.517848	0.297936	405	4934	2340	114	178	187
56	Chr 1	27500001	28000000	Genic	28590	32970	70500	44.9727	2	573217	613	14213	0.484199	3.37619	14.2601	0.320999	8587	551	0.00745311	0.0819978	12442	24286	0.23917	2409	30854	85874	15589	134726	9.93383	9.67257	3.99091	0.00671199	0.00754198	5160	20462	808	39	54	74	0.526906	0.78566	361	5208	2762	130	172	185
57	Chr 1	28000001	28500000	Genic	24784	21140	29265	12.6829	0	1141478	602	712	0.299099	1.98944	5.54657	0.1353	1672	43	0.00331895	0.020682	4321	7546	0.114416	2577	39850	102439	15539	160405	3.63609	4.72419	1.38067	0.0395699	0.0666819	1858	30209	1219	56	8	41	0.726695	0.469603	364	5588	3192	160	246	245
58	Chr 1	28500001	29000000	Genic	13404	21246	23061	2.99781	0	638095	741	1366	0.344999	3.41639	7.92404	0.2073	4299	271	0.00608349	0.018906	6353	8282	0.109582	4636	45145	149407	28978	228166	20.4465	9.02958	0	11.102	6.87574	4617	28643	1221	30	8	42	0.267214	0.236199	177	5444	3126	176	204	240
59	Chr 1	29000001	29500000	Genic	23214	26636	36276	20.7384	4	1583666	390	2223	0.260999	1.9875	5.75832	0.1629	4750	260	0.00389454	0.0541139	9593	9845	0.12242	2061	38033	111322	23100	174516	9.35816	5.14229	5.81705	0.00506599	0.0638499	3659	26127	1318	18	2	38	0.406885	0.296618	461	5331	2790	140	188	198
60	Chr 1	29500001	30000000	Proximal	22809	38558	23200	13.7112	0	466927	187	1600	0.266099	1.2054	5.11697	0.0821998	1563	169	0.00312675	0.014344	4982	5629	0.0447399	416	9472	28061	4511	42460	0.689063	2.66931	0	0.0581039	0.00360799	3079	44002	308	27	10	23	1.8077	1.19539	55	5002	3104	96	124	149
61	Chr 1	30000001	30500000	Distal	30231	41286	16940	6.86121	0	13203	98	1786	0.287699	0.2112	1.55395	0.0243	302	0	0.000660367	0.001368	0	1700	0.00223	129	3609	12549	2132	18419	0.016224	0.010478	0	0.00277799	0.002394	2986	70536	152	68	6	55	1.34606	1.38891	196	7010	4956	152	248	250
62	Chr 1	30500001	31000000	Distal	29102	45558	12282	2.78839	0	10458	114	1206	0.334997	0.411899	2.3394	0.0269999	819	0	0.000988777	0.00276399	0	2050	0.00289599	0	3231	11829	2405	17465	0.024482	0.021062	0	0.00940798	0.00372399	4349	79994	316	202	16	71	2.23708	2.56737	290	8229	6136	188	230	251
63	Chr 1	31000001	31500000	Proximal	29563	49529	26005	13.7084	4	276623	604	5797	0.370303	2.54069	7.53475	0.204	2442	181	0.00270145	0.0263699	2521	6550	0.131378	125	14260	30204	6310	50899	4.08693	16.7399	0	0.91393	0.00569399	4944	41117	564	76	4	119	1.96092	2.46748	439	7274	5026	170	286	272
64	Chr 1	31500001	32000000	Genic	20321	28733	14264	10.0361	0	983107	600	2849	0.351599	1.3611	5.51724	0.1728	3601	104	0.00345852	0.013032	4012	5092	0.0598339	3242	37764	101546	14507	157059	1.67051	3.67956	0	0.00527399	0.010054	2494	34016	939	996	0	75	0.636228	0.585993	387	6936	5308	234	278	305
65	Chr 1	32000001	32500000	Genic	37847	34158	61072	29.5377	0	394162	569	9949	0.465599	2.66999	9.50793	0.286199	6191	450	0.00705354	0.024768	9994	20154	0.100536	260	28409	62940	10145	101754	0.722285	5.12626	0	0.00436999	0.00933198	3770	42615	476	20	2	78	0.866943	0.89797	424	6166	3190	158	206	233
66	Chr 1	32500001	33000000	Genic	24408	17138	40058	14.2322	0	453588	591	3018	0.467099	2.89529	7.43423	0.404399	5462	350	0.00796383	0.0369159	11991	16292	0.186168	3588	40636	104194	21894	170312	29.4042	13.5024	0	0.00634599	0.00961598	3957	22704	1040	166	2	27	0.326577	0.18304	42	5509	2332	118	132	171
67	Chr 1	33000001	33500000	Genic	22947	25627	39222	22.335	14	781751	594	3714	0.360899	2.20604	6.40128	0.318899	6765	1047	0.00602124	0.0268299	7680	13315	0.119476	1894	35907	104001	21728	163530	9.91573	22.8245	5.42881	0.017448	0.0280959	4165	25443	1005	45	4	63	0.766194	0.4642	343	5679	3164	144	198	230
68	Chr 1	33500001	34000000	Proximal	38596	36535	45694	23.0964	4	289903	470	8103	0.444899	1.48578	3.8435	0.209072	2087	595	0.00429898	0.0251059	8247	10683	0.110454	1144	12842	40153	4621	58760	1.1132	2.71269	0	0.00320199	0.187864	4684	62165	492	70	44	33	0.56372	0.564531	148	6041	3422	100	192	196
69	Chr 1	34000001	34500000	Proximal	50762	33338	39623	23.7887	0	1021533	330	2474	0.302529	0.1536	0.310279	0.11283	614	0	0.000259469	0.000801998	472	1980	0.00582199	370	5289	11066	5512	22237	0.013026	0.017962	0	0.002018	0.00341399	5617	67304	573	80	0	36	3.205	2.6265	487	6839	4036	170	190	231
70	Chr 1	34500001	35000000	Proximal	40501	27588	50070	14.2243	0	356743	207	21	0.376671	0.0935998	0.469289	0.0323999	500	23	0.0017797	0.00995598	2835	3650	0.0259839	403	4748	12270	5542	22963	0.013008	0.0328319	0	0.001438	0.00735599	5753	90483	240	150	0	41	2.41754	1.79373	545	6940	4478	128	138	179
71	Chr 1	35000001	35500000	Proximal	42578	26564	43097	25.3407	44	139529	356	3691	0.363861	0.930898	3.5762	0.1419	2360	172	0.00319676	0.018468	6780	11382	0.0762518	711	11730	32305	5833	50579	0.0454059	3.61739	0	0.00319399	0.00470799	3896	80212	795	87	0	86	1.95594	1.38822	140	6677	4256	134	230	227
72	Chr 1	35500001	36000000	Genic	15767	8216	26873	13.6232	0	465489	374	1746	0.240642	0.989698	3.3984	0.213	1404	134	0.00119216	0.00375799	2612	1142	0.0615299	2147	30740	88765	20142	141794	6.64268	11.1383	0	0.011574	0.02102	1929	81564	1417	246	4	39	0.565135	0.186717	337	5914	3326	192	262	282
73	Chr 1	36000001	36500000	Genic	27611	17220	47932	30.7382	0	566649	461	5174	0.354599	1.671	4.65799	0.341399	6324	348	0.00462937	0.0253459	8762	12911	0.107508	2325	36475	81148	13242	133190	11.1957	6.11415	0	0.00587199	0.00975598	4931	49957	1220	8	0	44	0.297368	0.125128	401	5425	2534	82	170	177
74	Chr 1	36500001	37000000	Genic	25955	25592	40092	26.832	6	601144	660	8472	0.417599	3.00319	10.0322	0.413399	7790	499	0.00722527	0.0759898	10996	18400	0.229876	2014	31787	85679	21602	141082	10.9342	7.06212	23.208	0.011568	0.00657799	5881	20806	617	57	4	66	1.19567	0.79917	231	6228	3828	138	230	229
75	Chr 1	37000001	37500000	Proximal	33805	42087	52239	34.9637	0	238717	212	5008	0.297533	0.329399	2.75798	0.0769538	493	55	0.00186892	0.010182	1624	4222	0.011536	409	5795	16704	2597	25505	0.013494	0.012426	0	0.002064	0.00268399	5472	38501	115	36	0	88	2.40858	1.9555	165	7037	3952	112	184	188
76	Chr 1	37500001	38000000	Proximal	34799	34520	41187	20.2272	0	178777	287	3192	0.355687	0.729299	2.49929	0.0661499	2626	68	0.00271098	0.00945598	2691	7678	0.0346079	711	16593	29946	3912	51162	1.48929	2.06823	9.57115	0.011348	0.00339599	4131	62930	374	140	0	60	1.2414	0.934904	276	7073	4486	164	174	223
77	Chr 1	38000001	38500000	Genic	25372	20814	54605	29.0414	2	480057	503	5066	0.396783	2.61149	11.0128	0.255599	5738	217	0.00924677	0.0286099	12660	16120	0.15871	4025	28442	76260	13930	122657	5.24631	13.628	0	0.015712	0.00782198	3380	26298	859	136	4	63	1.30499	0.94592	274	5947	3420	140	218	206
78	Chr 1	38500001	39000000	Proximal	46917	31735	66204	38.6966	0	8761	204	2583	0.350999	0.684299	4.44046	0.0521999	2380	173	0.0021942	0.016718	4025	5700	0.0399999	403	7608	24897	3552	36460	0.0731339	0.0420359	53.6405	0.002498	0.00207	3413	66670	111	186	0	32	2.34277	2.66985	352	6679	4086	154	206	229
79	Chr 1	39000001	39500000	Genic	25010	28510	46223	28.3041	0	269969	356	1168	0.399409	1.3662	4.85893	0.1314	2753	54	0.00307963	0.0251339	4944	7150	0.0916238	1981	17919	66558	15229	101687	3.11658	1.31077	0	0.00280599	0.00398399	3970	50275	627	112	8	67	2.01507	1.37422	280	6529	4586	138	240	237
80	Chr 1	39500001	40000000	Genic	25204	17700	62887	32.1064	0	460839	440	3287	0.422701	1.8006	5.8015	0.401099	3517	418	0.00239572	0.014898	6477	9127	0.0950798	1956	27062	75995	18956	123969	24.4926	0.201374	0	0.00407399	0.0409939	3256	33909	1030	367	6	37	0.917831	0.377436	346	5494	3268	158	216	225
81	Chr 1	40000001	40500000	Genic	30379	22366	46693	25.9067	0	410235	472	5152	0.374291	1.9026	5.74219	0.2136	3628	511	0.00530827	0.017388	11495	14196	0.130794	2401	31867	71055	14161	119484	2.6873	14.2595	0	0.023698	0.0282139	2380	35630	762	426	16	38	1.626	1.78343	245	6318	4314	194	234	268
82	Chr 1	40500001	41000000	Genic	28900	13745	36893	19.2281	128	447057	500	1993	0.507899	2.26392	5.93546	0.266099	5354	53	0.00636071	0.0351819	8894	9667	0.130856	1994	27837	81455	11700	122986	16.4519	1.66013	3.17829	0.00451799	0.00614999	3510	65192	1336	90	6	63	1.16123	0.635637	271	6241	4222	210	308	308
83	Chr 1	41000001	41500000	Genic	30635	29966	43752	26.286	46	691255	541	6759	0.347099	2.3997	12.0416	0.2016	2830	444	0.00279794	0.0303019	8458	11586	0.161732	2602	34529	58176	8874	104181	11.2023	1.50445	0	0.00396799	0.332563	3598	34441	920	39	2	60	1.53353	1.38776	207	6550	4194	188	252	286
84	Chr 1	41500001	42000000	Proximal	37167	40440	44758	25.7614	0	1305704	403	4351	0.269699	1.0332	6.48371	0.1023	2163	289	0.00308956	0.015606	6563	7163	0.0560499	492	14698	22587	6376	44153	0.331247	3.31819	0	0.00406199	0.002422	2953	93535	828	70	0	55	0.918013	0.975841	155	6114	3798	100	206	201
85	Chr 1	42000001	42500000	Proximal	32706	37347	44691	21.6632	0	1027533	244	1295	0.349199	0.1788	1.16082	0.1569	2023	97	0.00154564	0.00536599	1615	4000	0.01456	265	6211	15448	2546	24470	0.013658	0.148406	0	0.00416799	0.00269399	3000	72218	354	143	0	43	0.709333	0.392371	188	6670	4042	96	166	174
86	Chr 1	42500001	43000000	Distal	28355	17051	25437	11.48	0	786829	424	3103	0.332011	0.605699	1.13748	0.1338	2897	143	0.00222951	0.013268	5008	7608	0.0683359	1670	15560	38118	8306	63654	0.209996	3.76598	0	0.00260999	0.00670999	3157	125491	692	93	2	31	0.435332	0.33817	328	6315	3500	160	202	224
87	Chr 1	43000001	43500000	Genic	23468	23832	32420	15.0524	58	427809	412	2591	0.377455	2.37824	7.55253	0.266699	5435	189	0.00420245	0.0252279	7522	12399	0.14139	2065	22615	57341	8805	90826	15.6731	18.877	0	0.00587199	0.00568399	6740	86085	957	90	14	41	1.19974	0.993937	319	6500	4082	198	292	298
88	Chr 1	43500001	44000000	Genic	37890	18393	53376	27.2585	22	382121	531	4995	0.410271	1.5983	6.20944	0.264899	2257	370	0.00375214	0.0270799	6660	9934	0.13132	1070	15344	39918	14750	71082	10.6415	6.27988	0	0.00426799	0.00425399	3974	70777	314	109	0	63	0.994828	0.963013	348	6288	3784	122	176	191
89	Chr 1	44000001	44500000	Genic	48061	15775	63878	40.405	2	6071341	495	3201	0.419171	2.08856	4.56273	0.374099	6868	248	0.00657345	0.0313939	10092	21152	0.166832	928	24312	47020	8417	80677	28.5838	2.99805	0	0.00401399	0.013834	3249	41665	408	6	2	69	0.637899	0.304979	243	6031	3486	136	152	191
90	Chr 1	44500001	45000000	Genic	43882	13990	65935	37.6259	0	323806	266	9943	0.409295	1.4016	7.71358	0.250799	2578	86	0.0029752	0.019736	5400	13144	0.0973878	2341	24832	47803	8705	83681	4.1543	3.46459	0	0.002306	0.00340199	2362	49331	1024	18	14	42	1.25082	1.11222	509	6140	3304	126	218	222
91	Chr 1	45000001	45500000	Genic	40257	15555	62958	36.3459	30	699358	562	9108	0.423599	3.37319	21.3107	0.297599	5880	106	0.00688141	0.0402199	10185	17885	0.169856	2408	34058	81592	14579	132637	49.5666	6.20563	0.446033	3.7918	19.992	5088	38473	559	25	4	44	0.717442	0.795666	203	6224	3672	142	232	224
92	Chr 1	45500001	46000000	Genic	26966	11851	27406	12.9696	56	467421	374	1181	0.338999	1.2507	3.56089	0.1518	3564	239	0.00347232	0.015414	4342	5733	0.0835118	1758	43446	73682	10186	129072	2.45376	5.74144	4.78379	0.00515799	0.00692599	2259	88308	1074	1713	0	39	0.220307	0.217475	133	5338	2998	136	204	206
93	Chr 1	46000001	46500000	Genic	20716	7859	29263	12.6801	0	595644	461	1172	0.286199	1.6866	3.91307	0.1596	4015	102	0.0036475	0.014444	4562	5512	0.0740599	1793	39193	82649	18411	142046	17.578	8.34303	0	0.00559599	0.00800598	4362	82074	1024	96	2	77	0.103741	0.0277173	172	5730	3010	146	214	257
94	Chr 1	46500001	47000000	Genic	30030	21104	51228	29.3643	98	568445	351	9319	0.399299	2.92709	11.7852	0.273599	6310	516	0.00774453	0.0672699	9704	15425	0.17312	1981	31385	70700	15586	119652	12.8404	7.5026	0	0.0631119	0.00998198	4652	30583	639	493	40	34	0.752172	0.559054	354	5828	3316	132	192	207
95	Chr 1	47000001	47500000	Proximal	22925	18197	36918	17.4517	0	619574	524	1029	0.400199	0.956598	4.13677	0.147752	2497	104	0.00181917	0.01383	3827	4392	0.0906158	235	9908	21934	4325	36402	0.0798318	7.83124	0	0.022498	0.00301999	5810	139956	572	691	10	31	1.00399	0.534995	135	6515	4482	134	220	226
96	Chr 1	47500001	48000000	Genic	31477	21763	40352	20.5772	22	734465	432	6682	0.299999	2.0682	5.48951	0.0622499	5449	621	0.00789875	0.0431919	11332	14798	0.113744	485	19105	55718	7616	82924	1.56929	12.1962	12.4304	0.010106	0.00508599	8002	83575	895	416	8	26	0.975156	0.548389	254	6272	4636	166	252	260
97	Chr 1	48000001	48500000	Proximal	50321	50713	59051	33.6243	0	236363	232	3293	0.337499	0.323399	0.839354	0.0290999	2028	85	0.00293716	0.015032	4066	8950	0.019178	114	6951	9276	3026	19367	0.00729199	0.01277	59.5288	0.00679799	0.00403199	11388	47135	439	38	0	68	2.15752	1.47358	388	6583	4002	100	194	184
98	Chr 1	48500001	49000000	Distal	21251	20751	29412	12.8074	0	664620	293	2222	0.301799	0.2373	1.08134	0.0488199	1675	0	0.000558562	0.001524	379	868	0.010874	414	7279	11606	3052	22351	0.129352	0.0856398	0	0.001752	0.001736	6988	162272	1243	392	2	34	0.69481	0.540444	116	6520	4632	122	284	250
99	Chr 1	49000001	49500000	Proximal	55021	56732	74242	35.5733	0	549008	173	2644	0.274499	0.0413999	0.13396	0.144652	1860	158	0.000789065	0.001134	755	950	0.00560199	648	3258	11016	3225	18147	0.010046	0.0297119	0	0.001258	0.001362	12485	51273	598	53	0	41	0.951316	0.92056	390	5882	3444	100	182	165
100	Chr 1	49500001	50000000	Proximal	41715	38814	35829	15.1694	0	597885	104	0	0.2313	0.00479999	0	0.0942318	1668	0	7.19799e-06	4.99999e-05	0	0	0.001638	115	3170	10231	5854	19370	0.0273719	0.0415239	0	0.001284	0.00273599	12559	132944	1029	428	0	36	0.0384512	0.0366205	468	4624	1804	54	98	97
101	Chr 1	50000001	50500000	Distal	20493	16684	16316	7.25686	0	489625	151	0	0.264899	0.0123	0	0.0746999	1594	30	0.000236209	0.00025	429	713	0.00566799	397	4411	11832	6334	22974	0.0384119	0.0397759	0	0.001768	0.002152	7011	238947	1603	1666	2	16	0.0112109	0	301	4653	1856	68	98	107
102	Chr 1	50500001	51000000	Proximal	39748	41732	76390	39.1812	0	632249	313	2833	0.324899	0.328659	0.286959	0.1119	3027	28	0.0052209	0.012006	11346	12098	0.0545859	847	9327	18354	5012	33540	0.174362	1.47361	0	0.002126	0.00289799	10299	64021	1112	116	0	30	0.447115	0.386577	445	5416	2708	86	94	130
103	Chr 1	51000001	51500000	Genic	19085	11980	33454	20.498	0	436543	174	3336	0.308399	0.724799	1.02017	0.0806998	2267	123	0.00166686	0.00327399	3091	4235	0.0293799	1509	17519	63086	7822	89936	0.711387	4.50438	12.5797	0.024878	0.00288799	7404	122933	1679	150	0	24	0.0698877	0.0383442	160	5281	2796	118	138	175
104	Chr 1	51500001	52000000	Genic	28993	19566	22305	12.1918	0	408809	344	1072	0.330899	1.35554	5.42859	0.1035	2287	338	0.00147606	0.020876	2296	3500	0.0481039	3295	31128	76114	5679	116216	1.05599	4.03487	0	0.017604	0.002354	4821	90316	1529	60	6	12	0.155198	0.221001	264	5908	3474	198	218	263
105	Chr 1	52000001	52500000	Genic	38676	28400	35023	17.7908	0	1411511	406	262	0.296699	1.7475	4.69804	0.1485	2678	89	0.00250874	0.00349999	3090	5166	0.0595779	2426	35437	60688	9243	107794	7.40278	13.1887	0	0.0687919	0.011578	4961	42027	1439	17	0	37	0.350091	0.179726	402	5721	3174	128	208	238
106	Chr 1	52500001	53000000	Genic	32173	19672	34762	16.2906	10	924732	374	654	0.254999	1.0773	2.21017	0.153	2704	53	0.0024287	0.00923998	3495	5115	0.0390959	1998	24499	88669	14860	130026	6.34849	11.2141	0	0.00464599	0.00487999	4451	62092	1540	33	2	15	0.0894687	0.202037	330	5695	3012	174	200	239
107	Chr 1	53000001	53500000	Genic	26481	20055	23743	9.77285	0	864027	466	0	0.299099	1.4067	3.54303	0.1455	2943	70	0.00336518	0.0299239	6279	5715	0.11849	2541	43156	101027	15311	162035	7.18829	1.10876	0	0.019002	0.576845	1499	67957	1619	332	2	47	0.603826	0.725164	167	6064	4442	232	266	305
108	Chr 1	53500001	54000000	Proximal	36379	38823	46772	24.7021	34	892318	459	5061	0.323699	1.3596	10.5952	0.147	4239	237	0.00385777	0.0428419	8371	21836	0.147584	386	17689	23740	3322	45137	1.09473	15.6522	1.80023	0.00458599	0.00433199	5740	41246	322	405	0	105	1.74454	1.70669	215	7062	4800	158	226	241
109	Chr 1	54000001	54500000	Proximal	35934	36649	38316	17.3093	0	725875	315	0	0.246	0.908098	1.55532	0.1014	2295	44	0.00228143	0.016772	3600	7652	0.0652259	1073	27038	42472	7920	78503	0.738007	6.61045	0	0.00550399	0.014302	3705	57697	1038	58	20	42	1.26599	0.993925	175	6562	4038	150	178	210
110	Chr 1	54500001	55000000	Genic	34720	36356	42758	25.6414	0	670794	414	4064	0.425999	2.1738	12.3831	0.2349	4894	200	0.00512163	0.0358799	6342	12951	0.146946	2087	21842	54307	10528	88764	2.65314	5.88766	0	0.013002	0.00669999	3852	24361	758	51	0	36	2.09222	1.79029	173	6574	4280	206	226	266
111	Chr 1	55000001	55500000	Proximal	38719	42887	32788	14.636	50	969630	506	7837	0.297911	1.0656	3.6631	0.189	3540	0	0.00329729	0.014754	5440	9293	0.0919298	1640	21382	51310	7769	82101	1.75669	6.23949	0	0.290977	0.317095	7310	45143	507	257	54	135	2.98124	2.07759	211	7623	5800	182	326	313
112	Chr 1	55500001	56000000	Proximal	38416	32319	43045	19.8113	26	201149	272	3211	0.364789	0.679199	2.89096	0.0608999	1501	91	0.00178642	0.00606799	2198	3950	0.0402879	878	8676	25372	3237	38163	8.36774	6.79787	0	0.011356	0.00354399	8849	69728	1174	127	2	69	1.12211	0.732913	283	7042	4556	156	234	225
113	Chr 1	56000001	56500000	Proximal	29355	29146	39843	19.2682	0	0	120	351	0.359399	0.00329999	0	0.00929998	2457	0	4.04823e-05	0.000395999	0	0	0.00630999	61	3108	9632	4084	16885	0.023228	0.00888998	0	0.0445059	0.001994	13338	85696	1027	277	0	68	0.946616	0.339254	406	7418	4636	144	170	192
114	Chr 1	56500001	57000000	Proximal	42173	45975	56115	23.4184	0	39583	157	11	0.367631	0.0548999	1.43176	0.0873098	1805	21	0.000422736	0.001394	268	600	0.015044	150	5257	22212	4512	32131	0.020306	0.023714	0	0.001368	0.001884	11325	86978	775	37	2	40	1.4732	1.28881	192	6794	4492	126	224	209
115	Chr 1	57000001	57500000	Proximal	47240	44159	60545	28.6943	10	426836	425	1928	0.323869	0.1038	0.339107	0.0839918	1892	35	0.00141681	0.00467399	1689	1600	0.016774	769	8119	20783	4840	34511	0.01291	0.0272499	0	0.00604199	0.000905998	11092	44808	1024	83	0	48	2.2101	1.96451	133	7123	4712	146	228	221
116	Chr 1	57500001	58000000	Proximal	44227	54922	81088	36.872	0	500000	128	572	0.303899	0.1338	0.706139	0.0674999	2404	21	0.00124234	0.00370199	2674	2550	0.011222	250	6671	14636	6583	28140	0.020276	0.011704	0	0.001186	0.00205	18421	33442	1027	31	4	28	1.29814	1.19664	371	7173	5030	142	208	205
117	Chr 1	58000001	58500000	Proximal	38966	53388	70496	27.7025	0	510156	122	41	0.270271	0	0.023004	0.0602999	1927	0	8.80918e-05	0.000218	0	0	0.00306399	48	7127	14317	6316	27808	0.00828798	0.020794	0	0.002406	0.013726	14737	58076	776	70	0	42	1.20609	1.17586	303	6825	4348	160	212	233
118	Chr 1	58500001	59000000	Proximal	43797	49400	61335	25.0392	0	269821	194	435	0.24303	0.0620999	0.336251	0.0707779	1554	0	0.000993834	0.00177	823	1100	0.015972	239	4735	11091	5104	21169	0.0476639	1.23616	0	0.00321999	0.001882	10905	67775	925	230	76	62	1.60727	1.45125	304	6721	4440	144	166	204
119	Chr 1	59000001	59500000	Proximal	45562	46350	46652	19.048	14	420717	371	3090	0.373499	1.2399	5.2397	0.121524	6356	0	0.00377906	0.0281719	6440	7262	0.0927558	553	6552	21022	6915	35042	0.152396	10.8001	0	0.01031	0.00412999	8845	48724	1089	261	6	57	2.07422	1.48138	246	7119	4736	160	266	275
120	Chr 1	59500001	60000000	Proximal	39176	44893	47344	19.4726	0	1023815	198	462	0.315599	0.670499	1.02988	0.0251999	1216	23	0.000477865	0.002308	1008	1100	0.0265979	0	4587	12270	4511	21368	0.605027	0.0529019	0	0.001474	0.00438799	5070	87793	831	67	0	27	1.64915	1.39056	292	7152	4390	174	226	250
121	Chr 1	60000001	60500000	Proximal	37942	36710	43427	17.7275	0	1233672	307	2525	0.317099	0.1959	1.59329	0.0719999	2812	34	0.00116303	0.00600999	735	1104	0.020668	403	5118	14392	4764	24677	0.596007	0.0264679	0	0.00282799	0.02161	7998	112657	1163	183	0	52	1.08904	0.924138	323	6566	3468	110	150	190
122	Chr 1	60500001	61000000	Proximal	26689	35301	45734	19.2544	0	39441	140	451	0.306287	0.00989998	0.0719059	0.0102	1944	0	0.000190753	4.79999e-05	225	250	0.00369199	265	4784	11024	3271	19344	0.023732	0.0463799	0	0.00276599	0.00295999	10466	115975	1207	76	2	26	0.591284	0.650917	198	6726	3470	122	184	194
123	Chr 1	61000001	61500000	Proximal	31296	34373	65267	29.1106	0	213526	131	535	0.324313	0.426899	2.38141	0.0350999	1221	0	0.000410856	0.002212	0	0	0.018278	394	5624	13345	5373	24736	0.023486	0.83451	35.846	0.001508	0.00215	12101	93658	1243	179	2	16	1.50277	1.28209	345	6915	3992	136	190	207
124	Chr 1	61500001	62000000	Proximal	19883	24307	101429	50.4835	0	1531978	290	2059	0.521013	1.52448	8.09359	0.213	3190	209	0.00378099	0.016148	3366	5750	0.0558399	111	12602	30996	5319	49028	5.17532	0.0368059	0	0.002498	0.00468799	7848	22087	1791	9	0	16	2.00621	2.11355	610	6337	3462	186	164	228
125	Chr 1	62000001	62500000	Genic	22477	16861	32219	13.5511	0	338117	253	1329	0.22899	0.2259	1.53653	0.0521999	2301	130	0.000768591	0.010666	1505	2500	0.0297059	2263	31280	68455	7253	109251	0.0527599	1.25735	0	0.002056	0.001782	5939	64159	2028	234	0	101	2.31275	1.51949	351	6517	4916	230	284	301
126	Chr 1	62500001	63000000	Genic	22765	19603	33593	14.3039	0	612408	460	1895	0.2319	0.396299	1.2996	0.0827998	3233	0	0.00246223	0.00334599	3404	4271	0.02165	2582	32783	76541	12515	124421	0.76367	0.375861	0	0.001236	0.002198	7391	38376	1216	46	2	49	1.55172	1.44985	294	6666	4706	204	284	306
127	Chr 1	63000001	63500000	Genic	32604	20349	53862	26.8744	4	891565	306	3405	0.266699	0.371699	1.39644	0.0761998	1404	24	0.000909163	0.000605999	969	1850	0.024342	599	15594	35181	7355	58729	0.979756	0.537221	0	0.0452359	0.00400399	8575	80096	2099	667	0	37	1.06919	0.834632	361	6206	3902	152	272	256
128	Chr 1	63500001	64000000	Genic	27083	24814	52702	29.6908	10	489750	330	1997	0.299999	0.459299	1.62967	0.0410999	4046	67	0.00418186	0.0269339	9566	12138	0.0640319	1635	16797	49227	7556	75215	1.71062	2.21324	0	0.002422	0.016104	7689	72638	1887	61	0	46	1.34865	0.860416	235	6545	4496	212	224	271
129	Chr 1	64000001	64500000	Proximal	27433	40904	57760	25.4635	2	731081	308	1364	0.325683	0.0815998	0.390075	0.0890998	2555	91	0.00147596	0.00879798	2290	2373	0.022272	774	10756	24944	3160	39634	0.21366	0.0352519	0	0.00391799	0.002202	11551	44177	1087	175	6	35	1.88463	1.18998	257	6401	4390	162	248	249
130	Chr 1	64500001	65000000	Proximal	23019	31599	44293	21.8654	0	386526	300	1023	0.314817	0.0752998	0.175488	0.0326999	1822	82	0.000881983	0.00575599	1306	2400	0.018438	690	14050	22620	7710	45070	0.0261999	0.0340519	0	0.002112	0.001586	5733	68580	1283	227	0	50	1.26554	1.08198	232	6329	4598	166	224	239
131	Chr 1	65000001	65500000	Genic	29016	23924	43479	20.8407	0	403134	378	1121	0.314399	0.762298	3.45619	0.1614	4123	181	0.00137599	0.011222	2671	2697	0.0530259	595	18002	31917	8153	58667	1.02129	6.01731	49.1368	0.00787598	0.00428599	9488	55299	1917	27	0	41	1.81903	1.05862	263	5769	3460	160	200	215
132	Chr 1	65500001	66000000	Genic	25325	24870	31466	15.6458	0	1067047	334	0	0.422699	2.1066	6.59624	0.2139	5049	310	0.00358365	0.00876398	6650	4938	0.0825518	1126	25645	42926	7416	77113	12.2218	3.3511	8.14437	0.844	0.018622	9750	77149	1086	105	6	46	1.64499	1.16215	390	5742	3770	186	234	264
133	Chr 1	66000001	66500000	Distal	22731	13539	33730	12.9178	12	1114066	288	782	0.352915	0.272399	0.953302	0.0491999	1344	30	0.00075681	0.001464	478	1750	0.00893998	403	4996	13493	4497	23389	5.03353	0.0290779	0	0.001584	0.00275199	6338	156269	1806	1151	4	99	0.66365	0.449402	36	6150	4054	150	242	234
134	Chr 1	66500001	67000000	Proximal	32053	31242	55557	24.1243	0	1063430	264	961	0.462889	0.0587999	0.381015	0.139906	1855	0	0.00049176	0.000216	332	1200	0.00629399	0	3903	14125	3519	21547	0.0250919	0.019444	0	0.001212	0.002122	12060	86046	1485	145	0	46	1.12606	0.712176	271	6978	4464	132	206	208
135	Chr 1	67000001	67500000	Proximal	23755	22492	43049	19.3808	2	1125130	452	1007	0.311719	0.479399	1.62082	0.16131	3867	53	0.00171078	0.00498599	1655	2497	0.0387599	1297	12278	23498	3124	40197	1.38406	1.28175	0	0.00343399	0.00284599	8424	74698	2258	43	0	48	0.777849	0.78182	275	6577	3846	154	264	262
136	Chr 1	67500001	68000000	Genic	23614	19614	27166	11.7576	6	869695	337	2083	0.283699	1.0137	3.28126	0.0548999	4398	0	0.00251761	0.014298	3369	4898	0.0820158	1694	20449	58481	7896	88520	2.09291	4.11918	0	0.00683599	0.00301999	5584	68000	1509	10931	8	36	1.46687	1.01053	320	6514	4612	154	248	246
137	Chr 1	68000001	68500000	Proximal	40285	28826	12176	11.4658	0	343524	299	2626	0.301423	1.38684	7.04633	0.0728999	2865	78	0.00175313	0.00348999	2301	3500	0.0287419	1181	10299	22642	2654	36776	2.4803	0.440913	0	0.00460799	0.00259799	12968	77155	1141	122	2	46	1.29446	1.09871	196	6948	3996	148	250	247
138	Chr 1	68500001	69000000	Proximal	27809	24441	24442	14.1456	20	627018	498	4071	0.330043	0.174	0.614799	0.1044	3111	21	0.00159374	0.001404	2734	7082	0.0407519	838	11907	24468	6828	44041	0.0558159	1.50295	0	0.0762798	0.00673399	13788	74276	966	173	12	28	1.75055	1.25676	340	6805	4518	172	266	271
139	Chr 1	69000001	69500000	Distal	26606	17164	14195	4.18483	0	4309	96	0	0.287737	0	0	0.00899998	1329	0	3.65247e-05	7.39999e-05	0	0	0.00337799	248	4905	10438	3958	19549	0.0635179	0.016646	0	0.001126	0.011108	9087	155259	1074	347	0	26	0.501613	0.21498	194	6573	3754	124	188	199
140	Chr 1	69500001	70000000	Distal	22110	15492	24627	9.96181	0	0	60	0	0.272399	0.0606599	0.17939	0.00749999	2552	0	7.5535e-05	0.000355999	0	0	0.00228	210	3802	13346	5895	23253	0.0359319	0.01189	0	0.00453999	0.001584	14309	126322	1668	797	0	51	0.926284	0.660438	286	6083	3270	122	180	184
141	Chr 1	70000001	70500000	Proximal	35877	14485	29083	15.2532	0	275140	212	0	0.310799	0.0929998	1.30326	0.1755	2994	0	0.000839812	0.001248	1755	3445	0.014498	260	3861	11825	1808	17754	0.0823618	0.017668	0	0.0352539	0.001894	11972	116636	3324	90	0	62	1.33635	0.591317	278	6327	4152	158	238	248
142	Chr 1	70500001	71000000	Genic	16842	13468	25869	13.7613	6	477208	282	451	0.276579	0.803398	2.93185	0.2091	4547	23	0.00146726	0.001746	1974	3340	0.0317599	935	22824	53321	7061	84141	24.1196	2.46753	0	0.010112	0.00530599	9027	48869	2843	86	10	55	1.12898	1.12122	217	5543	2790	108	140	174
143	Chr 1	71000001	71500000	Distal	25351	18838	13807	6.41489	0	1347573	221	0	0.303621	0.408299	5.47971	0.00869998	1756	0	0.000115361	0.000947998	0	0	0.010626	355	5456	12668	4240	22719	0.023802	0.248054	0	0.001944	0.001392	10386	112646	1228	700	0	70	0.836858	0.573837	225	6485	4720	140	278	252
144	Chr 1	71500001	72000000	Proximal	24810	12559	33182	15.4197	0	479438	259	658	0.2334	0.2358	0.900444	0.117	2035	0	0.00133155	0.000969998	1877	2974	0.00902198	248	3756	12634	5633	22271	0.552497	14.5109	0	0.341535	0.001362	14836	89853	1915	242	2	38	0.36918	0.244522	385	5655	3016	154	224	234
145	Chr 1	72000001	72500000	Proximal	23379	22548	52778	21.5686	0	542781	162	0	0.2121	0	0	0.1008	4269	0	2.48868e-05	0.000439999	0	0	0.001882	132	4905	11046	6355	22438	0.012562	0.0396319	0	0.00783798	0.002008	9024	50134	2797	117	2	52	0.595165	0.291528	501	5989	3502	148	248	231
146	Chr 1	72500001	73000000	Proximal	15744	13067	29249	11.6655	0	248276	126	0	0.2295	0	0	0.1263	2884	0	0.000935324	0.000997998	1265	1900	0.00998798	332	5110	13322	4014	22778	0.10523	0.011244	0	0.110804	0.001358	8709	99050	4253	119	2	137	0.414937	0.375074	259	6094	3944	182	230	262
147	Chr 1	73000001	73500000	Proximal	21853	11170	31255	11.8126	0	0	102	0	0.218786	0	0	0.0368999	1115	0	4.95219e-05	0.000265999	0	0	0.00172	130	3370	10895	3863	18258	0.016716	0.018388	0	0.00573199	0.001722	16257	109163	3093	508	0	41	0.302877	0.203132	263	6368	3854	166	228	221
148	Chr 1	73500001	74000000	Distal	12947	8862	20365	7.03478	0	34111	82	0	0.251315	0	0	0.00779998	2098	0	2.35348e-05	2.2e-05	0	350	0.000511999	130	3571	9775	6039	19515	0.0410159	0.013586	0	0.00426199	0.0395059	12995	169412	2358	271	0	76	0.173528	0.090554	198	6379	4030	208	310	311
149	Chr 1	74000001	74500000	Proximal	26701	10582	34631	12.1316	0	8300	104	0	0.259199	0.00389999	0	0.00749999	3424	0	7.85078e-06	4.59999e-05	0	0	0.000317999	67	4103	11948	2923	19041	0.00434199	0.011588	0	0.326741	0.0011	16309	106811	2424	401	0	35	0.96936	0.990804	343	6822	3952	158	224	241
150	Chr 1	74500001	75000000	Proximal	27953	16496	39696	14.2477	0	1097094	215	693	0.2235	0.0758998	0.509961	0.0449999	2897	0	0.00046286	0.000343999	209	596	0.00756998	97	3510	8841	5489	17937	1.09988	0.0513799	0	0.00165	0.00837998	16159	123700	2365	201	2	59	0.388931	0.483568	183	6408	3546	172	248	247
151	Chr 1	75000001	75500000	Proximal	26138	17858	39581	15	2	338087	235	0	0.296971	0.1335	0.491143	0.0947998	2278	29	0.000544791	0.000106	0	590	0.010608	394	4646	10203	3359	18602	1.03514	0.80983	0	0.00984198	0.016214	13906	102698	2326	258	2	50	0.915634	1.04959	189	6553	3602	130	228	225
152	Chr 1	75500001	76000000	Distal	28154	11246	30679	9.58138	0	719865	170	0	0.274445	0.0632999	1.51344	0.0428999	2125	29	0.00291985	0.00310399	2731	7854	0.016262	626	6593	11381	2807	21407	0.0541819	0.646911	0	0.00262399	0.0014	11046	143559	2073	531	0	32	0.377703	0.234796	235	6077	3340	106	180	184
153	Chr 1	76000001	76500000	Distal	26864	10832	19617	5.12462	24	511769	382	1023	0.265285	0.470699	2.89171	0.0956998	3294	38	0.00155989	0.00336399	2522	2782	0.0280299	1466	17126	25064	7868	51524	9.05188	0.604977	0	0.00343599	0.523127	12305	125306	2161	522	2	67	0.387217	0.386305	205	6467	4878	184	304	278
154	Chr 1	76500001	77000000	Proximal	24374	24219	53342	16.8355	0	919226	124	1372	0.320399	0.0659999	0.0768958	0.0749999	3755	0	0.000526702	0.000499999	506	500	0.00533999	388	2526	14903	3262	21079	0.0275299	0.012104	0	0.002322	0.00269199	12835	82891	1128	112	0	46	1.67951	1.72075	410	6579	4372	200	220	242
155	Chr 1	77000001	77500000	Proximal	32653	16643	55367	18.3597	0	306375	217	565	0.296699	0.0308999	0.0417599	0.12125	2736	0	0.00104507	0.002382	1423	2450	0.00833198	0	4347	8215	2742	15304	1.85484	0.020764	0	0.148128	0.0605739	15015	107016	1346	429	4	82	1.3243	0.755301	267	6932	4218	160	224	237
156	Chr 1	77500001	78000000	Distal	27919	18476	27035	4.60578	0	664317	211	503	0.357599	0.1776	0.766384	0.201524	3403	0	0.000701263	0.011944	1166	2686	0.018928	597	11520	18716	5217	36050	2.16904	0.643575	0	0.0396999	0.00944998	9774	90308	1248	108	2	61	1.42507	0.785867	369	6316	4364	178	330	288
157	Chr 1	78000001	78500000	Genic	17424	9944	29289	9.82748	68	707800	390	551	0.335399	0.918898	2.7444	0.231332	1719	23	0.00265763	0.00417599	3361	5650	0.0694939	2111	40470	63593	8544	114718	1.97835	23.6028	0	0.00832398	0.00488799	5508	56017	3027	67	8	20	0.144033	0.0671737	202	4774	2454	152	174	199
158	Chr 1	78500001	79000000	Distal	25486	15738	23787	9.436	0	317937	230	823	0.315693	0.1062	0.701833	0.0156	3651	0	0.000548463	0.00536599	1476	2424	0.0253359	470	10038	16548	2457	29513	0.101846	0.023702	0	0.002166	0.014478	11166	130081	1781	690	4	65	0.48912	0.343515	371	6401	3992	168	228	239
159	Chr 1	79000001	79500000	Proximal	21161	10653	38853	12.5583	0	169847	201	0	0.292107	0.0153	0.142256	0.0246	1883	0	0.000216649	0	256	600	0.00414599	246	3669	13823	3742	21480	0.0386839	0.012984	0	0.00360599	0.001776	13305	112617	2793	153	2	69	1.03933	0.925358	87	7450	4652	162	228	249
160	Chr 1	79500001	80000000	Proximal	24703	14074	58181	21.9967	0	0	107	0	0.254099	0	0	0.00929998	3128	0	1.92812e-05	7.99998e-05	0	200	0.002488	268	4293	14383	4450	23394	0.018428	0.0373479	97.7889	0.000891998	0.000953998	12813	70677	2785	143	14	54	0.388726	0.625454	302	7384	4746	156	264	274
161	Chr 1	80000001	80500000	Genic	23763	9505	35306	12.3778	0	0	87	0	0.2322	0	0	0.00809998	2895	0	8.26598e-06	0.00012	0	0	0.001076	280	5255	11306	7287	24128	0.0266159	0.0203	0	0.00541199	0.012254	12095	88221	3881	433	0	74	0.492079	0.316832	118	7011	5188	198	366	335
162	Chr 1	80500001	81000000	Proximal	16423	10499	43106	14.1986	0	0	91	0	0.2229	0	0	0.00989998	2368	0	6.17519e-06	0.000617999	0	400	0.00490399	226	4956	12587	4823	22592	0.0342579	0.019534	0	0.00459399	0.00296799	16262	112595	3348	525	34	69	1.13474	0.473029	332	7391	5000	240	346	356
163	Chr 1	81000001	81500000	Proximal	19711	12468	52956	20.0132	0	0	88	0	0.238972	0	0	0.00779998	2255	0	1.77016e-05	6.79999e-05	0	0	0.000411999	263	1977	9510	4932	16682	0.013696	0.020694	0	0.00295199	0.00628399	11775	113807	2358	146	0	102	1.57427	1.37304	172	7585	5022	206	336	352
164	Chr 1	81500001	82000000	Proximal	24524	16724	84985	32.9992	0	0	96	562	0.271329	0	0.12008	0.0461999	3399	0	5.65027e-05	6.79999e-05	0	0	0.00811398	390	8890	18655	4998	32933	0.177926	0.023734	0	0.00737399	0.00146	14602	51427	2531	51	18	67	1.65409	1.1705	369	7689	5252	190	280	297
165	Chr 1	82000001	82500000	Genic	13833	15973	83503	35.7399	0	192026	204	0	0.276899	0.00359999	0	0.0752998	2956	33	0.00164892	0.00733199	3050	3600	0.010808	265	10704	35288	4447	50704	0.02311	0.013142	0	0.002034	0.001056	11721	26065	3138	51	34	34	1.13555	1.18979	178	6600	3916	186	316	302
166	Chr 1	82500001	83000000	Proximal	31840	18735	71847	20.3596	0	0	93	0	0.263099	0	0	0.0311819	4418	0	3.94419e-05	0.000132	0	0	0.001882	235	5291	13497	2135	21158	0.012508	0.019178	0	0.00267399	0.001456	9575	71886	1748	263	2	35	1.00449	1.30694	309	7205	4058	168	218	252
167	Chr 1	83000001	83500000	Proximal	25816	18092	77901	30.6604	0	23366	75	0	0.265081	0.00809998	0.0902398	0.0407159	2387	0	9.77798e-06	0.000174	0	0	0.001822	435	4585	9835	4123	18978	0.01105	0.021708	5.39922	0.002034	0.000685999	11206	53537	2217	328	0	92	0.95855	1.11385	259	7130	4572	174	286	286
168	Chr 1	83500001	84000000	Proximal	32360	15112	64811	27.6206	0	0	74	0	0.17892	0	1.5089	0.015406	1158	0	3.11399e-06	0	0	0	0.000259999	259	2638	8128	3588	14613	0.0312899	0.420331	0	0.001476	0.001484	9836	96284	2222	3098	4	54	0.603508	0.449889	330	4742	3418	180	196	233
169	Chr 1	84000001	84500000	Proximal	29327	18596	73026	17.9459	0	593479	168	0	0.373499	0.1434	0.758162	0.250199	2532	22	0.000622132	0.000759998	1580	2450	0.019042	242	5693	12645	3627	22207	0.02084	0.0434619	0	0.00134	0.00252999	11948	72298	2064	230	0	64	0.525352	0.359403	289	6705	4572	150	218	225
170	Chr 1	84500001	85000000	Proximal	28084	16026	32803	12.708	0	1041374	391	0	0.431699	0.546899	2.2856	0.1311	5547	23	0.00151354	0.00348799	3478	3940	0.0338999	474	7062	22960	2281	32777	1.14251	2.0586	11.7133	0.00434799	0.00381399	7410	113680	1870	106	0	85	1.36102	1.14143	218	6135	3620	122	224	227
171	Chr 1	85000001	85500000	Genic	29441	17948	32307	11.205	0	446044	329	3410	0.359099	0.754198	4.28468	0.0743999	5797	143	0.00199415	0.00796598	4214	4856	0.0576659	1128	15171	28913	6072	51284	0.0834998	3.23737	0	0.00464999	0.0460539	8178	69967	1372	195	0	18	1.42646	1.29195	192	6635	4354	172	262	257
172	Chr 1	85500001	86000000	Genic	30278	18752	40697	17.0676	8	608432	550	2882	0.333599	0.686399	1.72967	0.1338	5837	95	0.00265037	0.012826	5599	7220	0.0558979	1146	16277	27302	6994	51719	0.0702559	2.24088	0	0.00396199	0.00260399	8921	65640	1507	207	2	50	1.12495	0.824544	210	6002	4586	178	236	248
173	Chr 1	86000001	86500000	Genic	27607	14833	38644	15.3	0	470358	378	1751	0.284699	0.266099	2.12636	0.0791998	2226	57	0.00135244	0.00532399	2164	3624	0.0597739	980	10152	24689	6105	41926	0.103926	1.18105	0	0.001752	0.002398	6913	121408	1645	190	0	68	0.522136	0.596395	403	6501	4334	178	216	233
174	Chr 1	86500001	87000000	Proximal	23483	16881	39784	11.6416	0	377633	244	1476	0.291899	0.1761	1.00484	0.0458999	2907	0	0.00163631	0.000869998	2110	3600	0.017198	381	5672	15978	4548	26579	0.018828	0.17178	0	0.00328599	0.002184	10222	115729	1984	155	8	56	1.17977	0.530422	112	6622	4938	208	282	286
175	Chr 1	87000001	87500000	Distal	23888	12864	24277	9.22542	0	606203	244	1360	0.338603	1.0569	1.89571	0.0740999	2576	29	0.00191454	0.00333399	2778	3400	0.0277179	791	10071	39856	7744	58462	1.79672	1.65479	0	0.00291999	0.002164	4442	109656	2147	230	2	29	0.275676	0.166218	260	6087	3900	132	182	191
176	Chr 1	87500001	88000000	Proximal	24113	22901	97908	41.2646	0	277629	264	3054	0.357997	0.408299	2.56179	0.0875998	5505	102	0.00154398	0.00542799	3803	5572	0.0421519	515	6487	14895	4115	26012	1.95781	0.0307619	0	0.00169	0.00689799	10219	48611	1401	67	16	42	1.96989	1.36889	165	6666	3892	176	214	241
177	Chr 1	88000001	88500000	Proximal	23726	22925	102566	46.7609	0	0	92	551	0.295199	0.1647	0.0341439	0.0246	1975	0	4.40251e-05	0.000315999	0	100	0.00476999	383	4409	14138	9500	28430	0.016758	0.0569339	0	0.00310199	0.001296	10676	63508	1529	44	0	38	2.41961	2.18373	315	6682	3912	154	210	230
178	Chr 1	88500001	89000000	Proximal	27155	17119	103612	47.4083	0	0	106	859	0.277695	0.0168	0.2493	0.0260999	1989	55	0.000433156	0.00021	477	700	0.00379599	0	3668	8518	2686	14872	0.011408	0.0444139	1.54646	0.002336	0.002022	14659	81638	1517	97	0	31	1.27765	0.649449	386	6017	3102	146	174	206
179	Chr 1	89000001	89500000	Genic	22155	13574	34867	13.8261	0	496266	264	651	0.276405	0.521999	2.37928	0.102	2476	52	0.00129373	0.00228	2062	3400	0.0350119	1175	16198	43711	5980	67064	3.81053	3.2448	0	0.00419999	0.0253599	7652	99798	1311	220	14	63	0.57596	0.235838	460	6426	4320	188	280	310
180	Chr 1	89500001	90000000	Distal	14388	9484	22384	4.42803	0	175249	340	579	0.387757	0.300599	1.33913	0.0419999	904	0	0.000836152	0.000693999	1176	1935	0.019688	126	4934	8749	6211	20020	1.21848	0.593363	6.38382	0.02002	0.00273599	4501	173224	1266	488	8	35	0.954867	0.419076	121	6429	3942	130	220	215
181	Chr 1	90000001	90500000	Proximal	28700	20911	35847	16.2572	0	473434	327	1979	0.472043	1.88358	5.10564	0.1599	4780	173	0.0027813	0.00813798	4129	6599	0.0945898	1073	12300	27702	7380	48455	13.8927	1.20162	29.7284	0.0264639	0.00811398	10323	44429	1577	106	4	31	1.78934	0.836244	227	5910	3236	122	180	208
182	Chr 1	90500001	91000000	Proximal	27017	20470	60565	19.9541	0	0	143	0	0.314399	0.0222	0.355149	0.00929998	1818	0	6.76971e-05	0.000399999	0	0	0.001074	392	3633	12222	3815	20062	0.0873198	0.02229	0	0.00266999	0.001988	10446	130648	1339	293	22	37	1.69811	1.03622	218	5929	3586	152	210	224
183	Chr 1	91000001	91500000	Genic	19553	12420	61756	27.4927	4	325337	146	21	0.365999	0.518099	1.67856	0.1089	3634	146	0.00524932	0.0281559	9021	16102	0.154808	604	9481	27572	3852	41509	0.0330719	2.93716	122.594	0.00446399	0.00628399	7517	96226	1320	138	0	24	0.974434	0.452263	177	5867	3172	150	186	216
184	Chr 1	91500001	92000000	Distal	29535	12298	25981	10.3756	0	218597	268	2244	0.272699	1.5354	1.83861	0.0162	2084	0	0.000726885	0.000359999	1250	2150	0.0262559	338	11680	33762	4660	50440	3.2632	51.0026	0	0.288995	0.00339399	4738	121404	1599	772	4	51	1.14453	0.772545	302	6665	4504	146	266	260
185	Chr 1	92000001	92500000	Genic	23596	16141	39893	18.8946	0	1300565	320	451	0.297599	0.824698	4.31898	0.0524999	3249	32	0.00140905	0.010482	3011	4800	0.10329	1328	23327	54814	10408	89877	0.296093	1.52981	0	0.00304399	0.011194	7777	39737	1104	42	4	51	1.3134	1.13323	365	6596	4516	200	224	265
186	Chr 1	92500001	93000000	Genic	23177	11289	31194	13.2788	4	343174	360	0	0.255299	0.383999	1.4354	0.165	3459	83	0.00346092	0.024418	8360	9593	0.101748	2100	28726	55639	6590	93055	1.07588	2.95972	0	0.00727599	0.0409119	6285	112936	2481	67	28	46	0.21069	0.132588	389	5364	2582	104	194	200
187	Chr 1	93000001	93500000	Distal	21950	9191	20871	8.77338	4	789950	288	1623	0.288443	1.1133	4.55162	0.153	2147	55	0.00170482	0.002244	3024	3369	0.0335799	3422	36358	49118	9878	98776	9.39838	1.53368	0	0.0393559	1.36949	6301	121582	1664	9225	0	51	0.231163	0.172586	225	5705	3164	158	196	229
188	Chr 1	93500001	94000000	Genic	23658	9650	21052	11.431	0	741563	380	21	0.295057	0.752998	2.60385	0.1146	2049	0	0.00203711	0.001418	3123	3984	0.0263899	2120	32134	37245	10920	82419	6.40142	8.59276	27.0447	0.00639399	0.024732	4685	102204	2887	183	6	13	0.227492	0.399244	415	5170	2766	128	220	243
189	Chr 1	94000001	94500000	Genic	22394	17567	43905	20.102	22	719934	460	4467	0.359999	0.785098	3.505	0.1257	4848	125	0.00211452	0.00542399	4149	4489	0.0480759	533	14142	30230	3349	48254	1.04983	3.89271	0	0.00479599	0.0712719	4706	67909	714	203	2	59	1.59819	0.95436	250	6527	4606	176	282	274
190	Chr 1	94500001	95000000	Proximal	25184	16958	43621	20.8666	40	326704	415	3084	0.322799	0.2244	0.768162	0.0710999	4102	94	0.00162155	0.00802798	2142	3450	0.021702	287	9843	24214	5101	39445	0.838026	0.0384759	0	0.0329119	0.002286	5666	84805	1292	167	0	46	0.949341	0.683139	161	6047	3040	138	184	199
191	Chr 1	95000001	95500000	Genic	22389	21158	32262	17.2327	0	803183	388	2043	0.382499	0.253799	0.840972	0.1437	4581	90	0.00194876	0.012674	3210	4263	0.0459139	503	10714	33302	6729	51248	0.022758	0.18132	60.3262	0.001996	0.00419399	10749	51530	991	125	0	60	1.96847	1.45869	322	6984	4798	164	178	211
192	Chr 1	95500001	96000000	Genic	28346	14127	50577	24.3813	0	457709	325	572	0.315299	0.752998	4.79142	0.0593999	4183	107	0.0012297	0.001228	1539	2250	0.0301719	622	11507	24117	5455	41701	1.69088	0.163902	0	0.014676	0.00359399	16436	92244	1601	195	0	59	0.522343	0.305103	242	5938	3762	150	210	224
193	Chr 1	96000001	96500000	Proximal	26337	13004	62712	28.9621	0	0	74	0	0.302399	0.00809998	0	0.0114	2380	0	2.433e-05	2.79999e-05	0	0	0.000801998	0	2074	11468	2732	16274	0.00886598	0.00959598	0	0.00217	0.001802	12577	110218	1673	242	0	36	1.06099	0.580508	379	6574	4120	126	228	218
194	Chr 1	96500001	97000000	Proximal	16449	12958	56369	26.7947	0	120057	78	626	0.302399	0	0	0.012	2202	0	5.85427e-05	7.79998e-05	0	0	0.002216	707	8955	12304	4889	26855	3.54099	0.0413219	0	0.001106	0.00624399	15649	139379	1361	466	42	38	0.44801	0.211915	197	6265	3946	124	186	188
195	Chr 1	97000001	97500000	Genic	16175	14113	56631	27.0732	0	93431	134	0	0.312397	0.1302	0.175894	0.0410999	3323	0	0.000349945	0.000305999	504	866	0.011558	396	7066	20571	8178	36211	2.80968	4.27882	0	0.00304399	0.002418	11781	118472	1803	241	0	20	0.737815	0.393941	297	6263	3500	142	244	238
196	Chr 1	97500001	98000000	Proximal	23875	15898	74443	32.6083	4	683735	122	0	0.263905	0	0	0.0605999	2578	0	3.89379e-05	0.0002	0	0	0.001492	132	4592	13891	2567	21182	0.019688	0.0285939	0	0.00404999	0.001452	7546	95334	2245	126	0	35	1.23832	0.919541	525	6381	3902	144	272	261
197	Chr 1	98000001	98500000	Proximal	25811	15664	64251	26.0782	2	635493	228	0	0.245618	0.0392999	0	0.1116	3588	57	0.00049613	0.000507999	535	650	0.00263999	134	5008	12353	4889	22384	0.0491739	0.020878	0	0.002316	0.00300599	9629	59731	3804	60	0	42	0.614862	0.28204	381	5974	2732	112	150	200
198	Chr 1	98500001	99000000	Proximal	24348	16678	70122	30.6053	0	77407	211	49	0.302187	0.0204	0.0463319	0.0207	4849	0	0.00114265	0.000875998	1726	3619	0.00724799	255	3792	13232	1560	18839	0.012852	0.013828	0	0.000445999	0.00301799	9869	92590	2220	101	4	51	1.51758	1.43901	352	6650	3754	152	212	227
199	Chr 1	99000001	99500000	Proximal	25549	15936	37086	14.5579	0	555931	191	0	0.278999	0.00869998	0	0.0428999	2515	73	0.00111801	0.00505599	1875	2450	0.010364	369	5565	11556	3959	21449	0.0263299	0.021348	0	0.001474	0.273937	13448	109399	3014	499	0	29	0.784249	0.436848	274	6338	3938	98	194	189
200	Chr 1	99500001	100000000	Proximal	28699	15486	36837	13.7981	0	204989	154	115	0.289457	0.0629999	0.261393	0.0428999	2840	0	0.000490917	0.000128	353	1150	0.00569799	522	2979	12406	2619	18526	0.0296659	0.0348599	0	0.001192	0.00363599	12636	123317	2320	218	0	44	0.880875	0.748842	256	7109	4724	146	296	266
201	Chr 1	100000001	100500000	Genic	20965	15337	39180	17.7425	30	754895	398	472	0.283243	0.785998	2.75111	0.0479999	2863	0	0.000495985	0.00308399	1362	1677	0.0296859	1530	28044	33781	7053	70408	1.99718	2.56688	0	0.00342199	0.00356199	10400	75658	2366	134	2	43	0.822428	0.732584	275	6550	4196	174	252	258
202	Chr 1	100500001	101000000	Genic	22990	14346	36936	17.4291	4	798008	478	1267	0.312899	1.1427	2.68549	0.0911998	3097	35	0.00247492	0.00257199	3435	5257	0.0631479	2059	31132	40299	4420	77910	13.2626	3.05841	1.73342	0.00499199	0.010872	6658	70356	1903	120	2	39	0.414777	0.350965	434	5746	3338	166	256	266
203	Chr 1	101000001	101500000	Proximal	34338	13471	38991	16.7863	0	507384	311	0	0.372899	0.440699	1.47712	0.0545999	2447	120	0.00185973	0.000773998	2280	3002	0.0308059	585	5752	13891	5511	25739	1.72743	2.78808	0	0.015714	0.00396999	6656	142906	1605	1170	2	42	1.03336	0.983122	228	6576	4006	162	216	260
204	Chr 1	101500001	102000000	Genic	29660	12725	37693	15.4756	0	59389	143	1845	0.322799	0.536399	2.12653	0.0392999	2739	0	0.00136599	0.002306	583	3462	0.0273479	994	17805	23363	3479	45641	1.31256	0.022312	0	0.00262399	0.00511599	8250	76090	1742	221	0	67	1.32775	0.699198	263	7260	4524	154	244	250
205	Chr 1	102000001	102500000	Proximal	33972	16494	51009	17.6027	0	890433	194	772	0.272099	0.00929998	0	0.0986998	3354	0	0.000557232	4.59999e-05	0	528	0.00255799	262	3983	10623	5658	20526	0.019226	5.08195	2.076	0.00331399	0.000927998	13927	68064	3196	273	64	58	2.58596	2.0866	468	7673	5374	184	258	276
206	Chr 1	102500001	103000000	Distal	16915	5898	12908	4.45993	0	0	60	0	0.2313	0.00389999	0.0573179	0.00539999	1891	0	8.70878e-06	4.59999e-05	0	0	0.000915998	534	5008	10096	3642	19280	0.0537639	0.0283359	0	0.001322	0.00319399	11782	177283	2981	238	2	65	0.669413	0.37952	468	7710	5820	242	348	369
207	Chr 1	103000001	103500000	Genic	11978	6504	31677	11.1222	4	631916	102	21	0.1884	0.0320999	0.0262079	0.021238	2704	0	4.63803e-05	0.000591999	0	0	0.00418799	376	5516	12845	6527	25264	0.022014	0.128568	0	0.001522	0.00139	12225	97748	4934	230	2	107	0.343582	0.0904229	302	7490	5198	230	354	352
208	Chr 1	103500001	104000000	Proximal	17895	8680	26731	11.7486	0	335505	97	661	0.1566	0	0	0.013564	1544	0	0.000396171	0.000244	0	934	0.001698	212	4188	11073	3339	18812	0.014148	0.016356	0	0.000831998	0.001096	7599	108369	4101	572	3	42	0.366644	0.308331	377	4944	3840	140	258	232
209	Chr 1	104000001	104500000	Distal	24138	7133	27486	10.1518	0	239535	85	0	0.1599	0.1149	1.04075	0.0662999	1776	0	0.000266467	0	426	700	0.00893798	378	4569	12215	4302	21464	1.83611	0.309285	0	0.00325399	0.00782998	12568	118897	2951	7441	63	212	0.183927	0.145885	192	4158	2002	74	108	132
210	Chr 1	104500001	105000000	Distal	21847	6178	23147	7.31483	0	4049	168	0	0.2325	0.00269999	0	0.00989998	2330	0	2.42512e-05	0.000273999	0	1250	0.00166	0	5437	11308	5724	22469	0.0988118	0.0261499	0	0.001402	0.001842	15868	153757	3695	447	2	77	0.878897	0.437237	213	7998	5652	228	416	401
211	Chr 1	105000001	105500000	Distal	7264	5047	12717	4.77724	0	0	82	0	0.2358	0.00299999	0	0.00479999	1517	0	3.52115e-05	0.0002	0	0	0.001172	45	5496	11205	6125	22871	0.02311	0.0293219	0	0.001032	0.00172	11243	174934	4568	502	0	102	0.67512	0.846562	266	8021	5730	246	318	354
212	Chr 1	105500001	106000000	Distal	16575	3672	10092	4.41273	0	0	77	0	0.2412	0.0198	0	0.00659999	2768	0	2.47456e-05	0.000397999	0	0	0	259	3891	15673	6040	25863	0.014566	0.011088	0	0.001376	0.001768	10777	175408	4855	219	0	75	0.454549	0.268152	267	8347	5690	246	352	363
213	Chr 1	106000001	106500000	Distal	17292	3614	12503	3.39792	0	0	70	0	0.2337	0.00539999	0.016224	0.0138	2366	0	1.4396e-05	2.99999e-05	0	0	0.000737999	274	2239	12431	5705	20649	0.117074	0.022132	1.16483	0.000839998	0.000985998	10639	140967	4581	382	10	152	0.703106	0.792305	482	8020	5068	194	296	307
214	Chr 1	106500001	107000000	Distal	17224	7458	24143	6.91118	0	0	85	189	0.2379	0	0	0.0102	2209	0	0.000137811	0.000315999	461	550	0.00329199	0	2091	11345	6842	20278	0.018246	0.0607159	0	0.001064	0.001954	13112	133805	2997	263	0	46	1.221	0.665193	398	7582	4806	154	252	257
215	Chr 1	107000001	107500000	Proximal	22851	15382	45291	16.4031	0	0	112	0	0.271499	0	0	0.00749999	2709	0	3.36735e-05	0.000279999	0	0	0.000647999	502	2240	13355	2113	18210	0.011554	0.0255199	0	0.001076	0.00107	13130	142438	1670	443	0	53	0.69913	0.521539	259	6886	3712	176	198	231
216	Chr 1	107500001	108000000	Proximal	32439	22753	84429	37.0805	0	954653	202	444	0.288299	0.0998998	0	0.0545999	2777	63	0.00201202	0.00402599	2779	2498	0.021114	218	3220	12695	3514	19647	0.185286	0.0570039	0	0.00272799	0.002112	12775	61275	2368	225	2	36	2.10924	1.53837	155	6628	4128	146	240	248
217	Chr 1	108000001	108500000	Proximal	36929	19594	62657	30.3203	0	577069	272	156	0.228	0.2073	0.234496	0.0392999	2602	0	0.00018161	0.000104	210	650	0.00339999	270	3699	13538	3930	21437	0.259453	1.934	0	0.0297619	0.0018	8702	67878	1446	128	2	44	1.33714	1.00838	244	6697	4156	166	210	230
218	Chr 1	108500001	109000000	Distal	21105	12876	22969	9.15748	0	196371	192	583	0.2148	0.364499	1.51329	0.0192	783	0	0.00127522	0.011576	2761	5312	0.0290479	926	9522	17222	4751	32421	9.35376	12.9188	0	0.0771318	0.0798558	5683	157183	1685	1781	15	107	0.993081	1.02724	225	4307	3318	120	168	176
219	Chr 1	109000001	109500000	Genic	31329	14690	34217	15.3424	26	480278	461	1448	0.353999	1.245	2.57083	0.1269	2075	93	0.00242089	0.00512999	3130	4264	0.0640839	1907	27530	34204	5925	69566	8.22849	3.8015	0	0.00483199	0.0509079	5380	79548	1911	580	3	73	0.929166	0.569943	597	5982	3858	190	230	263
220	Chr 1	109500001	110000000	Genic	26777	12196	52273	28.2951	0	928790	572	4505	0.552477	2.91569	6.90485	0.619799	6121	130	0.00679712	0.0339399	8176	18949	0.130722	1671	38910	74401	15712	130694	15.332	14.5335	0	0.01537	3.41105	5538	32522	1216	41	2	71	0.996884	0.965588	257	5982	3738	118	188	193
221	Chr 1	110000001	110500000	Genic	25353	21313	61675	33.6166	4	362453	468	10241	0.499923	2.4918	9.86559	0.292799	3411	178	0.00508653	0.0282459	6428	14181	0.1625	390	12809	35607	5429	54235	16.0742	0.338267	1.32656	0.010044	0.00640199	3608	42835	475	553	4	116	2.26551	1.91358	225	6043	4202	122	212	208
222	Chr 1	110500001	111000000	Proximal	24273	29494	63530	15.354	12	568587	577	11392	0.418737	1.96344	8.31988	0.448499	6238	254	0.00601368	0.0460139	12941	16116	0.110048	1522	12707	28524	5315	48068	19.0952	2.01203	0	0.00278799	0.0863998	5464	25501	573	18	8	20	1.76898	1.54799	250	6218	3560	152	198	220
223	Chr 1	111000001	111500000	Proximal	35371	28623	52098	25.4569	0	172777	392	7589	0.399471	0.870298	3.43957	0.0878998	2863	99	0.00284107	0.010098	3402	6178	0.0394779	634	4738	18131	4503	28006	9.95408	1.41012	0	0.002264	0.00305999	5406	110776	585	119	12	102	1.77332	1.46505	178	6799	4338	136	174	200
224	Chr 1	111500001	112000000	Distal	15166	13910	28859	10.3637	0	491106	512	2274	0.422293	1.1748	4.11325	0.0875998	3189	21	0.00307049	0.00776798	4909	6164	0.0676479	609	5938	15656	6153	28356	3.90852	8.02295	0	0.002292	0.00327999	4963	168838	604	334	10	75	1.25085	1.3619	227	7132	4782	152	208	217
225	Chr 1	112000001	112500000	Proximal	42891	32405	47843	29.8513	0	757117	469	3019	0.426599	1.1118	3.69286	0.286499	5131	90	0.00269188	0.00694799	4215	4900	0.0580219	1307	11301	20570	5997	39175	4.19281	0.24215	0	0.00432399	0.00422199	9202	58054	995	41	2	50	1.99709	1.52513	458	6777	4496	160	204	236
226	Chr 1	112500001	113000000	Proximal	30793	24913	61910	33.7747	0	133028	155	3439	0.372687	0.272099	1.54313	0.0877938	3627	78	0.0019833	0.00974998	3749	3993	0.0259319	1118	8323	19030	4523	32994	0.127946	0.0354539	0	0.00316999	0.00513199	9753	79310	552	304	0	89	1.76547	1.08772	274	7319	4986	112	182	186
227	Chr 1	113000001	113500000	Genic	16837	14196	35510	21.5261	6	726506	631	3711	0.337329	2.31036	4.57576	0.201108	5001	172	0.00605125	0.0318019	9284	12479	0.11116	1562	25069	79241	14816	120688	16.221	12.314	12.9583	0.01104	0.01457	7520	48973	1190	156	4	51	1.07292	0.526944	351	6088	3592	174	234	250
228	Chr 1	113500001	114000000	Genic	21144	15452	42324	22.3492	0	268832	318	3277	0.307297	0.854098	5.33614	0.0886418	2965	88	0.00150236	0.00403199	2431	2067	0.0267639	1599	13192	67883	10064	92738	5.05377	0.160714	36.4165	0.00398799	0.011244	9048	81735	1257	83	20	78	0.941079	1.12414	391	5602	3534	156	232	243
229	Chr 1	114000001	114500000	Genic	27175	10183	40496	24.0223	2	915049	495	542	0.312899	1.4493	3.89572	0.17836	4411	106	0.00203852	0.00484399	3189	4614	0.0625519	1769	22214	44806	8314	77103	2.74303	5.80699	0	0.00449799	0.00385399	10033	122909	2269	817	0	30	0.210968	0.261453	189	4888	2420	96	218	192
230	Chr 1	114500001	115000000	Proximal	32147	18760	52106	28.1316	0	341673	248	2851	0.315899	0.704999	2.49162	0.0887998	1513	0	0.00137103	0.00784398	1835	4445	0.0390019	1009	12560	19688	4204	37461	3.39179	3.06	0	0.00532799	0.00354199	6119	65563	875	234	0	33	1.94672	2.11641	300	6989	4634	154	210	221
231	Chr 1	115000001	115500000	Genic	16651	13217	35279	16.1903	22	1052146	381	68	0.359733	1.0005	3.34107	0.1131	2883	0	0.00304073	0.00356999	2831	5906	0.0562399	1734	29670	49653	8280	89337	0.147808	8.03766	0	0.00581399	0.00277199	4814	92087	2042	64	6	31	0.158229	0.0787303	218	5589	3246	156	194	211
232	Chr 1	115500001	116000000	Proximal	27983	22116	49192	24.302	2	250616	259	3178	0.357267	0.1983	1.53508	0.0222	3321	30	0.00126437	0.00356999	1899	3700	0.01868	284	4248	9449	2586	16567	0.01538	0.00905998	0	0.00396799	0.00842998	7855	110688	1148	189	2	34	1.12441	0.859445	330	6926	4782	118	220	210
233	Chr 1	116000001	116500000	Proximal	19924	22687	43625	18.7646	52	246025	252	2104	0.329699	0.484199	2.27065	0.0323999	4457	55	0.00231202	0.012982	3679	5554	0.0334639	777	10079	26058	5489	42403	1.10113	0.0290079	1.55765	0.002166	0.00411999	11736	83966	815	93	74	44	1.40436	1.20317	301	7447	5394	178	246	250
234	Chr 1	116500001	117000000	Proximal	26969	19767	37543	17.3029	0	287166	392	3636	0.417899	0.944098	2.56902	0.1683	4170	42	0.0018049	0.00303999	3793	4800	0.0432979	873	9876	22777	2668	36194	9.10716	0.215698	0	0.01204	0.00579199	8193	102932	1276	397	0	31	0.988727	0.572681	249	6439	4068	156	196	213
235	Chr 1	117000001	117500000	Proximal	30275	22937	51197	24.2313	0	426081	364	2776	0.344999	2.2002	8.81876	0.0473999	4841	165	0.00214098	0.013904	3866	8676	0.13072	1113	12936	26744	6557	47350	0.886396	3.66508	0	0.00358599	0.00899998	6474	50936	847	451	14	49	2.05441	1.86425	237	6066	3344	106	164	170
236	Chr 1	117500001	118000000	Genic	31935	16143	44619	20.7492	0	689950	541	1253	0.325199	0.918598	3.52058	0.1317	3975	57	0.00126419	0.00895998	3121	5483	0.0615979	1057	13144	31713	5320	51234	7.50971	0.949392	0	0.00658399	0.013132	6976	85440	1407	190	2	35	1.34945	0.871039	276	6466	4006	172	206	232
237	Chr 1	118000001	118500000	Proximal	32366	21428	39209	18.338	0	241236	362	2812	0.296399	1.2762	5.94943	0.0893998	5314	0	0.00135332	0.0025	2592	3900	0.0535219	267	7564	12618	2521	22970	3.20556	1.92799	0	0.00286399	0.00474399	9907	115474	871	146	4	37	0.930805	0.624587	309	6443	3992	132	200	219
238	Chr 1	118500001	119000000	Proximal	26914	16441	53680	20.1348	0	230895	219	0	0.315225	0.0593999	0.971864	0.015	3563	0	0.00019468	0.000699999	281	400	0.00739199	925	5356	10093	5732	22106	0.288897	0.0299959	0	0.001384	0.002048	12627	121189	1246	209	0	42	0.822715	0.536605	311	6032	3036	106	166	183
239	Chr 1	119000001	119500000	Distal	21170	14995	46368	18.2788	0	74336	277	21	0.322875	0.00899998	0.023328	0.011592	2262	0	3.08835e-05	0.00013	0	0	0.002146	395	4192	10343	3064	17994	0.0327979	0.0382339	0	0.010836	0.001272	14721	191415	1135	400	6	33	0.493688	0.2218	354	6906	4880	126	250	236
240	Chr 1	119500001	120000000	Proximal	19803	19010	47190	19.451	20	319206	403	3440	0.311099	0.332119	1.13157	0.0586099	3650	23	0.00637428	0.01955	6020	15850	0.0883558	334	9099	19669	5097	34199	2.7087	0.612423	0	0.00529399	0.00604999	9131	89272	1466	221	6	33	0.787403	0.570633	472	6470	3948	140	224	215
241	Chr 1	120000001	120500000	Proximal	15895	17388	43188	14.3858	40	246423	642	9112	0.302699	0.804898	3.25922	0.2115	3377	130	0.00168339	0.00518799	3326	5869	0.0625339	471	10582	9388	6587	27028	1.11803	0.719415	26.1495	0.001868	0.002	8912	93362	658	3161	76	102	1.21524	0.98228	320	6947	4374	138	202	220
242	Chr 1	120500001	121000000	Proximal	24332	19162	45216	26.3958	10	287867	196	800	0.1323	0.782478	0.904036	0.0114	6034	23	0.00129318	0.000549999	6228	2410	0.01909	736	10802	24566	6452	42556	1.84695	19.8837	10.4599	0.0891478	0.00606599	7640	31820	763	10329	14	55	0.559344	0.218531	240	1067	976	38	94	73
243	Chr 1	121000001	121500000	Distal	6550	4569	16919	7.57164	0	113202	0	0	0.537899	0.0944998	0.610927	0.0234	588	0	0.000835659	0.000897998	1941	950	0.0186	290	4222	7843	3569	15924	1.88189	0.0899658	62.7222	0.001928	0.00268799	2437	87428	697	20585	120	88	0.0664065	0.144805	95	2931	1922	56	86	96
244	Chr 1	121500001	122000000	NA	0	0	0	0	0	0	0	0	0	0	0	0	0	0	0	0	0	0	0	0	0	0	0	0	0	0	0	0	0	0	0	0	0	0	0	0	0	0	0	0	0	0	0
245	Chr 1	122000001	122500000	NA	0	0	0	0	0	0	0	0	0	0	0	0	0	0	0	0	0	0	0	0	0	0	0	0	0	0	0	0	0	0	0	0	0	0	0	0	0	0	0	0	0	0	0
246	Chr 1	122500001	123000000	NA	0	0	0	0	0	0	0	0	0	0	0	0	0	0	0	0	0	0	0	0	0	0	0	0	0	0	0	0	0	0	0	0	0	0	0	0	0	0	0	0	0	0	0
247	Chr 1	123000001	123500000	NA	0	0	0	0	0	0	0	0	0	0	0	0	0	0	0	0	0	0	0	0	0	0	0	0	0	0	0	0	0	0	0	0	0	0	0	0	0	0	0	0	0	0	0
248	Chr 1	123500001	124000000	NA	0	0	0	0	0	0	0	0	0	0	0	0	0	0	0	0	0	0	0	0	0	0	0	0	0	0	0	0	0	0	0	0	0	0	0	0	0	0	0	0	0	0	0
249	Chr 1	124000001	124500000	NA	0	0	0	0	0	0	0	0	0	0	0	0	0	0	0	0	0	0	0	0	0	0	0	0	0	0	0	0	0	0	0	0	0	0	0	0	0	0	0	0	0	0	0
250	Chr 1	124500001	125000000	NA	0	0	0	0	0	0	0	0	0	0	0	0	0	0	0	0	0	0	0	0	0	0	0	0	0	0	0	0	0	0	0	0	0	0	0	0	0	0	0	0	0	0	0
251	Chr 1	125000001	125500000	NA	0	0	0	0	0	0	0	0	0	0	0	0	0	0	0	0	0	0	0	0	0	0	0	0	0	0	0	0	0	0	0	0	0	0	0	0	0	0	0	0	0	0	0
252	Chr 1	125500001	126000000	NA	0	0	0	0	0	0	0	0	0	0	0	0	0	0	0	0	0	0	0	0	0	0	0	0	0	0	0	0	0	0	0	0	0	0	0	0	0	0	0	0	0	0	0
253	Chr 1	126000001	126500000	NA	0	0	0	0	0	0	0	0	0	0	0	0	0	0	0	0	0	0	0	0	0	0	0	0	0	0	0	0	0	0	0	0	0	0	0	0	0	0	0	0	0	0	0
254	Chr 1	126500001	127000000	NA	0	0	0	0	0	0	0	0	0	0	0	0	0	0	0	0	0	0	0	0	0	0	0	0	0	0	0	0	0	0	0	0	0	0	0	0	0	0	0	0	0	0	0
255	Chr 1	127000001	127500000	NA	0	0	0	0	0	0	0	0	0	0	0	0	0	0	0	0	0	0	0	0	0	0	0	0	0	0	0	0	0	0	0	0	0	0	0	0	0	0	0	0	0	0	0
256	Chr 1	127500001	128000000	NA	0	0	0	0	0	0	0	0	0	0	0	0	0	0	0	0	0	0	0	0	0	0	0	0	0	0	0	0	0	0	0	0	0	0	0	0	0	0	0	0	0	0	0
257	Chr 1	128000001	128500000	NA	0	0	0	0	0	0	0	0	0	0	0	0	0	0	0	0	0	0	0	0	0	0	0	0	0	0	0	0	0	0	0	0	0	0	0	0	0	0	0	0	0	0	0
258	Chr 1	128500001	129000000	NA	0	0	0	0	0	0	0	0	0	0	0	0	0	0	0	0	0	0	0	0	0	0	0	0	0	0	0	0	0	0	0	0	0	0	0	0	0	0	0	0	0	0	0
259	Chr 1	129000001	129500000	NA	0	0	0	0	0	0	0	0	0	0	0	0	0	0	0	0	0	0	0	0	0	0	0	0	0	0	0	0	0	0	0	0	0	0	0	0	0	0	0	0	0	0	0
260	Chr 1	129500001	130000000	NA	0	0	0	0	0	0	0	0	0	0	0	0	0	0	0	0	0	0	0	0	0	0	0	0	0	0	0	0	0	0	0	0	0	0	0	0	0	0	0	0	0	0	0
261	Chr 1	130000001	130500000	NA	0	0	0	0	0	0	0	0	0	0	0	0	0	0	0	0	0	0	0	0	0	0	0	0	0	0	0	0	0	0	0	0	0	0	0	0	0	0	0	0	0	0	0
262	Chr 1	130500001	131000000	NA	0	0	0	0	0	0	0	0	0	0	0	0	0	0	0	0	0	0	0	0	0	0	0	0	0	0	0	0	0	0	0	0	0	0	0	0	0	0	0	0	0	0	0
263	Chr 1	131000001	131500000	NA	0	0	0	0	0	0	0	0	0	0	0	0	0	0	0	0	0	0	0	0	0	0	0	0	0	0	0	0	0	0	0	0	0	0	0	0	0	0	0	0	0	0	0
264	Chr 1	131500001	132000000	NA	0	0	0	0	0	0	0	0	0	0	0	0	0	0	0	0	0	0	0	0	0	0	0	0	0	0	0	0	0	0	0	0	0	0	0	0	0	0	0	0	0	0	0
265	Chr 1	132000001	132500000	NA	0	0	0	0	0	0	0	0	0	0	0	0	0	0	0	0	0	0	0	0	0	0	0	0	0	0	0	0	0	0	0	0	0	0	0	0	0	0	0	0	0	0	0
266	Chr 1	132500001	133000000	NA	0	0	0	0	0	0	0	0	0	0	0	0	0	0	0	0	0	0	0	0	0	0	0	0	0	0	0	0	0	0	0	0	0	0	0	0	0	0	0	0	0	0	0
267	Chr 1	133000001	133500000	NA	0	0	0	0	0	0	0	0	0	0	0	0	0	0	0	0	0	0	0	0	0	0	0	0	0	0	0	0	0	0	0	0	0	0	0	0	0	0	0	0	0	0	0
268	Chr 1	133500001	134000000	NA	0	0	0	0	0	0	0	0	0	0	0	0	0	0	0	0	0	0	0	0	0	0	0	0	0	0	0	0	0	0	0	0	0	0	0	0	0	0	0	0	0	0	0
269	Chr 1	134000001	134500000	NA	0	0	0	0	0	0	0	0	0	0	0	0	0	0	0	0	0	0	0	0	0	0	0	0	0	0	0	0	0	0	0	0	0	0	0	0	0	0	0	0	0	0	0
270	Chr 1	134500001	135000000	NA	0	0	0	0	0	0	0	0	0	0	0	0	0	0	0	0	0	0	0	0	0	0	0	0	0	0	0	0	0	0	0	0	0	0	0	0	0	0	0	0	0	0	0
271	Chr 1	135000001	135500000	NA	0	0	0	0	0	0	0	0	0	0	0	0	0	0	0	0	0	0	0	0	0	0	0	0	0	0	0	0	0	0	0	0	0	0	0	0	0	0	0	0	0	0	0
272	Chr 1	135500001	136000000	NA	0	0	0	0	0	0	0	0	0	0	0	0	0	0	0	0	0	0	0	0	0	0	0	0	0	0	0	0	0	0	0	0	0	0	0	0	0	0	0	0	0	0	0
273	Chr 1	136000001	136500000	NA	0	0	0	0	0	0	0	0	0	0	0	0	0	0	0	0	0	0	0	0	0	0	0	0	0	0	0	0	0	0	0	0	0	0	0	0	0	0	0	0	0	0	0
274	Chr 1	136500001	137000000	NA	0	0	0	0	0	0	0	0	0	0	0	0	0	0	0	0	0	0	0	0	0	0	0	0	0	0	0	0	0	0	0	0	0	0	0	0	0	0	0	0	0	0	0
275	Chr 1	137000001	137500000	NA	0	0	0	0	0	0	0	0	0	0	0	0	0	0	0	0	0	0	0	0	0	0	0	0	0	0	0	0	0	0	0	0	0	0	0	0	0	0	0	0	0	0	0
276	Chr 1	137500001	138000000	NA	0	0	0	0	0	0	0	0	0	0	0	0	0	0	0	0	0	0	0	0	0	0	0	0	0	0	0	0	0	0	0	0	0	0	0	0	0	0	0	0	0	0	0
277	Chr 1	138000001	138500000	NA	0	0	0	0	0	0	0	0	0	0	0	0	0	0	0	0	0	0	0	0	0	0	0	0	0	0	0	0	0	0	0	0	0	0	0	0	0	0	0	0	0	0	0
278	Chr 1	138500001	139000000	NA	0	0	0	0	0	0	0	0	0	0	0	0	0	0	0	0	0	0	0	0	0	0	0	0	0	0	0	0	0	0	0	0	0	0	0	0	0	0	0	0	0	0	0
279	Chr 1	139000001	139500000	NA	0	0	0	0	0	0	0	0	0	0	0	0	0	0	0	0	0	0	0	0	0	0	0	0	0	0	0	0	0	0	0	0	0	0	0	0	0	0	0	0	0	0	0
280	Chr 1	139500001	140000000	NA	0	0	0	0	0	0	0	0	0	0	0	0	0	0	0	0	0	0	0	0	0	0	0	0	0	0	0	0	0	0	0	0	0	0	0	0	0	0	0	0	0	0	0
281	Chr 1	140000001	140500000	NA	0	0	0	0	0	0	0	0	0	0	0	0	0	0	0	0	0	0	0	0	0	0	0	0	0	0	0	0	0	0	0	0	0	0	0	0	0	0	0	0	0	0	0
282	Chr 1	140500001	141000000	NA	0	0	0	0	0	0	0	0	0	0	0	0	0	0	0	0	0	0	0	0	0	0	0	0	0	0	0	0	0	0	0	0	0	0	0	0	0	0	0	0	0	0	0
283	Chr 1	141000001	141500000	NA	0	0	0	0	0	0	0	0	0	0	0	0	0	0	0	0	0	0	0	0	0	0	0	0	0	0	0	0	0	0	0	0	0	0	0	0	0	0	0	0	0	0	0
284	Chr 1	141500001	142000000	NA	0	0	0	0	0	0	0	0	0	0	0	0	0	0	0	0	0	0	0	0	0	0	0	0	0	0	0	0	0	0	0	0	0	0	0	0	0	0	0	0	0	0	0
285	Chr 1	142000001	142500000	NA	0	0	0	0	0	0	0	0	0	0	0	0	0	0	0	0	0	0	0	0	0	0	0	0	0	0	0	0	0	0	0	0	0	0	0	0	0	0	0	0	0	0	0
286	Chr 1	142500001	143000000	Distal	3902	2126	18191	3.42744	0	16185	0	0	0.323699	0.624299	0.145524	0.00359999	0	0	0.000597949	0.000771998	974	447	0.013438	222	8726	20969	6045	35962	21.0378	25.0923	57.7294	0.017946	0.0372579	0	91602	851	28182	212	96	0	0.00822166	186	418	2514	24	44	67
287	Chr 1	143000001	143500000	Distal	2600	1076	15943	0	0	67637	0	0	0.1263	0.24	0.0802618	0.0015	0	0	0.000794212	0.000423999	733	81	0.016904	612	10072	18451	4326	33461	23.6118	30.4386	0	0.019896	0.0296459	0	66103	916	24916	335	41	0	0.00721348	138	838	1722	24	66	69
288	Chr 1	143500001	144000000	Genic	9611	8118	24692	14.6573	0	171267	0	0	0.0569999	0.276599	0.827476	0.00599999	829	55	0.000773459	0.000305999	5931	497	0.00864398	519	9928	26900	4938	42285	3.57667	2.78946	143.466	0.552155	0.00740399	1194	33819	916	8691	96	42	0	0.00592517	65	304	1516	16	28	33
289	Chr 1	144000001	144500000	Genic	4979	7415	20029	9.92999	0	648632	0	0	0.0659999	0.0875998	0.14897	0.0141	617	27	0.000189572	0.0002	3525	1652	0.010314	377	6134	23183	7300	36994	4.07038	1.51034	0	0.023544	0.011998	2673	36356	707	7739	226	43	0.0770839	0.00753269	39	148	388	14	10	22
290	Chr 1	144500001	145000000	Genic	16709	11235	26845	10.8042	0	2514536	0	72	0.285899	1.2762	0.750652	0.2139	3870	0	0.00278383	0.00994798	4047	3910	0.0789378	753	5261	18258	8704	32976	10.5285	23.8981	0	0.010312	0.547257	5084	58787	785	12546	235	113	0.491527	0.00753655	84	1078	2474	56	100	100
291	Chr 1	145000001	145500000	Genic	20397	18913	41545	24.1352	16	1435234	0	2145	0.674999	3.06049	4.86142	0.309899	6958	45	0.00804495	0.020778	6276	7930	0.120944	633	15195	41923	10142	67893	89.0644	2.47789	0	7.17245	0.122654	9572	54792	1207	10398	164	202	1.40559	0.0923068	761	1481	3242	70	94	110
292	Chr 1	145500001	146000000	Genic	18208	11295	37461	17.7759	4	1814931	0	4780	0.2118	0.946498	3.86159	0.1542	3001	52	0.00325918	0.00844598	6455	7350	0.0571859	1640	21483	54767	10243	88133	10.7137	6.88916	0	5.6197	0.177212	2463	71766	969	8034	28	58	1.20381	0.544971	221	2938	1470	82	120	135
293	Chr 1	146000001	146500000	Distal	10850	9773	18524	7.0714	0	1688486	0	0	0.0159	0.1002	0.1182	0.00299999	1775	98	0.000187034	0	4888	1180	0.00400399	354	8872	16741	4755	30722	17.4639	21.835	0	0.00715199	0.00502399	2733	74438	463	8748	477	32	0.696615	0.487739	349	511	670	18	54	42
294	Chr 1	146500001	147000000	Distal	16301	14406	33817	12.1038	0	658869	0	1642	0.347411	0.597899	3.3208	0.0869998	2001	79	0.00465962	0.00266199	5265	6296	0.0701559	488	7568	21653	5021	34730	6.10968	4.66669	4.10489	0.011202	1.05886	6385	161051	774	1231	33	65	0.439356	0.182006	226	7396	5652	176	340	321
295	Chr 1	147000001	147500000	Proximal	27190	24427	52029	21.4394	26	280955	0	4699	0.300289	0.407999	1.94474	0.0644999	2704	36	0.00168588	0.00767598	3484	5530	0.0327099	963	7988	26354	8580	43885	7.83621	0.143892	0	0.001728	0.00782798	5356	83797	1142	2175	12	37	4.69648	0.0407787	244	5097	3548	106	154	169
296	Chr 1	147500001	148000000	Genic	8223	8520	29041	10.0831	0	1532906	0	852	0.116008	0.369299	1.37196	0.01353	3150	153	0.00300217	0.00467399	11275	6353	0.0707559	986	18082	35027	6718	60813	10.3592	12.6731	3.57556	7.29786	1.75525	4946	69831	1217	13570	277	73	7.65076	0.518861	202	1820	1256	52	68	84
297	Chr 1	148000001	148500000	Distal	1078	1034	5183	0	0	1486080	0	0	0.0291939	0.2433	0	0.010172	1019	94	0.00159584	1.6e-05	2675	175	0.021066	114	1415	7735	2411	11675	0.636553	9.81258	0	0.00362399	2.23725	2620	22076	437	5708	295	20	0	0.234578	130	269	288	6	16	18
298	Chr 1	148500001	149000000	Distal	8213	6427	16185	3.39905	0	649492	0	0	0.1194	0.2121	0.108692	0.0213	4671	88	0.00253346	0.000717999	7906	1762	0.0422979	457	7859	24146	5632	38094	12.5142	0.558123	34.4792	4.22218	0.00592799	13975	72535	1595	17565	568	62	0.310111	0.436051	232	406	740	24	64	57
299	Chr 1	149000001	149500000	Distal	5826	7489	20581	5.06225	0	169298	0	1323	0.384899	0.968998	1.5742	0.0222	3821	43	0.0102666	0.00776598	7168	6370	0.0887178	367	14303	29671	6119	50460	0.586689	2.43534	20.9611	10.2304	0.165298	6346	78073	926	8453	292	139	0.3193	0.530332	276	3711	2156	62	80	99
300	Chr 1	149500001	150000000	Genic	18369	10671	39790	20.503	8	1375666	387	561	0.269099	1.1487	4.26726	0.2082	6931	100	0.00466165	0.012992	19707	15817	0.109552	504	11844	50220	9828	72396	7.40984	13.1786	12.4036	1.53117	0.0389399	12213	48112	1215	9304	86	98	1.22426	0.697296	349	2358	1938	84	156	150
301	Chr 1	150000001	150500000	Genic	19360	11665	38221	21.9364	12	828183	501	4487	0.421799	1.7235	5.55743	0.301799	4474	337	0.00681798	0.017294	5184	11464	0.110954	2330	31050	117971	19554	170905	13.0175	2.79206	0	0.00921198	1.58277	2254	42258	1090	1453	0	49	0.176328	0.209334	350	5883	4600	192	326	311
302	Chr 1	150500001	151000000	Genic	15701	8783	36961	19.0461	16	840488	585	5431	0.381299	2.1318	9.68879	0.302099	5713	228	0.00425823	0.016572	5312	9259	0.113672	3154	39000	105137	18026	165317	28.1648	20.2402	8.04101	0.0285019	0.00534799	4013	37714	1343	168	28	69	0.280113	0.302855	205	4910	3040	152	242	249
303	Chr 1	151000001	151500000	Genic	15012	10618	58697	35.0166	2	936101	642	9405	0.487199	2.17848	10.7168	0.463799	6493	335	0.00889551	0.0369819	10333	18454	0.175914	2857	36403	117321	21422	178003	14.2187	33.2727	0.819278	0.141252	0.00773998	3269	19635	1153	12	4	61	0.416454	0.527191	203	5690	2958	118	178	200
304	Chr 1	151500001	152000000	Genic	20324	14655	42133	25.7783	0	483689	603	4975	0.353291	1.5381	7.20121	0.1773	5135	204	0.00487015	0.021442	6842	11191	0.115768	913	19659	53569	9760	83901	1.86133	3.64675	0	0.00453199	0.00544399	4912	52308	1117	110	2	39	0.793432	0.671366	175	5719	3444	128	208	225
305	Chr 1	152000001	152500000	Proximal	33119	16353	46950	14.2278	4	161372	460	7134	0.423883	0.415799	3.22855	0.0566999	1604	0	0.00355388	0.00502199	4747	14685	0.0480959	128	4502	12410	2479	19519	0.0623239	0.309259	0	0.001752	0.00544999	8551	118940	710	2635	34	147	0.442067	0.387287	311	6592	4228	130	176	204
306	Chr 1	152500001	153000000	Distal	18522	14932	25268	11.368	0	43676	453	1895	0.352027	0.0788998	0.288771	0.0165	1162	0	0.000238355	0.000188	380	1450	0.020726	775	2850	10181	3182	16988	0.0317699	0.022604	0	0.00626599	0.00287999	7182	136513	1212	190	10	158	0.811487	0.791113	351	7704	5950	176	272	268
307	Chr 1	153000001	153500000	Distal	23191	16998	15346	8.70934	0	84539	508	6250	0.337499	0.571199	4.30903	0.0380999	992	0	0.000522151	0.00633999	0	1650	0.0504059	320	5462	19111	3560	28453	0.0623999	0.0623199	0	0.002416	0.00504199	6187	143956	648	322	6	53	1.83531	0.997588	241	7809	5438	152	274	255
308	Chr 1	153500001	154000000	Genic	10385	10942	49718	33.7398	0	519172	651	9120	0.534599	2.87489	14.7611	0.605399	7792	127	0.00905852	0.0274019	10114	17440	0.224522	3174	33815	108872	15446	161307	16.0192	32.5186	0	0.00666599	3.75149	6223	24298	810	477	0	23	0.513738	0.806252	203	5273	2782	108	188	188
309	Chr 1	154000001	154500000	Genic	13377	10021	35849	17.5591	30	1054323	534	5544	0.344399	1.881	7.62842	0.2403	3723	159	0.00463493	0.0318799	5505	10289	0.102064	2703	38060	111005	16673	168441	21.8424	7.12335	0	0.00483199	0.143868	2588	45556	876	69	60	39	0.460964	0.529164	354	5358	2984	146	200	217
310	Chr 1	154500001	155000000	Genic	29775	24659	47906	38.3163	20	936363	647	5329	0.529499	2.364	9.29367	0.504599	5570	102	0.0079365	0.020992	10056	19485	0.135376	1692	15332	43961	9173	70158	8.47755	16.6477	3.33709	0.00620599	0.606253	3927	48021	275	109	4	67	2.50021	1.93769	168	5852	3586	118	186	194
311	Chr 1	155000001	155500000	Genic	21724	12396	73700	38.1174	120	998082	880	13911	0.587399	3.02219	15.0714	0.566247	10587	341	0.0150389	0.0527359	22846	37250	0.252471	2538	29502	99566	17317	148923	26.3457	30.8494	0	0.011024	0.0766458	7197	37067	622	1680	50	82	0.25705	0.340111	354	5005	2300	100	118	144
312	Chr 1	155500001	156000000	Genic	9762	7953	40413	18.9661	0	1380021	728	1686	0.423299	1.7499	12.5115	0.383253	4522	0	0.00446469	0.012572	6167	9906	0.121652	2719	45470	116225	25318	189732	26.8639	27.2078	0	7.79244	0.00637999	3602	18646	778	436	26	37	0.0964539	0.141572	120	4740	2506	102	170	170
313	Chr 1	156000001	156500000	Genic	22018	21096	50759	36.2742	258	1171738	789	9744	0.692399	3.98609	11.3336	0.755998	10139	276	0.0108977	0.0451779	13307	21993	0.254923	2803	23731	82559	13219	122312	9.03035	28.7903	0	0.393231	0.016596	5678	13271	571	45	4	23	1.24215	1.10942	407	5350	2938	134	176	199
314	Chr 1	156500001	157000000	Genic	26157	24101	59890	34.6928	24	619783	638	17630	0.536193	3.02819	14.7897	0.516741	6326	389	0.01105	0.0587659	17418	26638	0.241054	2063	21429	49854	8491	81837	12.6669	24.4056	1.92116	0.00995998	0.00655799	4271	22457	453	11	2	74	2.10315	1.62832	319	6366	4054	176	258	258
315	Chr 1	157000001	157500000	Distal	19970	17748	12076	6.11703	0	91195	282	4354	0.374717	1.1673	6.32383	0.0511599	2444	105	0.00192315	0.00617199	2573	4606	0.0407019	510	7599	14671	3612	26392	0.278941	0.77942	0	0.00306599	0.00330399	3295	102799	734	374	33	54	1.82947	1.30442	103	7532	5734	230	262	286
316	Chr 1	157500001	158000000	Distal	19867	16340	19489	7.54749	0	285070	358	1549	0.371743	0.0797998	0.640891	0.012	811	36	0.000624555	0.00197	740	1613	0.012228	0	8533	19686	5494	33713	0.135356	0.012004	0	0.001258	0.002144	3856	127226	1054	116	5	46	0.911276	0.80871	149	7216	4966	136	262	238
317	Chr 1	158000001	158500000	Distal	16208	13034	22504	5.74552	0	221883	456	3474	0.374181	0.1824	1.04639	0.0254999	1081	85	0.00125661	0.001432	1790	3661	0.024224	751	5636	19119	5727	31233	0.117944	0.0445699	0	0.002454	0.012426	2465	151985	1082	1004	8	52	1.55121	0.999596	162	7563	5722	148	248	244
318	Chr 1	158500001	159000000	Distal	13380	13139	37221	11.7841	28	325509	541	472	0.359169	0.329399	1.02507	0.0171	687	0	0.000132736	0	0	0	0.0416659	617	2393	9441	7901	20352	0.0606979	6.57457	0	0.00524799	0.00129	2826	147239	1248	308	2	137	1.78712	1.72185	143	7702	5820	208	300	303
319	Chr 1	159000001	159500000	Proximal	20065	17472	38875	20.1965	6	158094	315	3911	0.360899	0.1434	2.94483	0.1167	1962	0	0.00125405	0.00205	786	1500	0.019748	193	3083	12963	4319	20558	0.0296839	0.0309659	0	0.00289599	0.012898	4123	150619	1411	535	4	39	0.891324	0.603747	364	6390	4230	150	194	213
320	Chr 1	159500001	160000000	Proximal	22591	13921	43091	30.5118	0	188547	458	4057	0.334805	0.759298	3.45853	0.0908998	4533	74	0.00178905	0.00995998	4103	6243	0.0576959	174	6135	16917	4942	28168	0.124818	6.37193	22.4491	0.00257999	0.001906	4975	87378	775	285	6	59	2.50414	2.44487	342	6660	4242	116	194	190
321	Chr 1	160000001	160500000	Genic	30858	18350	52669	39.2711	52	716935	527	7905	0.572491	1.35394	7.35227	0.821098	3594	128	0.00486317	0.014028	5385	11577	0.133168	509	14456	37719	4466	57150	6.12534	35.1292	0	0.0476279	0.00683199	3731	69551	672	250	46	31	1.60065	1.53854	407	6626	4280	156	248	242
322	Chr 1	160500001	161000000	Genic	18126	17746	26021	9.46163	0	789264	495	2230	0.329605	1.4169	8.36481	0.0299999	1383	0	0.000869635	0.00359199	777	2007	0.0601699	1692	12966	49724	6873	71255	0.342509	2.88188	2.94252	0.00272599	0.00379399	2781	87126	855	561	8	86	1.57076	1.76248	291	7430	4956	162	238	256
323	Chr 1	161000001	161500000	Genic	17720	11913	54080	31.5902	132	811072	512	6493	0.513683	2.73529	14.8353	0.360299	10469	934	0.00920372	0.0327219	40978	29745	0.248312	1973	22014	72113	10832	106932	34.199	8.68683	9.77104	24.9802	4.40783	7472	20714	937	1217	11	88	1.04848	0.936098	632	5714	3746	180	232	248
324	Chr 1	161500001	162000000	Genic	39439	16298	38740	18.0394	12	531719	304	1453	0.278321	1.3944	6.64944	0.0836998	3068	0	0.00313087	0.00790798	5897	7263	0.111764	650	8974	31920	5776	47320	16.323	0.307427	0	0.357981	0.652867	4566	55197	1262	1695	9	104	1.14171	1.29295	308	5860	4460	142	186	191
325	Chr 1	162000001	162500000	Genic	17337	20351	32708	20.7277	4	733682	501	2166	0.324599	0.856198	3.27353	0.1221	3084	83	0.000764096	0.00467999	1475	2750	0.0609919	782	11552	31038	7087	50459	6.85604	0.460975	0	0.01696	0.00442399	8352	84961	1139	131	0	66	1.57048	1.31817	319	6922	4802	150	272	267
326	Chr 1	162500001	163000000	Proximal	21605	25577	42080	19.5262	6	371010	343	1616	0.300599	0.467999	1.26024	0.0536999	4035	73	0.000784674	0.00129	1867	1800	0.0355659	767	7017	32805	4703	45292	8.24205	0.0289739	0	0.00258599	0.00516399	9652	80504	1560	326	2	38	0.803396	0.610548	244	6908	4866	192	168	220
327	Chr 1	163000001	163500000	Proximal	30885	16962	43769	19.9929	0	529310	323	2824	0.299813	0.2136	0.847734	0.0749999	2859	0	0.000645655	0.001338	765	950	0.00940198	70	9395	13223	4338	27026	3.18333	1.50685	0	0.001672	0.014254	12018	87628	1545	171	0	41	1.83297	1.51425	176	7188	4844	174	264	267
328	Chr 1	163500001	164000000	Proximal	23626	17439	56662	26.1656	0	0	201	0	0.273787	0.00839998	0.0507299	0.0183	2795	0	4.50303e-05	0.000124	0	0	0.002486	0	3407	8885	3527	15819	0.0297919	0.01315	0	0.00463599	0.00277799	15855	156644	1207	490	0	24	1.32728	1.61415	241	6626	4046	126	216	209
329	Chr 1	164000001	164500000	Proximal	27165	17201	53700	22.9297	0	0	132	0	0.288111	0.00569999	0	0.0114	1436	0	0.000347661	0.000349999	252	400	0.00449999	698	4793	18877	3984	28352	0.024406	0.0300899	0	0.001626	0.00256999	13320	148840	710	370	10	50	1.62841	0.87083	120	6935	4798	162	252	247
330	Chr 1	164500001	165000000	Proximal	20303	23802	82986	45.433	0	882918	354	1854	0.453489	0.470099	1.16383	0.1983	4413	0	0.00142914	0.002068	377	2877	0.0255719	644	8264	22862	4309	36079	0.0813318	0.0484899	0	0.013208	0.00258599	14650	35804	1354	55	2	21	2.69314	2.68715	635	6672	3910	130	212	222
331	Chr 1	165000001	165500000	Proximal	28803	27711	64815	31.0041	0	484506	422	5323	0.332099	0.243	1.55845	0.0216	1573	55	0.00354129	0.00506599	4353	7850	0.0218	509	4731	13607	3261	22108	0.010936	0.012192	0	0.001964	0.00599999	12450	52606	822	99	0	31	2.16066	2.08294	158	7606	5106	144	278	265
332	Chr 1	165500001	166000000	Genic	24441	20018	28689	13.4191	2	406684	486	2352	0.311399	1.3464	3.73781	0.1374	3536	110	0.00238181	0.00615799	3434	7401	0.0488059	1903	25743	39623	7448	74717	4.52535	2.00793	0	0.00599599	0.00444999	13517	87931	1174	202	0	77	1.27989	1.30936	286	6980	4994	180	354	294
333	Chr 1	166000001	166500000	Proximal	28985	25507	44731	17.1836	0	96759	264	793	0.291157	0.292799	1.02867	0.0629999	2190	52	0.00115584	0.00588399	2190	1800	0.01331	263	6838	9883	4760	21744	0.0624959	0.859314	0	0.00260199	0.00759798	12836	153214	795	260	0	42	1.07197	1.0251	170	7105	4618	140	268	254
334	Chr 1	166500001	167000000	Genic	25452	10241	33255	16.4017	0	231213	280	551	0.394643	0.958198	2.0562	0.0932998	4328	429	0.00174864	0.00830798	4498	5800	0.0548959	237	8889	15820	2768	27714	2.65495	1.64251	11.5288	0.00532199	0.00340799	10318	110729	1293	311	10	31	0.635434	0.351871	314	7218	4514	158	186	235
335	Chr 1	167000001	167500000	Genic	21982	18192	43300	23.6208	8	986285	318	4032	0.339299	0.996898	2.1218	0.1056	3541	94	0.0025963	0.00895598	4419	7368	0.0472499	1021	16471	36117	4420	58029	2.25289	0.192804	0	0.00399799	0.00371999	5283	56036	1456	35	0	45	2.17606	2.90884	288	6800	3890	150	234	264
336	Chr 1	167500001	168000000	Genic	31528	16809	28457	13.9549	0	945524	426	3616	0.356399	2.4795	8.6726	0.1332	3286	24	0.00199548	0.00734199	4528	5680	0.0686139	882	14932	49710	10008	75532	10.4936	3.99244	0	0.12571	0.0270419	5949	65954	1177	80	4	34	2.0774	2.00565	238	7289	4978	224	296	305
337	Chr 1	168000001	168500000	Genic	25632	18667	34372	15.4706	6	695328	314	4022	0.350399	1.5906	4.06849	0.1164	3272	55	0.0021769	0.00649199	2624	4500	0.0658159	1614	12222	31922	7278	53036	4.9859	0.408921	0	0.00505799	0.023882	8669	79623	1252	204	8	76	2.10421	1.87694	357	6664	4170	182	254	283
338	Chr 1	168500001	169000000	Proximal	35180	24175	44308	15.0474	0	175393	333	872	0.286499	0.0788998	0.653439	0.0362999	2473	0	0.000169309	0.000303999	0	150	0.00711599	533	4620	11426	5316	21895	0.0431299	0.0261079	0	0.00261799	0.001168	8589	100656	1016	239	6	36	1.38382	0.943326	354	7718	5136	148	232	224
339	Chr 1	169000001	169500000	Proximal	29793	16017	28214	13.9644	18	890572	331	142	0.387911	0.907498	1.59446	0.196006	3132	53	0.00147843	0.00201	2912	5240	0.0352999	1584	10457	17916	3127	33084	1.50437	3.5123	0	0.002174	0.0369579	7165	114626	2469	595	6	134	1.1433	0.856727	147	6334	4580	200	342	322
340	Chr 1	169500001	170000000	Proximal	30073	16254	46395	18.1386	24	727700	413	21	0.283789	0.450899	1.4564	0.0727959	2804	99	0.0013703	0.000883998	641	2050	0.0266179	500	9049	24463	3682	37694	3.85927	1.462	0	0.00297399	0.00305599	9923	67155	2090	402	0	56	1.02575	1.12414	282	7145	5372	234	306	296
341	Chr 1	170000001	170500000	Proximal	21777	15370	46250	19.6321	0	204399	270	50	0.326745	0.1983	0.657817	0.0353999	2488	0	0.000456301	5.19999e-05	387	750	0.00592199	129	3640	10339	4594	18702	0.0307559	0.139556	0	0.00406599	0.00133	13686	172826	1042	646	0	29	0.585408	0.370931	141	6448	4286	182	250	250
342	Chr 1	170500001	171000000	Proximal	16964	15249	51316	22.7989	6	366250	227	1115	0.350355	0.1977	1.59865	0.0380999	2667	0	0.00249511	0.00315399	1299	6600	0.015538	133	6681	13431	7409	27654	0.712555	0.0417539	0	0.00347799	0.0479459	14371	125451	1721	544	0	27	1.30057	0.713735	307	6829	4390	168	222	233
343	Chr 1	171000001	171500000	Genic	20239	12859	30611	11.4845	30	355270	408	451	0.315299	0.266699	0.967016	0.0854998	3780	0	0.000716724	0.000929998	722	1000	0.01478	1775	24074	35370	6708	67927	2.08741	0.0813878	0	0.020868	0.00278999	11760	98800	1411	470	20	48	1.78034	1.35896	275	6964	4864	248	244	287
344	Chr 1	171500001	172000000	Genic	29288	12832	40693	15.7007	34	822558	306	1236	0.340199	0.756898	3.07167	0.1857	2674	37	0.00147975	0.00304399	2645	4223	0.0423339	609	21887	30622	6148	59266	8.77814	1.56437	0	0.170974	0.00469399	7283	76535	1583	197	8	36	0.535463	0.521416	337	6546	4248	212	216	269
345	Chr 1	172000001	172500000	Proximal	37574	17082	61373	26.5218	0	935868	354	1956	0.269699	0.2376	0.92232	0.1617	3204	0	0.00035055	0.001394	414	600	0.018738	501	6225	10960	2483	20169	0.0817018	0.805668	0	0.0423459	0.0533039	6995	90950	1190	559	2	16	0.836353	0.628343	276	6322	3742	132	182	198
346	Chr 1	172500001	173000000	Proximal	35710	13802	29418	11.7548	8	323469	232	11	0.311999	0.527399	2.79291	0.0392999	3996	0	0.000871726	0.001488	635	1850	0.0311099	0	4291	11346	4756	20393	2.50564	0.0314419	0	0.00590399	0.00478199	5263	99284	1349	257	0	37	0.706838	0.683757	529	6003	3148	156	170	210
347	Chr 1	173000001	173500000	Distal	20979	14064	23704	8.144	0	317301	326	1215	0.275999	0.822898	1.80007	0.1179	2388	52	0.000668535	0.00126	1127	904	0.017228	375	6086	14537	4408	25406	6.86644	1.4043	274.537	0.002422	0.00337799	4747	132476	990	490	6	19	1.2629	0.910769	156	6029	3792	150	212	235
348	Chr 1	173500001	174000000	Genic	14883	9651	30201	16.6789	88	420225	438	451	0.291599	1.1379	3.2439	0.0860998	4468	0	0.00245673	0.00671199	3397	4643	0.0652799	2438	26521	57027	10665	96651	4.35099	25.2702	1.26016	82.5628	0.0321139	6841	110231	1598	270	0	36	0.0924904	0.0639604	270	5237	3270	186	230	251
349	Chr 1	174000001	174500000	Distal	20636	9689	22501	12.0655	0	372922	288	0	0.256361	0.551399	1.81926	0.0374999	2409	0	0.000682102	0.002286	993	1000	0.016068	1058	19157	39978	6599	66792	3.70967	0.0391079	0	0.002074	0.00348799	6162	150820	2393	309	0	39	0.0406231	0	418	5562	2916	164	208	217
350	Chr 1	174500001	175000000	Genic	21967	12237	27133	12.2226	0	865615	325	351	0.291439	0.962998	5.28723	0.1227	1785	23	0.000820775	0.00334399	1565	1598	0.0279759	1255	19869	46525	6287	73936	2.74665	1.83828	0	0.00398799	0.00562199	5306	114152	1904	356	2	43	0.0508789	0.0372944	295	5600	3230	150	200	218
351	Chr 1	175000001	175500000	Proximal	30560	20119	82273	34.7753	0	432144	261	6371	0.323043	0.280499	1.82385	0.1869	3942	0	0.00123775	0.00317999	788	3436	0.020278	237	5149	14970	4156	24512	0.022304	0.81374	0	0.013268	0.00300999	9988	59680	532	590	2	81	1.7264	1.64267	291	7470	4624	144	180	219
352	Chr 1	175500001	176000000	Proximal	27876	22565	59641	26.9175	0	471015	175	2166	0.342657	0.1263	1.24994	0.1116	2040	0	0.000744161	0.000261999	432	1500	0.016098	1147	9978	16330	2927	30382	0.194378	1.67194	0	0.0284239	0.001462	11096	53052	764	164	0	25	2.08849	1.39559	248	7157	4252	106	212	208
353	Chr 1	176000001	176500000	Distal	16356	10491	25717	9.96181	0	664527	167	21	0.261409	0.2445	0.969992	0.0410999	3468	45	0.000449685	0.00128	1100	1300	0.013788	1270	14058	23513	5147	43988	0.0953258	2.15932	0	0.015646	0.00486799	10682	160949	1531	307	0	55	0.741057	0.627471	329	6164	3300	118	154	157
354	Chr 1	176500001	177000000	Proximal	31618	24681	84514	37.0242	0	977803	243	4570	0.263891	0.376499	1.45851	0.1056	4093	0	0.000317635	0.000255999	0	1010	0.00360599	515	3203	10528	3239	17485	0.0633239	0.01601	0	0.01115	0.00135	21693	50449	1324	75	6	35	0.575866	0.538604	365	5857	2802	98	186	181
355	Chr 1	177000001	177500000	Proximal	29309	23323	99073	45.8527	0	513043	228	1957	0.461661	0.0578999	0.022896	0.1233	3147	0	0.00143479	0.001398	1008	2530	0.00871398	194	1900	11195	2966	16255	0.017504	0.011316	0	0.517739	0.00168	16992	67173	910	118	0	19	1.13161	0.531032	252	6276	3280	150	206	223
356	Chr 1	177500001	178000000	Proximal	33374	25492	73064	33.2746	0	75343	181	2047	0.315641	0.0204	0.224674	0.0314999	3724	0	0.00022837	3.39999e-05	0	0	0.00267999	251	3350	10343	3560	17504	0.020644	0.0359479	0	0.001284	0.00382799	19781	124046	769	552	4	26	1.44553	0.951471	286	6972	4354	90	208	189
357	Chr 1	178000001	178500000	Genic	31232	13508	38359	20.8231	0	572616	328	2973	0.291899	0.2169	0.770104	0.1209	3217	0	0.000657601	0.00419999	2075	3720	0.018372	359	19121	26872	6151	52503	0.147928	0.01918	0	0.002108	0.002226	10194	83336	1633	159	0	33	0.370077	0.204775	566	5593	2776	128	172	186
358	Chr 1	178500001	179000000	Genic	21082	13430	28048	12.8462	0	426046	315	3055	0.278099	0.679693	1.73945	0.0527999	2296	304	0.00189987	0.00385799	3214	3547	0.0292419	1275	13526	53930	6397	75128	1.33776	0.0562319	0	0.00505999	0.00273599	8908	102527	1452	348	2	62	1.12774	1.02588	226	6384	3970	134	218	205
359	Chr 1	179000001	179500000	Distal	13953	8901	25009	8.5103	0	1421450	342	787	0.264899	1.24604	3.50804	0.0968998	4017	31	0.00170868	0.00708599	3004	3618	0.0636779	1776	20402	85985	10336	118499	3.66802	1.34325	0	0.0458379	0.0255539	6785	93766	1264	279	74	44	0.232202	0.0700927	294	6997	5560	222	306	316
360	Chr 1	179500001	180000000	Genic	23188	13960	30120	13.9677	16	876235	419	2478	0.351599	0.853198	4.52969	0.1098	4557	120	0.00294463	0.013494	5624	9571	0.0478439	1036	15899	38991	9267	65193	1.55875	1.2833	0	0.00496199	0.00724799	11310	113862	1758	379	2	55	0.5713	0.376478	309	6346	4408	204	256	276
361	Chr 1	180000001	180500000	Genic	19462	15470	43568	22.0263	6	437657	556	4617	0.2415	1.09268	3.5687	0.1695	3893	230	0.00469971	0.021988	8837	9834	0.0750078	1163	19228	31266	7537	59194	4.11725	5.0862	0	0.012832	0.00677999	7663	93538	1748	199	20	65	1.146	0.945666	209	6553	4342	186	260	258
362	Chr 1	180500001	181000000	Genic	23995	15342	36929	21.2671	0	650283	414	972	0.288299	1.4091	4.89297	0.1131	4984	113	0.0017719	0.0284439	3905	7700	0.0815858	705	16025	37770	6280	60780	2.86655	1.77399	0	0.0885318	0.0327159	8964	85046	1119	98	4	41	0.983563	0.544562	385	6544	4012	164	220	228
363	Chr 1	181000001	181500000	Proximal	37742	22561	58262	28.3081	0	260563	214	7133	0.438955	1.3428	3.17616	0.0818998	5482	204	0.00381831	0.00512399	5281	8590	0.0377979	376	10071	26699	3305	40451	1.14938	0.0596559	0	0.00418799	0.00614399	12743	60389	544	52	4	39	2.13357	1.98529	241	6944	4636	180	210	238
364	Chr 1	181500001	182000000	Proximal	30585	18779	58183	25.6082	0	827760	142	0	0.347345	0.477599	0.92881	0.111	2920	24	0.000435185	0.000889998	816	2000	0.00547799	400	4105	9790	4419	18714	0.021564	0.019658	0	0.002174	0.001556	13143	125334	510	936	0	22	0.873573	0.551337	209	6746	3580	136	188	218
365	Chr 1	182000001	182500000	Genic	26966	17558	33899	7.67091	6	238406	222	2196	0.406499	1.7295	4.84427	0.2037	3933	23	0.00147666	0.0021	2773	4100	0.0395579	1047	21837	45193	3888	71965	0.133862	27.4467	0	0.019618	0.00815198	11248	74964	1051	74	0	47	1.36325	0.860653	271	6752	4398	164	258	276
366	Chr 1	182500001	183000000	Genic	22156	21018	45376	21.312	6	468189	385	4337	0.340499	0.888298	2.79078	0.0950998	3056	146	0.00267359	0.00656199	4656	6550	0.0526179	881	11288	42525	6178	60872	10.9521	0.512099	0	0.002418	0.00384199	5844	70430	1318	109	38	43	0.954211	1.05901	308	6407	3914	130	244	238
367	Chr 1	183000001	183500000	Genic	35203	19635	48043	25.2951	8	701040	418	3885	0.296003	0.378899	0.572107	0.1668	3689	0	0.00227936	0.00437999	3568	5158	0.019398	1777	16178	47627	6702	72284	1.13515	0.0506579	0	0.012654	0.00568599	7500	39468	1038	16	0	32	0.407252	0.344533	281	6466	3854	208	178	236
368	Chr 1	183500001	184000000	Genic	28991	15944	57391	24.6634	12	647828	365	902	0.411359	0.757798	3.40773	0.228	3509	36	0.0011957	0.00281399	1273	2552	0.0307079	1145	10782	23886	5163	40976	3.92117	3.20856	0	0.00743799	0.00265799	5613	66399	1320	178	0	27	1.75917	1.54149	116	6644	4252	154	188	208
369	Chr 1	184000001	184500000	Proximal	28587	18441	42486	17.0184	0	218316	220	772	0.379841	0.366299	1.48666	0.0673619	5599	94	0.00216472	0.001492	3076	4400	0.024384	505	13071	18386	7326	39288	2.51435	0.154222	0	0.00287799	0.00402599	5063	92264	1334	104	0	21	0.525317	0.407659	344	6501	4022	138	198	208
370	Chr 1	184500001	185000000	Genic	20438	19096	43058	19.1793	0	346131	233	2748	0.328199	0.669599	2.36329	0.0916398	4744	0	0.00193379	0.001936	2541	2955	0.0416999	747	10271	32434	6599	50051	0.0415639	3.27218	2.27635	0.011968	0.002142	7354	75102	1276	150	2	60	0.794351	0.548004	337	6378	3626	136	210	213
371	Chr 1	185000001	185500000	Genic	22382	14454	33126	14.1758	0	436580	291	651	0.270599	1.0347	2.40826	0.0560999	3989	96	0.00169498	0.00315799	3112	4175	0.0308219	1719	20400	30614	5518	58251	1.58224	13.3583	0	0.00564999	0.00550799	7074	80505	1702	147	12	44	0.819845	0.833717	108	6174	3308	144	186	208
372	Chr 1	185500001	186000000	Proximal	28782	15505	51661	21.5678	0	366428	154	744	0.257099	0.1395	0.880474	0.00839998	2399	0	0.0003071	0.000248	204	750	0.00725799	996	8855	14621	2710	27182	0.0367319	0.020038	0	0.000997998	0.00159	11975	84672	4644	247	0	32	0.874694	0.44467	459	6810	4268	216	178	250
373	Chr 1	186000001	186500000	Proximal	22970	15214	52192	19.8041	4	956174	410	1370	0.2361	0.580799	2.89905	0.1518	3816	0	0.000823956	0.000503999	724	1600	0.021788	228	7027	18275	6583	32113	2.08743	9.21224	0	0.016938	0.00372199	11537	74753	2230	323	0	21	0.54506	0.504726	301	6437	3356	206	202	262
374	Chr 1	186500001	187000000	Proximal	33466	15839	32222	14.3063	4	168698	204	565	0.270599	0.0374999	0.14796	0.021	3621	0	0.000474557	2.4e-05	771	850	0.00827198	377	7406	21158	7172	36113	0.0540899	1.08926	0	0.001874	0.002	7310	98651	2651	296	0	38	0.832496	0.672376	109	6751	4022	198	282	285
375	Chr 1	187000001	187500000	Genic	19769	10608	47430	17.9248	0	0	151	22	0.251699	0.0410999	0.327897	0.00809998	2033	0	2.52743e-05	0.000116	0	0	0.00260399	217	4965	15152	5439	25773	1.09306	0.267477	0	0.00301199	0.01158	15104	122331	2458	128	0	62	0.675575	0.513287	236	6518	4262	162	266	252
376	Chr 1	187500001	188000000	Genic	23133	8428	32731	12.5566	0	0	139	0	0.234	0	0.00457599	0.00989998	2032	0	5.25119e-06	0.0002	0	0	0.00254799	247	5940	13194	5050	24431	0.257183	0.0393599	0	0.001148	0.01455	14942	102040	3482	360	6	71	1.38469	0.903238	407	7281	5260	190	292	304
377	Chr 1	188000001	188500000	Distal	13287	5579	18251	7.0474	0	0	146	110	0.2214	0.00839998	0	0.00779998	2874	0	3.69479e-06	0.00023	0	0	0.00161	396	2771	11525	4529	19221	1.48628	0.01396	0	0.002374	0.00191	10888	127935	3729	202	0	57	0.213268	0.0379591	187	7208	5194	240	400	381
378	Chr 1	188500001	189000000	Distal	8404	3342	12004	3.67713	0	0	188	150	0.20935	0.00989998	0	0.00539999	1981	0	2.07336e-05	0.000164	0	0	0.000533999	0	3473	11934	6117	21524	0.0579839	0.0254439	0	0.00358999	0.001316	12861	142490	4335	243	0	98	1.0851	1.21615	224	7907	6140	262	384	407
379	Chr 1	189000001	189500000	Distal	16250	5878	14347	5.79993	0	0	156	0	0.196852	0.165	0.0915598	0.00779998	3328	0	1.93816e-05	0.000271999	0	100	0.001094	0	4730	11993	4497	21220	2.36291	0.0269959	0	0.001868	0.00362999	15076	153848	5143	529	0	149	0.122655	0.0322914	295	7185	4770	246	318	383
380	Chr 1	189500001	190000000	Distal	18229	6460	25398	7.44726	0	0	216	429	0.2175	0.0159	0.158002	0.00599999	3476	0	3.15999e-06	0.000927998	0	0	0.000501999	92	3164	13993	6627	23876	1.12006	0.020412	0	0.00236	0.002208	15326	139880	4464	271	2	179	1.65379	0.897335	268	7720	5974	272	376	403
381	Chr 1	190000001	190500000	Proximal	16814	11930	32700	14.2427	0	385942	186	185	0.291899	0.0353999	0	0.0458999	2258	0	0.000566533	0	0	1737	0.00307799	493	4538	12278	4369	21678	0.024878	0.890944	22.2115	0.00320399	0.002038	15450	78655	5371	68	0	59	0.276785	0.124075	312	6431	3238	124	210	219
382	Chr 1	190500001	191000000	Distal	14351	5835	15447	5.70968	0	176769	176	0	0.220966	0.1041	0	0.00929998	3075	0	1.64412e-05	0.000487999	0	0	0.000663999	123	3836	12311	4167	20437	0.024612	0.0884258	0	0.011002	0.001476	11841	155040	5028	179	0	106	0.38324	0.146243	407	6711	4524	184	280	275
383	Chr 1	191000001	191500000	Distal	11923	5326	13165	4.23561	0	0	132	0	0.231548	0.0896998	0.271921	0.0695999	2160	0	6.46471e-05	0.000403999	0	0	0.001808	138	4871	9014	8613	22636	0.020248	0.0265719	0	0.001946	0.000945998	11596	178272	4288	526	42	51	0.440922	0.246345	225	6068	3548	160	242	237
384	Chr 1	191500001	192000000	Distal	22491	6551	20893	9.14801	0	0	148	94	0.239606	0.2283	1.34118	0.00869998	2652	0	1.62296e-05	0.001332	0	0	0.00563199	129	5579	8741	7207	21656	0.0439159	0.013888	0	0.014306	0.00393199	10773	116551	3591	172	0	130	0.270632	0.290091	119	6271	3512	156	286	284
385	Chr 1	192000001	192500000	Genic	23027	10478	42632	16.9113	0	77647	268	242	0.227986	0.305699	0.704007	0.0108	3217	0	6.56479e-06	0.000853998	0	0	0.010932	130	5536	14920	4501	25087	0.0695139	0.153284	0	0.00701799	0.002052	14087	94924	3555	92	4	34	1.06132	0.440154	239	6396	3206	136	248	264
386	Chr 1	192500001	193000000	Proximal	32077	18827	35496	15.1311	0	128819	312	0	0.267299	0.337199	0.95189	0.0506999	3298	28	0.000574218	0.001892	566	1300	0.011994	385	8954	18811	2900	31050	0.469459	2.88874	0.703999	0.002114	0.0474599	9900	86429	3271	202	4	45	1.60094	1.45371	204	6356	4464	170	212	235
387	Chr 1	193000001	193500000	Genic	26027	10819	37257	18.1527	28	487350	434	773	0.338099	0.615399	1.19964	0.138	3879	35	0.00200567	0.000871998	2150	2550	0.0499399	1502	9389	24749	6177	41817	4.22173	1.75365	0	0.017354	0.00461399	8760	91249	1736	365	0	31	0.277305	0.456081	83	5982	2812	156	210	243
388	Chr 1	193500001	194000000	Proximal	17259	10450	37454	16.0941	0	0	173	116	0.258899	0.0323999	0	0.0111	2201	0	3.86559e-06	0.000126	0	0	0.001004	0	3645	13606	5662	22913	0.0283199	0.018106	0	0.001648	0.015604	11704	123045	1714	317	0	49	1.41214	0.672797	236	7181	4882	196	330	319
389	Chr 1	194000001	194500000	Distal	11529	8019	21569	7.25355	0	0	115	46	0.255899	0.0162	0.01311	0.0147	2497	0	1.88696e-05	0.000995998	0	0	0.00249	133	2379	11533	6804	20849	0.0745399	0.163676	0	0.00413599	0.00419799	14450	111156	4173	214	18	106	0.758888	0.303614	256	7606	5446	216	398	390
390	Chr 1	194500001	195000000	Distal	8022	3408	11071	3.96481	0	0	114	0	0.2049	0.257099	0.912878	0.00629999	2552	0	3.64735e-05	0.000611999	0	0	0.000541999	126	3733	17767	7920	29546	0.1316	7.54238	0	0.00269399	0.00148	15089	140915	4774	310	0	107	0.436398	0.243285	522	7250	4350	170	316	298
391	Chr 1	195000001	195500000	Distal	13809	5842	9789	3.33999	0	0	144	0	0.2115	0.0102	0.019898	0.00779998	1949	0	9.38678e-06	0	0	0	0.000385999	368	3850	15366	4842	24426	0.019324	0.0520819	0	0.001858	0.000907998	14213	133201	4999	233	0	117	0.407239	0.40503	239	6943	4098	180	274	275
392	Chr 1	195500001	196000000	Distal	16813	6522	15493	4.67317	0	0	146	0	0.2085	0.313499	0.351823	0.0117	2708	0	3.60491e-05	0.00184	0	0	0.00290599	124	5363	13333	4547	23367	0.0355599	0.192354	1.79744	0.001818	0.001416	15718	117583	4841	223	0	96	1.1204	1.0766	320	7163	4868	190	288	290
393	Chr 1	196000001	196500000	Distal	27390	9042	25165	9.23648	0	915276	186	0	0.2088	0.2037	0.668911	0.0359999	1834	0	1.3834e-05	3.99999e-05	0	0	0.00320399	500	1882	10737	3759	16878	0.209092	0.22691	0	0.00155	0.002354	16175	112023	3317	138	0	42	0.720324	0.436841	307	6607	3590	120	208	207
394	Chr 1	196500001	197000000	Distal	12387	3669	22911	6.30498	46	568731	294	0	0.227284	0.1125	0.422763	0.024	2826	0	0.000353023	0.002114	563	700	0.01657	0	5670	14172	5700	25542	9.23211	1.4825	0	0.001732	0.012908	10331	145084	3672	1701	26	291	0.222195	0.122952	460	7149	4736	172	276	257
395	Chr 1	197000001	197500000	Proximal	27369	15318	47983	18.5475	230	1554449	334	332	0.300717	0.428099	1.09597	0.0725999	2599	0	0.000894889	0.00313399	714	2300	0.015474	229	4254	15376	5536	25395	0.335671	4.60598	0	0.00367199	0.001986	12281	105949	2682	126	48	41	0.420707	0.287705	476	6073	2892	158	154	222
396	Chr 1	197500001	198000000	Genic	20533	11618	43805	20.0006	0	544558	229	1355	0.281399	0.496199	1.39023	0.0299999	5096	87	0.00443929	0.010194	4567	9523	0.0641039	959	8699	17748	4490	31896	0.0415359	1.98394	0	0.00472599	0.00304199	6147	105490	3307	130	2	68	1.12578	0.502984	262	6149	3742	126	244	240
397	Chr 1	198000001	198500000	Proximal	32462	13391	43055	20.2286	0	180741	185	462	0.311699	0.499499	1.1221	0.0398999	3914	52	0.000665951	0.00128	1163	1950	0.0286159	507	3901	9767	5529	19704	3.06632	0.02157	0	0.002196	0.00734199	5498	88908	1892	475	0	69	0.446313	0.31745	262	6134	4084	176	260	272
398	Chr 1	198500001	199000000	Proximal	33220	14818	53323	19.6345	0	523627	290	551	0.370499	0.327899	0.633653	0.0548999	2373	0	0.000208082	1.6e-05	0	800	0.021498	508	4212	16032	3335	24087	1.01741	0.011844	10.6684	0.00205	0.001504	5420	59434	3199	671	0	50	0.645103	0.607527	258	6209	3266	154	198	247
399	Chr 1	199000001	199500000	Proximal	21626	12751	46171	14.3985	0	0	139	802	0.305399	0	0	0.0159	1290	0	4.57875e-05	2.99999e-05	0	0	0.000659999	288	6393	11917	2806	21404	0.00998798	0.00880998	0	0.002082	0.014308	4192	133986	2473	164	0	71	0.864041	0.528309	338	6577	3920	140	266	260
400	Chr 1	199500001	200000000	Genic	22653	13931	33530	15.1076	0	6544	119	599	0.266099	0.0497999	0.316873	0.0108	970	49	0.000494786	5.79999e-05	0	1450	0.00360799	1168	19591	53978	4015	78752	0.0327359	0.0340719	0	0.00398799	0.00354999	4661	108583	1964	567	0	29	0.831681	0.480733	250	6576	4744	202	316	310
401	Chr 1	200000001	200500000	Genic	28674	13546	43964	26.0592	0	474281	314	400	0.304499	0.348899	1.57081	0.0413999	2136	21	0.00362135	0.00916798	3441	9404	0.0565099	1986	24749	64312	5004	96051	0.0323939	0.568705	0	0.002182	0.023788	5192	27265	1675	30	6	30	1.86507	1.13819	346	6210	4030	158	274	260
402	Chr 1	200500001	201000000	Genic	24588	19437	41742	20.9672	0	504728	354	1302	0.323881	1.2756	2.8469	0.1701	2603	171	0.00264396	0.021546	5750	11179	0.0685799	1451	23831	64395	10420	100097	0.832002	7.28231	0	0.00417799	0.00347799	4777	54083	2455	120	2	50	0.456936	0.403068	372	6260	3766	212	256	293
403	Chr 1	201000001	201500000	Proximal	27831	32992	49425	25.1725	176	705758	614	17484	0.384419	1.2702	5.18079	0.443099	4499	178	0.0043727	0.0212	6130	13035	0.0751838	384	11482	32713	3730	48309	0.10465	3.86252	0	0.0971938	0.001564	5470	34773	287	44	0	71	2.31942	2.25666	420	7352	5248	146	234	229
404	Chr 1	201500001	202000000	Genic	19549	25528	55056	35.2333	0	603418	626	8759	0.520799	2.1558	6.52801	0.387299	3767	132	0.00569964	0.021766	6954	13191	0.1455	2297	25318	55167	8441	91223	14.8923	0.227456	0	0.00525999	0.012872	3607	32117	419	9	2	41	2.0063	2.08735	297	6477	4150	152	238	240
405	Chr 1	202000001	202500000	Genic	32247	23766	43320	26.5564	0	977158	642	5421	0.319199	1.7517	8.96995	0.2106	1895	131	0.00320094	0.015298	2565	6494	0.0692599	2180	20320	64994	10217	97711	8.88948	13.872	0	0.013026	0.00887598	2649	42010	988	99	10	74	1.44165	1.33284	325	5362	3264	164	170	207
406	Chr 1	202500001	203000000	Genic	19136	18845	36903	23.9461	0	691553	496	4974	0.315905	1.9917	6.48884	0.259799	5523	175	0.00553303	0.00767798	8987	11245	0.0816038	1860	24927	52580	9962	89329	5.58737	13.6635	5.40222	0.021508	0.0383359	4797	34495	958	65	100	49	0.869706	0.65282	161	5973	3484	172	220	241
407	Chr 1	203000001	203500000	Proximal	28883	29230	46335	29.802	4	281561	466	17048	0.470395	1.5144	5.10976	0.335399	2589	21	0.00409349	0.00726599	3416	12091	0.0572599	843	11410	29105	3035	44393	7.11569	0.0688919	0	0.013198	0.0301439	2293	58285	362	135	0	58	2.37639	2.9214	304	7234	4324	126	172	181
408	Chr 1	203500001	204000000	Genic	15800	10926	36855	17.7222	0	336086	536	1402	0.296099	1.3494	4.0064	0.1497	1177	64	0.00209513	0.00608199	1501	3151	0.0759598	2674	34030	98669	9878	145251	22.7855	0.108638	0	0.00425599	0.312517	2498	40858	710	46	8	54	1.7728	1.76721	281	6713	4844	240	274	321
409	Chr 1	204000001	204500000	Genic	29363	24388	51961	29.5275	8	438173	739	11691	0.603899	1.46286	5.80631	0.24776	7003	299	0.00726684	0.011134	6270	10870	0.0710919	1300	24801	44533	7235	77869	0.669169	2.08611	0	0.286837	0.269335	3959	25403	396	91	0	62	2.32576	1.66691	172	6541	4166	152	200	218
410	Chr 1	204500001	205000000	Proximal	26057	27474	50559	26.929	0	1285293	552	6589	0.440099	1.0455	5.6166	0.362141	1270	24	0.00239648	0.0315959	1301	6371	0.0453219	1167	17635	26879	4440	50121	5.28541	0.12941	0	0.00596799	0.00288599	3479	38495	607	11	2	22	1.86718	1.2024	336	7052	4292	142	226	217
411	Chr 1	205000001	205500000	Genic	23859	25412	53310	31.138	0	793541	694	11016	0.510299	2.2309	6.24604	0.388375	2798	309	0.00621669	0.024568	7193	15435	0.102254	1261	23122	62418	6609	93410	0.261781	2.45481	0	0.015828	0.00519799	3538	26175	543	27	0	37	1.96426	1.91397	435	6496	4160	200	212	244
412	Chr 1	205500001	206000000	Genic	11898	18204	40040	16.6352	0	311558	510	6704	0.360599	1.49616	4.50747	0.327125	3582	248	0.00319456	0.01065	6528	9134	0.0957858	1430	15570	45291	6284	68575	0.459661	8.41731	0	0.00735599	0.00371799	2552	44807	1037	63	4	39	1.0476	0.675013	266	5296	3426	130	218	217
413	Chr 1	206000001	206500000	Genic	10197	13693	27732	15.4482	0	118646	252	1744	0.0998358	0.471599	0.913538	0.00749999	757	0	0.000861372	0.000939998	3910	4600	0.011732	650	10190	22002	3224	36066	1.98632	1.01859	0	0.00345799	0.00354999	1083	20863	423	2496	11	38	0	0.878289	121	2318	1596	82	90	100
414	Chr 1	206500001	207000000	Proximal	21370	24954	57767	28.2875	0	870849	509	13453	0.323465	2.64329	9.08317	0.12376	4539	141	0.003531	0.020476	4169	8553	0.0971818	760	12843	32631	8476	54710	13.4721	6.64216	0	0.00817598	0.020396	5598	38882	558	2540	5	40	1.41084	1.56186	426	5428	3398	118	180	202
415	Chr 1	207000001	207500000	Proximal	19866	20966	36717	15.2085	4	375332	400	6359	0.350099	2.2524	6.62176	0.0589419	1397	0	0.0013491	0.00499999	2252	4491	0.0715159	794	11285	18063	6098	36240	4.27214	2.74197	0	0.00499599	0.00462399	2950	94193	1189	140	10	51	0.89887	1.14736	0	6133	3318	130	198	201
416	Chr 1	207500001	208000000	Genic	20514	8607	31725	10.4579	6	861886	394	1662	0.367199	1.98459	5.29825	0.0836998	2423	31	0.00295612	0.019972	2937	4539	0.11703	569	12031	22305	4139	39044	39.7122	0.578009	0.703097	0.0537559	0.010554	1993	102316	1337	2311	36	103	0.564139	0.356972	422	5824	3638	100	264	224
417	Chr 1	208000001	208500000	Proximal	23405	33255	76000	38.0555	0	271680	258	8460	0.505799	1.38054	7.75261	0.2394	3623	61	0.00338684	0.018726	4105	9382	0.0646099	527	8385	16635	3317	28864	0.0322359	0.895946	0	0.00328999	0.00401399	7839	24111	807	11	0	34	1.96054	1.48616	424	7013	4422	106	196	184
418	Chr 1	208500001	209000000	Proximal	25839	27007	66998	31.5408	0	0	114	793	0.285823	0.0410999	0.353111	0.0237	1355	0	0.000146615	0.000325999	0	0	0.002122	523	4347	14058	4173	23101	0.0346559	0.0258759	0	0.00421399	0.001936	12435	76064	1089	425	0	27	2.51935	2.0201	343	7299	5064	178	274	273
419	Chr 1	209000001	209500000	Proximal	26462	17717	58986	28.1807	0	0	206	1474	0.304877	0.0530999	0.476061	0.0183	2285	0	0.000463359	0.00405999	628	2400	0.00707999	86	7366	25062	8970	41484	0.0305719	0.0278139	0	0.002074	0.001448	11105	91478	835	142	10	22	1.14831	0.92387	322	6955	3938	150	246	240
420	Chr 1	209500001	210000000	Proximal	31515	24187	57815	27.5817	52	378855	650	9015	0.393899	0.679499	4.14937	0.0725999	4023	0	0.00165886	0.00493999	2378	3996	0.0487359	655	6784	18703	1842	27984	0.015414	0.331921	0	0.00404199	0.00479999	15354	34097	638	146	2	44	2.60127	1.996	425	7187	4286	146	216	230
421	Chr 1	210000001	210500000	Genic	15790	12593	33017	11.1611	2	1399198	295	3419	0.311399	0.332099	1.12622	0.0719999	3736	203	0.00243162	0.01199	3211	4441	0.024896	462	15087	28235	4735	48519	1.23593	0.0689339	1.7255	0.00308399	0.00158	10878	96585	1961	279	32	76	0.384634	0.343539	266	6363	3976	212	250	296
422	Chr 1	210500001	211000000	Proximal	21615	19742	27745	11.4399	0	2381942	192	3020	0.344399	0.1117	2.61798	0.0803998	3501	24	0.000656456	0.001286	863	1450	0.00757598	907	11045	25932	4919	42803	0.0338459	0.0486039	0	0.107196	0.002496	19191	72327	516	111	0	116	2.02489	1.19997	200	7351	5348	208	282	293
423	Chr 1	211000001	211500000	Distal	24182	14076	25146	5.73978	0	839378	219	2776	0.393801	0.528097	1.5845	0.1392	3032	0	0.00133341	0.00550599	3414	3350	0.0261999	735	9741	38149	8826	57451	3.32423	0.258511	0	0.00481399	0.00278599	11787	150155	918	541	8	39	0.643831	0.735893	313	6469	4382	158	226	236
424	Chr 1	211500001	212000000	Genic	24369	17109	20148	8.41863	0	333933	336	5575	0.334613	1.96848	5.7204	0.0821998	5054	278	0.00316292	0.010976	5176	6242	0.0670459	1346	21703	57351	6828	87228	1.31098	2.56275	0	0.00365799	0.00475399	8777	67727	1267	111	4	30	0.928922	0.886511	324	6605	4698	184	272	264
425	Chr 1	212000001	212500000	Genic	25044	14523	22789	11.8897	0	754835	324	1123	0.349499	1.7475	5.55665	0.0341999	3304	129	0.00162066	0.00630599	3103	4666	0.0413439	798	13570	54337	12789	81494	5.21589	3.11903	0	0.00563599	0.00428399	5745	83546	1288	358	0	60	0.510536	0.528112	349	6222	4210	252	334	336
426	Chr 1	212500001	213000000	Genic	24144	18072	21491	10.8864	0	580392	443	4244	0.362999	1.6935	2.75075	0.1521	7314	163	0.00488653	0.00950598	7642	11261	0.0896858	1213	19256	50483	4794	75746	3.64198	3.08999	3.32739	0.00457999	0.010414	5946	74496	811	41	0	50	0.835187	0.545114	211	6252	4490	146	262	244
427	Chr 1	213000001	213500000	Genic	13613	9314	29834	11.4347	6	1541858	257	0	0.263699	1.1829	3.9928	0.1374	4015	22	0.00229866	0.00443799	3203	4671	0.0564619	1438	17650	52907	10745	82740	5.60747	1.40662	2.3958	0.00372999	0.00413799	10006	90708	1338	282	0	66	0.674555	0.631408	347	6026	3500	120	226	242
428	Chr 1	213500001	214000000	Proximal	21322	20612	51864	18.7817	0	0	126	2012	0.306637	0.0533999	0.530057	0.0290999	4317	0	0.000316684	0.000623999	219	1750	0.00356399	256	6533	13796	2582	23167	0.0657859	0.00843398	4.30098	0.010126	0.00268799	12534	91055	682	145	0	40	2.66108	2.14163	180	6802	4452	156	224	232
429	Chr 1	214000001	214500000	Proximal	23329	19418	74018	35.4327	0	153916	302	1591	0.451463	0.213402	0.486593	0.0650999	5751	194	0.00254995	0.00574199	3651	9800	0.0389939	264	6679	20683	2050	29676	0.839062	0.0559259	40.723	0.012018	0.0436939	14400	45582	893	55	0	12	1.23353	0.999962	474	6507	3900	156	214	213
430	Chr 1	214500001	215000000	Genic	13752	11849	37247	13.0236	0	274845	353	4800	0.311399	0.335099	1.73006	0.0686999	4550	175	0.00135418	0.00529999	3939	6318	0.0483159	1013	14582	32291	6403	54289	6.50389	0.20536	0	0.001878	0.00285599	12808	81039	1110	160	24	61	1.3339	1.1486	332	7231	5056	182	240	267
431	Chr 1	215000001	215500000	Proximal	31935	13890	34059	10.9136	0	539306	243	0	0.292537	0.018	0.0415519	0.0153	3652	75	0.0011336	0.00273999	811	1900	0.014644	256	5408	15783	4077	25524	1.35203	0.013046	0	0.00125	0.00963198	18538	81700	2012	81	0	56	0.863725	0.666567	385	6141	4380	158	292	268
432	Chr 1	215500001	216000000	Proximal	26078	12940	45763	17.3406	256	258181	176	616	0.289717	0.1464	0.767744	0.0416999	4138	44	0.000202291	0.000627999	759	1027	0.015974	509	4263	18137	4397	27306	2.64451	0.0325319	0	0.00571999	0.002366	13571	103653	2068	602	4	24	0.879603	0.840854	178	6570	3696	136	214	232
433	Chr 1	216000001	216500000	Proximal	21277	12525	69209	26.8516	322	652710	114	451	0.235746	0.00299999	0.021996	0.00989998	2350	0	9.8669e-05	4.99999e-05	0	0	0.001386	540	4322	10346	4234	19442	0.0331539	0.01336	0	0.002474	0.00423399	18108	77398	2127	430	0	49	1.53254	1.0566	345	7089	4422	134	226	243
434	Chr 1	216500001	217000000	Proximal	15511	17554	87375	34.5464	28	4934058	230	0	0.234706	0	0	0.0494999	4620	0	0.000723686	0.000168	395	1250	0.00415799	504	6883	13752	3821	24960	0.010692	0.0214	0	0.001618	0.00143	17920	58911	1924	89	0	30	1.8374	2.09569	102	7021	4340	160	220	237
435	Chr 1	217000001	217500000	Proximal	22724	16458	74789	31.8667	0	2315931	224	0	0.339599	0.0249	0	0.0527999	3419	56	0.0021612	0.002318	2386	6779	0.01258	973	9498	17751	4399	32621	0.013972	0.013956	0	0.002294	0.00561999	20850	59076	1340	53	0	55	1.65114	1.65383	358	7924	5630	190	274	272
436	Chr 1	217500001	218000000	Genic	19670	17086	43064	20.8612	0	395883	196	451	0.2145	0.0105	0	0.0341999	2404	0	0.000159454	0.000917998	210	950	0.00325999	365	6837	36870	5394	49466	0.0368159	0.0812098	0	0.000611999	0.00260799	16458	77818	2790	98	0	65	0.78311	0.669367	331	6460	3966	148	256	261
437	Chr 1	218000001	218500000	Genic	22904	13874	47825	21.3041	0	125397	215	0	0.290399	0.286199	0.958796	0.0201	2576	0	0.00115801	0.00491599	1918	3950	0.0317219	1554	14671	22273	4429	42927	0.585217	0.01619	0	0.00383999	0.015818	10392	77330	2095	55	0	94	1.46878	0.882187	192	7310	5140	182	320	304
438	Chr 1	218500001	219000000	Proximal	20132	16547	59280	23.7398	2	211379	200	1302	0.366599	0.1155	0.424735	0.0374999	3792	0	0.000898452	0.00390799	836	2050	0.0313699	123	5162	19925	12402	37612	0.420479	0.02205	0	0.00199	0.00471999	13721	61877	1326	221	0	26	1.60211	1.17252	287	6686	4226	192	290	282
439	Chr 1	219000001	219500000	Proximal	18846	11862	38397	14.867	0	131830	161	0	0.275699	0.255899	2.13509	0.0470999	4804	0	0.000254448	0.000721999	463	652	0.013606	242	4258	13601	2981	21082	4.18733	0.0653739	31.9176	0.001416	0.001972	19506	122057	1845	122	0	30	0.645456	0.567864	357	6274	3522	138	264	248
440	Chr 1	219500001	220000000	Proximal	25124	17432	61305	20.176	1	0	130	1523	0.262799	0.1089	0.424939	0.0383999	4117	0	0.000122727	0.0002	228	400	0.00527599	240	7668	13066	5524	26498	0.0962978	1.07378	4.12413	0.00356199	0.18854	19403	77161	1071	301	10	30	0.716768	0.521195	451	6793	4788	162	192	213
441	Chr 1	220000001	220500000	Genic	22706	14970	34320	11.6002	23	662586	600	0	0.275099	1.3596	2.17699	0.1311	2470	45	0.00196902	0.00862998	2496	4350	0.0697439	752	17795	53229	10408	82184	3.64585	9.81479	0	0.10785	0.00528799	9507	92815	1975	76	8	69	0.892062	0.85959	337	6024	3706	140	200	216
442	Chr 1	220500001	221000000	Genic	22195	12518	29380	12.139	0	672312	270	5577	0.323099	0.2139	0.647907	0.117	3013	108	0.00211247	0.01453	2935	4944	0.0332519	368	11039	26844	5935	44186	0.0498739	0.020888	0	0.002138	0.001482	14761	73219	1378	199	2	41	1.01735	0.602987	243	6894	4528	132	186	210
443	Chr 1	221000001	221500000	Proximal	18908	17778	54509	24.2345	0	56210	112	1293	0.374399	0.2463	0.883898	0.0207	4326	0	0.00303021	0.011524	5106	8941	0.0516379	736	4146	15239	4685	24806	0.0257079	0.017142	0	0.002304	0.00495999	7835	128661	960	344	2	20	0.609186	0.572109	175	6469	3462	132	210	219
444	Chr 1	221500001	222000000	Proximal	17954	18417	40221	17.3451	0	200156	172	767	0.440999	0.449399	1.25345	0.0189	4074	21	0.00136445	0.00685799	1330	3150	0.0256719	344	6103	14406	4641	25494	0.0280459	0.400227	0	0.00421599	0.002242	10080	105909	1246	156	2	40	1.06045	1.00988	338	7306	4806	190	264	283
445	Chr 1	222000001	222500000	Proximal	21682	15648	33578	9.50977	0	0	112	600	0.346499	0.1545	0.629035	0.0159	2665	0	4.87103e-05	0.000485999	0	0	0.00680599	648	7615	15199	4108	27570	0.022962	0.0187	0	0.00261999	0.002054	6494	89617	846	266	0	81	0.53962	0.64429	467	6502	4012	138	192	210
446	Chr 1	222500001	223000000	Genic	20406	15307	26454	9.76293	0	336749	280	2676	0.338399	0.879298	3.45269	0.0686999	4068	88	0.00320881	0.00429799	2843	8293	0.0526419	1104	20723	34354	4755	60936	4.45862	6.03566	9.97939	0.019182	0.0459419	8554	73999	1056	890	114	44	1.34707	0.679893	278	5751	3764	136	186	204
447	Chr 1	223000001	223500000	Genic	19173	15882	12649	14.9978	4	410804	204	10530	0.288899	0.572399	1.62816	0.0800998	1968	0	0.00113905	0.00522399	727	2497	0.02108	536	13670	29105	3221	46532	0.0530559	0.465389	8.58078	0.00227	0.001846	6883	70600	842	176	0	41	0.586763	0.836783	203	6620	4460	170	212	230
448	Chr 1	223500001	224000000	Genic	15612	18320	16667	17.8696	0	418491	335	2774	0.320699	1.1559	4.55198	0.1137	2999	164	0.00253363	0.00978798	6812	4967	0.0741819	1095	16917	28008	3030	49050	11.0691	1.95195	0	0.00988198	0.00511799	5351	62184	444	968	2	82	1.34061	1.08909	197	6133	4394	148	190	201
449	Chr 1	224000001	224500000	Genic	20630	9917	22822	7.05228	0	574427	368	662	0.2337	1.1994	2.92712	0.1302	3934	122	0.00184468	0.00481799	3547	4335	0.0560239	1433	34055	83315	14373	133176	6.74755	10.8831	59.5734	0.0251059	0.015752	5958	53717	1174	2634	186	116	0.970716	0.561981	184	5138	3960	160	236	251
450	Chr 1	224500001	225000000	Genic	17832	17690	21050	15.3916	0	417041	343	3474	0.338999	1.0458	2.50514	0.0956998	4005	64	0.00289136	0.00869198	4054	4897	0.0419019	1039	26581	41927	5416	74963	2.21578	5.11537	3.83521	0.00808998	0.00382799	7404	55750	813	121	4	45	0.581524	0.420004	158	6140	3728	120	166	176
451	Chr 1	225000001	225500000	Distal	9834	5997	14713	4.30459	0	515546	202	1523	0.341399	0.1212	0.446207	0.0246	1415	0	0.000232443	2e-05	561	175	0.00591199	850	5825	15954	7313	29942	3.52369	0.0614139	0	0.00292399	0.00279799	4314	221917	1185	1179	0	59	0.212792	0.0883155	82	6344	4684	144	252	234
452	Chr 1	225500001	226000000	Genic	18591	10995	26302	14.9635	8	503285	400	3396	0.340893	0.919798	3.4507	0.1236	3439	283	0.00344758	0.00961198	4843	6750	0.0591499	1444	21690	57045	15637	95816	5.67728	4.48495	0	0.023802	0.010442	7218	60776	1137	81	8	95	0.622854	0.627716	311	5903	3842	186	210	248
453	Chr 1	226000001	226500000	Genic	16923	14347	23034	15.4944	8	464865	422	3608	0.358707	2.68061	5.79273	0.2286	9472	571	0.00658179	0.0299419	12521	15250	0.153068	2498	31230	95110	16110	144948	1.80041	24.4504	0	0.01361	0.00718599	8515	40600	1368	51	6	57	0.636454	0.746164	198	5707	3574	152	274	256
454	Chr 1	226500001	227000000	Genic	14520	16397	23895	15.4567	0	234300	303	4367	0.463201	0.939298	3.14034	0.316199	2406	80	0.00407462	0.024278	4227	9708	0.0549659	1155	24096	39159	4832	69242	0.0358759	4.76377	1.24979	0.015728	0.00780198	9090	44110	585	16	0	52	1.16252	0.912704	199	6216	3828	168	204	232
455	Chr 1	227000001	227500000	Genic	17985	10001	20580	11.589	36	743245	195	493	0.282599	1.0164	2.06233	0.257999	2824	0	0.00165767	0.015814	2720	8003	0.0730079	1112	14468	37872	6916	60368	3.8848	5.86267	0	0.00741799	0.019898	4606	101943	2230	56	2	99	0.310312	0.23775	109	6807	5542	252	394	377
456	Chr 1	227500001	228000000	Distal	11728	3693	25797	7.46125	0	390455	296	1819	0.500399	1.5351	4.53089	0.1578	4318	85	0.0039425	0.0331199	7822	8993	0.0948718	1556	18403	28857	5886	54702	4.29527	2.01464	1.28011	0.0193	0.00602599	10620	100298	923	522	52	50	0.325556	0.184619	223	6577	4074	222	248	283
457	Chr 1	228000001	228500000	Genic	2686	2452	32344	19.9698	12	600578	310	1102	0.450899	2.4864	8.56742	0.433799	7525	619	0.00887607	0.0833518	19375	41949	0.227772	1188	22890	23696	5628	53402	21.5997	4.58778	4.45553	0.0353359	0.00864198	10895	95124	486	342	138	115	0.315818	0.5038	162	6067	4320	122	206	220
458	Chr 1	228500001	229000000	Genic	9101	6290	26596	10.952	0	354685	192	1002	0.405299	1.6704	5.32456	0.2094	6698	297	0.00756456	0.0757898	53251	30284	0.207722	885	16749	26093	10083	53810	4.03742	4.78924	0	0.0351239	0.0475199	9637	58996	556	378	4	92	0.612781	0.496776	415	5881	3796	136	222	210
459	Chr 1	229000001	229500000	Distal	16469	13682	5024	1.44731	0	127555	206	2180	0.458699	0.675839	1.49861	0.111	2029	112	0.00162571	0.00410599	1404	2469	0.0361879	1419	19969	28651	3950	53989	1.53828	5.56375	12.4037	0.336865	0.00549799	6259	74771	741	820	0	43	2.48091	1.79616	310	7272	4812	164	188	223
460	Chr 1	229500001	230000000	Genic	10229	10510	22261	8.80398	40	211417	337	1889	0.357299	1.044	4.57532	0.0674999	2577	153	0.00324726	0.013744	7634	7735	0.0648859	2545	28601	48481	5371	84998	1.8385	8.08711	0	0.01836	0.00492399	7487	63312	1136	111	62	63	1.26948	1.01324	204	6605	4022	222	242	277
461	Chr 1	230000001	230500000	Distal	13981	15012	13506	6.74686	0	257530	199	1648	0.432483	1.2696	5.81866	0.1791	2102	237	0.0016193	0.01693	2637	11610	0.111174	864	13963	22557	3480	40864	5.23062	0.0412259	8.6407	0.012926	0.00324199	9303	79927	439	38	0	92	1.90841	1.6525	112	7359	4914	192	244	259
462	Chr 1	230500001	231000000	Distal	16418	12507	14555	6.57574	6	358968	363	2341	0.456057	0.490499	1.43484	0.276599	2865	165	0.00200991	0.015022	2115	6013	0.0425239	1596	12524	22286	4803	41209	1.88175	0.368095	1.00485	0.00329399	0.002024	9954	84011	612	147	0	60	1.8873	1.44265	200	7435	5294	158	286	266
463	Chr 1	231000001	231500000	Genic	22926	12769	21567	9.74636	8	375368	382	1573	0.424263	1.6737	4.34208	0.1341	5665	201	0.00471617	0.0264699	8073	12359	0.0980378	2220	23934	37899	10711	74764	4.80583	2.98826	1.25488	0.00401599	0.00632199	8546	51259	988	76	6	70	1.10872	1.04356	120	6597	4130	130	202	218
464	Chr 1	231500001	232000000	Distal	23477	16435	16852	3.99166	6	6538492	317	1441	0.373335	0.632099	2.04301	0.0770998	3493	134	0.00233029	0.00342799	3076	3334	0.0359579	1245	16503	35627	8571	61946	1.1338	1.94138	5.43305	0.00257799	0.00236	8390	82933	1552	381	2	69	0.82378	0.868008	320	6567	3824	184	222	270
465	Chr 1	232000001	232500000	Distal	18713	15566	17140	6.51847	0	1514234	240	593	0.314711	0.0425999	0.344941	0.0260999	2265	0	0.000356625	0.000383999	0	0	0.00377799	362	6708	20270	4465	31805	0.0456019	0.021874	0	0.001294	0.00650399	7518	76938	1054	234	0	73	2.37496	2.14253	467	7089	4996	174	264	267
466	Chr 1	232500001	233000000	Genic	19972	10988	21100	9.15147	0	138449	248	451	0.357755	0.0602999	0.0857518	0.0806998	4921	143	0.00115932	0.00895398	2044	4227	0.016634	295	8240	26034	8159	42728	0.023538	0.0339279	0	0.00409799	0.00379799	10175	36322	1001	43	0	84	2.2719	1.66152	166	7325	5108	156	248	241
467	Chr 1	233000001	233500000	Distal	22748	13367	19821	6.53234	0	375916	284	982	0.298199	0.287399	1.41718	0.2034	3815	132	0.00121239	0.00490199	2102	3237	0.0332619	757	7820	29684	6113	44374	1.21041	0.0495639	0	0.00321799	0.002444	8106	74970	1252	51	0	32	1.7342	1.49052	210	6861	4772	216	264	281
468	Chr 1	233500001	234000000	Distal	12603	8137	8178	3.53497	0	79470	232	0	0.393293	0.952798	2.29706	0.0653999	2172	48	0.00101019	0.00867598	941	1950	0.0358299	363	12122	26779	5728	44992	1.15215	0.100944	0	0.00263599	0.410691	11414	102141	1099	191	2	58	1.85166	1.50666	190	7667	5518	186	266	269
469	Chr 1	234000001	234500000	Distal	19825	13165	16882	3.88427	0	419657	329	2567	0.367507	0.333899	1.61187	0.2145	3058	62	0.00161807	0.00444599	2483	3350	0.019442	668	12192	22796	6241	41897	0.0708019	0.221684	0	0.001466	0.001662	14711	99314	633	208	0	74	2.44314	1.8442	252	7174	5254	232	264	289
470	Chr 1	234500001	235000000	Genic	27610	17379	35178	5.03396	0	136215	564	1172	0.496799	2.53769	5.99991	0.14037	7568	143	0.00308203	0.018514	4877	7892	0.0920578	681	9945	40812	4636	56074	0.521873	6.26793	1.18881	0.011664	0.0368199	7667	47825	974	596	2	84	2.77044	2.80485	493	6806	4760	212	236	301
471	Chr 1	235000001	235500000	Genic	17553	12881	24206	12.6986	0	588355	457	3597	0.295499	2.61899	6.3795	0.191432	3587	0	0.0036458	0.021974	3197	8145	0.0828518	1542	27247	72985	10275	112049	0.314143	6.52358	0	0.02304	0.00478399	5406	32751	1469	51	4	52	1.15116	1.3509	438	5704	3496	130	200	209
472	Chr 1	235500001	236000000	Genic	23124	10093	38720	12.081	26	933467	348	1676	0.213	0.671999	2.42385	0.114	4373	77	0.00223624	0.020336	4416	6150	0.0499559	793	24311	85953	9080	120137	3.0941	2.13912	0	0.00357999	0.00413399	5066	53476	1831	38	16	45	1.16582	1.01635	341	6479	3834	198	236	277
473	Chr 1	236000001	236500000	Genic	22836	15535	25304	11.9206	0	299940	293	3082	0.335399	0.625199	1.54501	0.0812998	5580	114	0.00329823	0.02375	5047	8172	0.0509359	1668	18830	65959	9414	95871	0.143542	0.169368	0	0.0357099	0.267937	8989	75190	1202	105	0	76	1.62946	1.81325	488	7196	5244	248	314	343
474	Chr 1	236500001	237000000	Genic	12792	8825	30049	12.7728	138	635643	488	106	0.292199	1.2003	4.69548	0.1311	2712	79	0.00360141	0.00874398	4214	8187	0.0920778	1417	30364	67313	7781	106875	7.47701	4.94101	0	0.020392	0.01977	11280	49491	1620	45	36	144	4.04605	3.04901	125	7842	6226	318	336	388
475	Chr 1	237000001	237500000	Genic	22184	12268	21738	9.98743	8	361896	179	451	0.303299	0.1968	1.08927	0.1806	3099	97	0.000926137	0.00826798	1518	2100	0.024756	1430	15716	33775	5782	56703	4.2949	0.0329739	4.68115	0.00505599	0.00427799	16170	75213	1262	199	0	47	3.73905	2.71932	241	7132	4756	146	296	262
476	Chr 1	237500001	238000000	Genic	21220	11579	40905	15.6579	356	497287	140	0	0.1998	0.0299999	0.239252	0.256499	3206	25	7.03211e-05	0.000471999	261	1311	0.00487999	625	10437	29327	7696	48085	0.782338	0.0250979	0	0.00294199	0.0984598	14878	68840	2418	73	0	75	2.31642	2.43551	248	7157	5104	218	284	306
477	Chr 1	238000001	238500000	Distal	15873	8163	25056	7.07588	0	79204	302	1202	0.302983	0.0266999	0	0.0207	2772	0	0.000101433	6.19999e-05	0	950	0.00692199	362	7084	24143	5512	37101	0.0437779	0.022216	6.00803	0.0544919	0.542103	15332	92614	1447	160	0	45	1.16121	0.794061	611	7412	5666	244	272	310
478	Chr 1	238500001	239000000	Distal	13738	4787	13449	5.06044	0	5634	225	0	0.268519	0	0	0.0114	3101	0	3.84683e-05	0.000116	0	0	0.00268399	516	4937	23676	8420	37549	0.0368899	0.0422079	0	0.00296999	0.0306439	12222	111672	2725	258	4	85	1.92895	2.11275	318	7761	6096	294	352	386
479	Chr 1	239000001	239500000	Distal	16587	8199	18044	6.57435	0	0	129	0	0.288599	0	0	0.0114	3050	0	6.25527e-05	0.000527999	0	0	0.000839998	228	4623	20233	4760	29844	0.022382	0.021174	0	0.00372799	0.001402	12275	104960	2499	239	0	37	0.989556	1.17777	255	7344	4780	194	300	316
480	Chr 1	239500001	240000000	Genic	22113	16908	37754	17.4652	0	219623	156	0	0.302699	0.00329999	0	0.127208	4479	0	0.00130656	0.00354599	1231	2250	0.00716399	371	10368	25640	6348	42727	0.0289299	0.023976	0	0.00259399	0.00483199	15002	54529	1814	112	0	34	1.91277	1.15919	502	6587	3894	154	174	217
481	Chr 1	240000001	240500000	Genic	16497	11798	33359	12.3639	0	325124	262	2738	0.327599	0.0701999	0.586497	0.190194	2980	85	0.00112612	0.00789998	3550	5518	0.013394	750	15016	36276	6506	58548	0.0281459	0.311443	0	0.00755198	0.001634	15179	61270	1717	145	6	116	2.08032	1.80865	96	7938	5866	258	332	330
482	Chr 1	240500001	241000000	Genic	18703	15067	46661	17.5755	0	505830	248	851	0.21615	0.0302999	0.017892	0.0821998	3585	41	0.000452913	0.00256599	1081	3350	0.015674	1030	14113	63234	10887	89264	0.0349879	0.13322	0	0.00367599	0.00755798	18850	51503	1321	20	16	83	4.07552	4.64116	401	7190	4932	212	286	310
483	Chr 1	241000001	241500000	Genic	23481	13746	32582	10.0291	0	2000075	242	493	0.248852	0.0129	0	0.227964	2965	0	6.33423e-05	7.99998e-06	0	100	0.00272799	240	11173	33381	9016	53810	0.023944	0.0644739	0	0.001366	0.001138	18086	77008	1464	131	86	83	2.62493	1.96424	559	7408	5106	224	338	341
484	Chr 1	241500001	242000000	Genic	28016	16852	34628	13.7942	22	372032	494	225	0.297899	1.0311	2.60186	0.0917978	3531	135	0.00129336	0.01288	2297	1801	0.0450579	1427	11400	28094	3709	44630	0.0744599	8.7494	23.5114	0.00476399	0.00618799	18229	81620	1725	112	0	73	2.49846	2.453	451	7088	4612	216	308	313
485	Chr 1	242000001	242500000	Genic	12844	13519	24543	8.14218	0	873996	256	768	0.260399	0.353099	2.33915	0.0354459	3457	0	0.0009164	0.00420999	1175	1640	0.017942	2419	17098	67594	10463	97574	2.79446	0.0983638	0	0.110794	0.00752398	15272	69864	1950	748	9	76	2.93673	2.73458	348	7629	5838	306	400	416
486	Chr 1	242500001	243000000	Genic	29906	13298	33694	13.6599	0	413563	218	0	0.344099	0.0329999	0.292491	0.0192	2502	67	0.000767251	0.00664999	1320	1700	0.00942198	164	5879	34876	5588	46507	0.021588	0.0281359	0	0.00660799	0.00840798	16670	100808	1465	251	31	61	2.07625	1.46431	435	7732	5870	202	274	281
487	Chr 1	243000001	243500000	Genic	21170	11977	32180	12.8184	2	519063	186	10	0.2073	0.788998	3.16577	0.0995998	2861	35	0.00111401	0.00389399	1765	3284	0.0398379	913	18463	51620	10562	81558	1.53388	11.6925	28.4827	0.0341539	0.00619799	11909	64530	1972	2557	164	85	0.767518	0.713091	272	5140	3778	158	244	248
488	Chr 1	243500001	244000000	Genic	23664	16421	41245	22.0942	2	1185901	288	651	0.311099	0.1482	0.490671	0.2271	2544	30	0.000448075	0.013524	1886	4762	0.0524979	918	14544	20713	5241	41416	1.39675	0.0860498	0	0.00203	0.00575199	4579	88491	2040	122	0	71	0.289859	0.205554	403	5473	2398	92	142	172
489	Chr 1	244000001	244500000	Genic	15871	18176	64018	33.6957	0	168999	244	870	0.397199	0.802106	1.48461	0.0788998	7253	428	0.00236884	0.00824398	3982	9400	0.0373539	1333	20359	30687	5682	58061	0.454471	0.0951458	0	0.002076	0.002288	8048	41493	1240	6	2	51	3.88833	0	345	7266	4738	152	236	241
490	Chr 1	244500001	245000000	Distal	21854	8643	14541	4.53891	0	747315	224	1321	0.312809	1.27212	4.03958	0.0657959	3210	197	0.00196899	0.019576	4423	5400	0.0762818	1547	24208	64085	9982	99822	2.989	3.32773	0	0.0666319	0.00524199	9761	107275	1186	103	0	55	2.62386	0	358	6824	4604	236	270	326
491	Chr 1	245000001	245500000	Genic	17219	14262	27463	15.2298	2	775791	354	613	0.333695	0.941398	2.66847	0.185608	5034	256	0.00422659	0.00604999	7304	8917	0.0459259	2953	23707	74532	8489	109681	2.61702	13.1325	0	0.00704999	0.00526399	7731	61269	1203	83	2	82	3.17311	0	196	7310	5076	198	282	303
492	Chr 1	245500001	246000000	Genic	14402	15175	44114	19.9665	0	541147	309	551	0.290399	0.300899	1.01827	0.0671999	1473	38	0.000772731	0.01146	2773	14000	0.0561779	401	16060	38076	6817	61354	0.0538679	3.84652	0	0.0370859	0.00386599	6347	83525	827	96	0	160	3.4675	0	582	7880	5686	312	310	369
493	Chr 1	246000001	246500000	Genic	19318	15875	37574	15.01	0	1000000	198	1388	0.22164	1.521	3.47755	0.1416	1525	0	0.000121394	0.00757998	2605	3850	0.0776018	1074	15204	20493	6999	43770	0.0435919	14.4112	0	0.01037	0.021458	8320	74123	1299	151	4	205	1.18303	0	244	8188	6624	274	344	367
494	Chr 1	246500001	247000000	Genic	12681	11971	20148	8.2887	0	515393	0	1698	0.287489	1.2843	3.86918	0.111	2561	107	0.00224293	0.019286	3470	9350	0.115986	2141	29325	51896	10577	93939	6.59921	1.82563	20.2806	0.00950398	0.130512	7829	68870	1422	150	14	204	1.04552	0	246	7416	5830	288	324	365
495	Chr 1	247000001	247500000	Distal	4935	6077	26577	4.74396	0	571639	554	206	0.374673	1.31448	2.12449	0.1014	3828	279	0.00361997	0.019678	8650	8758	0.11767	1847	18925	48900	19298	88970	1.37437	17.8862	67.1253	0.010748	0.00194	6606	102791	1667	253	24	129	0.850785	0	326	7181	5378	224	392	357
496	Chr 1	247500001	248000000	Distal	8519	7315	19525	1.92205	20	648912	343	598	0.320137	0.389999	2.25159	0.0440999	3126	83	0.000766153	0.00689599	1670	4781	0.0418899	1440	13859	24991	5428	45718	0.913816	0.0259159	40.3474	0.00346999	0.0277019	10052	132017	2176	963	6	135	2.19245	0	336	7587	6618	248	418	386
497	Chr 1	248000001	248500000	Distal	7906	4354	28037	2.14641	0	202775	0	751	0.280163	0.257099	0.495973	0.0479999	1776	52	0.000533322	0.00315199	1323	4181	0.0400899	184	4180	15538	4481	24383	0.748457	0.190154	0	0.001948	0.00328199	11894	194577	2359	884	20	144	1.47401	0	142	8147	6438	176	326	302
498	Chr 1	248500001	249000000	Distal	12582	5583	19646	0	0	15381	0	0	0.201	0.0632999	0.510105	0.0287999	1530	0	0.000125363	0.000595999	440	1500	0.013628	0	3709	8616	1525	13850	0.0691459	0.0517959	9.81889	0.00266599	0.00400999	10632	117295	1660	3483	8	277	0.606857	0	131	5745	5296	426	560	596
1	Chr 2	1	500000	Distal	7404	8324	9161	5.61867	0	447055	70	1981	0.3608	0.1686	0.40268	0.08627	2728	164	0.00332743	0.043184	12374	27027	0.107066	151	4935	8526	2711	16323	3.53719	0.69183	0	0.099326	0.00369	9479	92686	962	201	70	178	1.28933	0	224	7185	4400	118	218	213
2	Chr 2	500001	1000000	Distal	5821	5215	4556	4.57744	0	236703	142	2592	0.329801	0.263699	3.90437	0.0976318	4185	115	0.00279808	0.02356	9564	21883	0.0852218	90	2745	9544	1471	13850	0.0769038	1.31023	2.77206	0.00567399	0.014898	14136	100295	829	143	0	259	1.04162	0	171	8019	6564	200	344	334
3	Chr 2	1000001	1500000	Distal	3470	6560	6165	3.92602	14	866103	0	552	0.288299	0.0386999	0.21068	0.0473999	1962	0	0.000661397	0.00648399	3170	21086	0.0308459	132	2942	11700	3208	17982	0.0266859	0.015348	0	0.00132	0.00310199	11807	93806	1387	408	24	357	0.962262	0	150	8209	6942	268	348	356
4	Chr 2	1500001	2000000	Genic	4930	8654	20100	10.5731	2	598738	80	7176	0.313199	0.177	0.265829	0.319799	2466	77	0.00410551	0.019324	7906	38878	0.0664439	507	3693	16599	4652	25451	0.018564	0.01604	0	0.00273799	0.001842	10046	31843	775	119	4	424	1.87359	0	232	7918	6382	242	390	375
5	Chr 2	2000001	2500000	Proximal	15503	10177	22678	12.7468	0	342921	206	21	0.425699	0.0237	0.263999	0.2343	2057	0	0.00138051	0.000813998	1144	6950	0.00799798	118	3612	14975	4049	22754	0.010046	0.011142	0	0.001992	0.001854	17935	95102	1725	143	4	102	1.90724	0	374	7389	4182	168	172	206
6	Chr 2	2500001	3000000	Proximal	22023	17315	12456	10.1032	0	101182	110	47	0.357945	0.0809998	0.645851	0.1509	4851	0	0.00199212	0.00445199	866	18350	0.01811	148	3039	11517	2127	16831	0.022252	0.013004	0	0.00282599	2.47358	13058	74993	508	79	0	200	2.88947	0	384	8207	6052	112	224	223
7	Chr 2	3000001	3500000	Proximal	7640	14368	13486	9.23701	0	418607	195	1890	0.351555	0.337499	2.76803	0.250799	2939	35	0.00283773	0.0622659	6013	32772	0.423341	504	7514	18151	4062	30231	3.61231	2.22138	0	0.012192	0.00657999	12646	86950	862	112	0	230	2.24661	0	206	7602	5528	156	240	248
8	Chr 2	3500001	4000000	Distal	17482	10179	13786	6.76252	8	762134	305	3904	0.306599	0.535799	3.90001	0.1185	6323	0	0.00293189	0.0258739	6876	22047	0.148362	764	8989	20599	4831	35183	3.324	2.81932	8.4558	0.00618999	0.00582199	12127	84584	920	890	0	156	2.22535	0	276	7118	5694	188	288	289
9	Chr 2	4000001	4500000	Distal	12394	12582	11453	5.93016	0	16378	126	0	0.350699	0.00869998	0.158682	0.0102	2971	0	0.000155404	0.000421999	557	1950	0.00513999	135	3343	12265	3940	19683	0.016328	0.00981798	0	0.00563199	0.002186	18120	107991	2025	203	0	68	2.50687	0	189	7658	5084	212	290	322
10	Chr 2	4500001	5000000	Distal	15645	12264	17182	7.24562	0	28005	116	0	0.297599	0.0021	0	0.0129	3049	0	0.000126976	0.000841998	0	550	0.00411399	0	4062	11419	5921	21402	0.013202	0.0253439	0	0.00351599	0.001226	17545	96627	2086	121	30	84	2.45281	0	568	7747	5726	162	352	316
11	Chr 2	5000001	5500000	Distal	12129	12670	11739	5.71955	0	0	106	0	0.2244	0	0	0.0102	1516	0	5.94115e-05	6.39999e-05	0	0	0.000605999	374	4221	11223	2478	18296	0.00817198	0.014206	0	0.000835998	0.001196	12810	76418	1561	71	0	79	1.26789	0.999275	255	6038	3870	112	180	185
12	Chr 2	5500001	6000000	Proximal	18317	17460	26331	13.0194	0	65697	124	0	0.349799	0.0896998	0.248562	0.0195	3515	348	0.00338986	0.021052	4901	7500	0.021822	269	5290	19538	8761	33858	0.0137	0.018894	0	0.00193	0.00330999	19326	51964	1515	523	6	93	3.16297	2.26583	302	7852	5108	158	234	241
13	Chr 2	6000001	6500000	Proximal	15687	21389	29794	12.5774	0	53787	152	1523	0.398399	0.0015	0	0.0512999	3234	0	0.000651561	3.99999e-05	421	1450	0.00966198	258	4119	15240	3984	23601	0.014778	0.01995	125.998	0.001762	0.001438	20471	91993	1376	387	2	112	2.09063	1.37312	352	8332	5886	198	248	266
14	Chr 2	6500001	7000000	Proximal	12190	18837	31388	14.626	0	119976	149	1444	0.357187	0.0713999	1.36441	0.0198	2269	0	0.000356129	0.000699999	211	1293	0.010932	256	4342	14432	2958	21988	0.01073	0.231536	0	0.002016	0.001806	18677	74920	1601	102	2	63	3.0026	2.25476	140	7731	5190	176	250	275
15	Chr 2	7000001	7500000	Proximal	18303	16408	25297	12.2254	0	193528	227	2211	0.400615	0.369299	3.87446	0.2205	4137	217	0.00185647	0.011176	2296	4950	0.0569239	74	6379	13233	3344	23030	1.85343	0.306811	3.75264	0.002328	0.01105	8248	64504	1271	60	2	48	1.5019	2.6347	259	7021	4462	122	198	212
16	Chr 2	7500001	8000000	Proximal	22251	19419	39023	18.6651	0	28990	97	1813	0.286799	0.0156	0.480053	0.0251999	2101	0	0.000420092	0.00106	981	1450	0.00580399	351	4457	14273	4269	23350	0.0456719	0.02074	0	0.002118	0.00822798	6116	74675	1367	195	0	41	2.78597	2.99354	223	7408	4480	162	164	202
17	Chr 2	8000001	8500000	Proximal	16132	21647	36686	17.5629	0	387928	186	113	0.319941	0.0755998	0.455643	0.0896998	2314	0	0.000293543	0.002146	264	2752	0.011996	265	4741	14041	3208	22255	0.00896998	0.0334599	143.24	0.002054	0.00317599	8404	50533	922	475	0	31	3.25949	2.88852	453	7402	4178	110	218	226
18	Chr 2	8500001	9000000	Proximal	18315	16551	34176	22.6657	0	151434	170	351	0.373361	0.589799	6.45706	0.270299	5606	74	0.00382795	0.02446	5583	13648	0.109176	601	11734	19556	4271	36162	0.353615	4.81988	12.2316	0.00418199	0.00544399	7408	45693	1353	8	2	51	3.40348	4.3381	149	7190	4398	154	228	238
19	Chr 2	9000001	9500000	Genic	20946	20632	22948	12.6149	0	450091	169	1274	0.354599	0.622499	6.77413	0.0938998	4421	452	0.00224384	0.016524	3275	4780	0.0781678	603	17193	34320	6241	58357	1.29504	4.5466	0	0.00502799	0.00628599	6007	74857	822	138	0	25	1.33388	0.813741	163	6701	3468	132	242	236
20	Chr 2	9500001	10000000	Genic	15496	18443	24465	11.8683	2	320803	380	4200	0.359905	0.723299	5.52445	0.186	6132	298	0.00426023	0.0306619	5799	12429	0.12664	1690	27365	68339	8363	105757	2.45832	4.56347	0	0.0493819	0.020938	5163	35884	1006	59	8	103	2.07845	1.90057	169	7075	4538	214	242	287
21	Chr 2	10000001	10500000	Genic	21804	17450	24375	13.4767	2	411077	420	3648	0.300087	1.1934	10.1461	0.0782158	7145	758	0.00519082	0.0635199	8991	18277	0.14719	1494	21349	46634	9904	79381	8.1131	0.561857	0	0.010466	0.00750398	5606	60247	599	49	2	111	2.91905	1.94243	89	7312	5712	228	324	335
22	Chr 2	10500001	11000000	Genic	17450	16591	23331	12.3492	2	1173694	324	3893	0.269409	0.642299	6.40241	0.204386	5109	333	0.00379106	0.0458379	5425	19391	0.154518	1803	25599	65249	7709	100360	1.9468	11.7145	5.80337	0.0557479	0.00413399	4493	39812	1037	14	0	108	2.81903	2.05044	242	7986	6060	250	332	352
23	Chr 2	11000001	11500000	Genic	20648	17374	25909	13.8985	0	335644	274	2427	0.362399	0.435239	1.71656	0.2073	4872	131	0.00304514	0.00946798	4407	10058	0.0562419	730	11503	39184	6053	57470	0.504483	1.3421	0	0.010148	0.00608999	6201	86237	1559	34	6	97	2.61647	1.82046	315	7026	4868	170	272	279
24	Chr 2	11500001	12000000	Proximal	23738	26888	32693	12.1768	6	773927	534	9095	0.408251	0.651899	6.67228	0.1695	4117	84	0.00280708	0.0377259	5811	14934	0.117574	672	11416	36387	10203	58678	6.68785	1.12495	0	0.00740599	0.0767578	7886	43147	444	280	8	75	3.53	2.68101	343	7408	5070	200	278	303
25	Chr 2	12000001	12500000	Proximal	25052	30085	40386	15.2764	0	553731	68	1158	0.340249	0.583799	5.42121	0.0189	2618	0	0.000214642	0.00564599	0	0	0.0275519	0	6000	18742	4841	29583	0.288287	0.0273079	0	0.00810598	0.002434	6955	65178	767	60	36	45	1.36903	1.4401	219	7486	5076	140	220	240
26	Chr 2	12500001	13000000	Proximal	19819	33152	43877	19.9731	0	270273	186	2459	0.363793	0.283199	3.15389	0.0401999	2188	23	0.0016259	0.00409999	2394	2650	0.0406059	92	3122	13032	4809	21055	2.17265	0.0342439	0	0.00290999	0.00375399	10662	59361	1248	238	0	26	2.14735	1.80291	448	6838	3914	132	218	222
27	Chr 2	13000001	13500000	Distal	15245	17981	27846	9.71273	0	40231	130	993	0.254809	0.0575999	0.614385	0.0135	4603	0	5.86387e-05	0.000785998	0	0	0.002152	0	2970	12322	4371	19663	0.01868	0.010908	0	0.00342599	0.00352999	11572	98564	2282	194	0	54	1.1361	0.885543	362	7202	4964	196	296	291
28	Chr 2	13500001	14000000	Distal	11370	13021	18926	6.58263	0	0	70	0	0.2277	0	0.0464639	0.00929998	2380	0	5.68679e-06	0.000273999	0	0	0.00339999	266	3364	9938	3436	17004	0.0748779	0.021938	0	0.00106	0.00497999	15116	156011	2373	411	6	61	1.49989	1.48175	485	7294	5322	230	454	421
29	Chr 2	14000001	14500000	Distal	19276	17473	29330	9.85321	0	131004	50	141	0.2301	0	0	0.0132	3825	0	9.34366e-05	0.000437999	0	0	0.000703999	166	2947	14135	4767	22015	0.017244	0.0269759	0	0.001616	0.00298799	13007	125534	2253	117	0	95	0.720199	0.963947	271	7391	5300	252	364	365
30	Chr 2	14500001	15000000	Proximal	26821	25986	48809	19.7756	0	64169	140	0	0.285325	0.0344999	0	0.0401999	2782	79	0.00113314	0.00261799	3432	3230	0.012648	0	3263	16049	3754	23066	0.0380539	0.0709079	0	0.001812	0.00288399	18632	109320	1149	260	0	68	1.16316	0.799902	218	6948	3976	146	200	223
31	Chr 2	15000001	15500000	Proximal	23460	26538	41879	18.5748	2	385940	138	0	0.266375	0.1068	0.687035	0.0752998	2244	0	0.000248962	0.001196	0	300	0.015472	260	6114	17027	3922	27323	0.01388	4.14059	0	0.00301199	0.00288799	13575	82264	1025	145	0	33	1.29686	1.18857	208	7188	4528	168	140	184
32	Chr 2	15500001	16000000	Proximal	30087	29568	41713	21.3263	0	470613	230	1757	0.267599	0.370199	1.90485	0.0884998	4015	0	0.00125029	0.001978	1080	4000	0.020154	513	14621	24495	7067	46696	3.49232	3.77968	0	0.00442199	0.00780398	8075	59037	1317	45	0	43	1.944	1.18225	190	7355	5310	184	280	285
33	Chr 2	16000001	16500000	Proximal	25986	28559	38924	23.7994	12	13732	170	6	0.305523	0.0902198	0.127374	0.0237	4806	139	0.00253109	0.010726	3706	6800	0.016548	1041	12377	43406	4969	61793	0.0515459	0.0327819	0	0.001466	0.00269599	9602	45270	564	58	0	45	2.18654	2.41529	182	6411	4362	124	204	215
34	Chr 2	16500001	17000000	Proximal	31292	29282	54916	26.1558	0	116405	166	5667	0.358977	0.1878	3.49599	0.0941998	4008	51	0.00112486	0.001668	314	1150	0.021834	0	4335	13857	2630	20822	0.011478	0.163142	0	0.002238	0.002168	12071	64478	1214	112	0	40	2.20974	2.24422	114	7287	4310	154	202	223
35	Chr 2	17000001	17500000	Proximal	28080	19686	31285	10.4414	0	0	83	399	0.267899	0.0359999	1.00974	0.018	2322	0	3.04007e-05	0.0002	0	400	0.00261399	137	4967	14282	3066	22452	0.014484	0.0932518	0	0.002016	0.00376999	15412	99058	1628	74	0	42	1.18093	0.997429	272	6809	4368	154	252	269
36	Chr 2	17500001	18000000	Proximal	33481	21287	46035	19.4476	0	366914	302	0	0.326357	0.2406	1.84077	0.2022	3894	45	0.00192524	0.00168	2093	5209	0.0264959	295	7434	20054	2728	30511	2.80207	3.35774	0	0.00343799	0.001614	12010	89368	1855	392	10	44	0.317151	0.266675	161	6140	3866	132	286	258
37	Chr 2	18000001	18500000	Proximal	20723	19051	41701	14.2657	0	109414	189	3219	0.354643	0.0707999	0.0513479	0.0192	2511	98	0.00116088	0.001216	1634	3250	0.014302	131	6140	12464	4032	22767	0.0316539	0.00802798	0	0.012716	0.001806	13884	102005	1390	277	0	107	1.92608	1.28447	362	7603	5222	152	272	250
38	Chr 2	18500001	19000000	Proximal	26305	22453	63914	26.3634	0	209237	170	3388	0.273899	0.0827998	0.637759	0.0254999	3825	0	0.000442978	0.001466	1043	2300	0.011274	128	3033	8050	4837	16048	0.0884698	0.224048	0	0.001982	0.00375399	15999	107279	1121	112	0	39	1.67493	0.968036	196	7184	4918	174	270	272
39	Chr 2	19000001	19500000	Proximal	14674	20789	67510	28.7185	0	0	76	0	0.227714	0	0	0.0222	1910	0	7.41347e-05	0.00023	0	150	0.00457399	234	2964	10652	6415	20265	0.0412179	0.293179	0	0.001146	0.00336799	16293	104225	1661	453	8	40	0.790623	0.63173	557	5864	3750	178	218	234
40	Chr 2	19500001	20000000	Proximal	24714	21482	66121	32.6928	0	7204	126	3446	0.350387	0.1563	1.10882	0.0195	3165	0	0.00367785	0.00791998	4828	9518	0.0252499	0	3177	11101	2330	16608	0.014578	0.313233	0	0.002338	0.00258399	15524	93614	836	219	0	89	1.31256	1.10554	417	7575	5052	172	210	241
41	Chr 2	20000001	20500000	Genic	23113	15013	43008	22.3086	20	490965	444	4417	0.326399	0.597899	6.73966	0.12	4560	276	0.00369486	0.017692	6402	10817	0.0704759	879	12794	27358	5815	46846	0.0675819	9.62923	0	0.00448199	0.013214	10056	55298	1388	71	0	32	1.26483	0.859565	315	6710	4030	152	232	243
42	Chr 2	20500001	21000000	Genic	19351	14895	32326	17.7593	0	1127605	346	6558	0.400499	0.625199	3.21662	0.195	6253	248	0.0059567	0.0407879	6645	11096	0.0874018	1575	20428	28602	4153	54758	0.0847638	4.41762	1.94685	0.00316399	0.00315399	12770	72684	887	256	0	70	2.68147	2.72406	241	7416	4868	172	214	247
43	Chr 2	21000001	21500000	Proximal	19765	12230	55945	24.4106	30	225757	166	2658	0.336469	0.1101	0.970154	0.0186	1981	0	0.00114305	0.00101	662	2011	0.014088	138	4710	12321	6636	23805	0.0402559	0.217108	0	0.00139	0.002404	9789	99186	1626	285	0	46	0.821127	0.388865	452	6696	4404	122	214	211
44	Chr 2	21500001	22000000	Proximal	23813	14732	77983	35.8929	0	23219	110	0	0.320535	0.015	0.0617999	0.0108	3193	0	9.1041e-05	0.000511999	0	0	0.002112	269	4753	8414	4068	17504	0.013946	0.012408	0	0.00379199	0.0446939	16335	89884	1173	186	0	46	1.09895	0.885876	218	6794	3924	152	172	204
45	Chr 2	22000001	22500000	Proximal	16465	14311	53829	23.7953	0	0	48	10	0.282599	0	0	0.00749999	3009	0	8.1001e-05	3.19999e-05	0	0	0.001764	131	3897	12065	2939	19032	0.01259	0.015178	0	0.001962	0.002038	19005	144421	1417	343	0	41	0.678728	0.587625	295	6548	3456	164	198	238
46	Chr 2	22500001	23000000	Proximal	26504	12758	73453	27.2973	0	1809	96	0	0.303899	0	0	0.0111	2909	0	0.000124871	3.79999e-05	0	0	0.000597999	132	3200	15900	3985	23217	0.0515539	0.022136	0	0.00369999	0.002006	15820	99900	1776	127	0	51	0.554557	0.425307	366	6981	3878	110	216	205
47	Chr 2	23000001	23500000	Proximal	20319	16392	82721	38.5181	0	0	95	0	0.320699	0.00539999	0.405933	0.0201	2062	21	0.000193852	0.000531999	0	0	0.001306	0	3464	14298	3191	20953	0.01756	0.023232	0	0.001596	0.00286799	13323	90186	1342	175	0	45	2.07228	1.77733	318	7349	4176	132	250	247
48	Chr 2	23500001	24000000	Proximal	28032	19258	84486	38.704	0	380122	195	3003	0.325799	0.1926	0.357085	0.1413	3970	166	0.00237138	0.014158	3603	16843	0.0481839	267	6692	19877	4153	30989	0.024256	1.56641	0	0.00279399	0.010048	9544	47166	589	25	0	42	1.82101	1.2131	362	6838	3922	170	190	219
49	Chr 2	24000001	24500000	Genic	20568	8088	29934	12.472	0	931361	396	2086	0.252599	0.654599	4.03377	0.2076	3760	177	0.00413537	0.016396	6139	10890	0.0989838	2484	32975	78048	13479	126986	2.35167	4.13139	0	0.01523	0.00661199	4971	90794	1988	44	66	44	0.117067	0.114794	131	5612	3286	198	194	237
50	Chr 2	24500001	25000000	Genic	19470	11588	36913	18.2352	0	808863	202	1336	0.290099	0.287699	2.65654	0.2268	1992	128	0.000891812	0.00497199	2449	2200	0.0424999	950	19326	59998	10839	91113	2.9411	0.496157	0	0.001286	0.00328799	3429	102599	2043	54	30	69	0.591012	0.433492	404	5612	3024	152	228	224
51	Chr 2	25000001	25500000	Genic	18562	14533	32878	18.168	6	526027	384	6314	0.362699	0.855298	5.17488	0.244416	5926	422	0.0047037	0.0602919	8747	20065	0.143162	2033	20688	78383	10750	111854	5.80365	5.41575	35.4124	0.023112	0.011452	4675	46670	497	35	0	57	0.472424	0.503374	426	5761	3426	128	188	199
52	Chr 2	25500001	26000000	Genic	17869	12416	25484	15.0285	0	2556084	307	1680	0.295199	0.278399	1.31612	0.220286	2862	999	0.00221293	0.01128	2466	7595	0.0420699	1142	18603	64079	11546	95370	0.0555679	1.55402	0	0.00575999	0.00554599	2433	72024	801	73	0	33	0.710872	0.700004	292	5418	2656	110	158	180
53	Chr 2	26000001	26500000	Genic	14266	12665	29454	13.2061	6	437665	350	980	0.379499	0.760198	3.79719	0.311399	3431	245	0.00396857	0.022364	7123	9528	0.0923798	3208	37827	103396	12133	156564	4.52496	5.60497	0	0.00561199	0.018534	3082	61845	1423	34	18	45	0.393247	0.470516	183	5782	3126	168	208	238
54	Chr 2	26500001	27000000	Genic	18380	28554	46546	23.7027	334	597191	426	2756	0.287699	0.839398	5.01969	0.1122	2259	84	0.00395462	0.021668	5080	12598	0.101644	1520	15234	45690	5863	68307	3.89762	0.163596	0	0.00373599	0.00719999	1362	46294	588	27	0	63	1.44667	1.14891	268	6707	4598	154	204	217
55	Chr 2	27000001	27500000	Genic	14296	15313	60813	32.288	4	647887	395	7520	0.488399	1.2792	7.45928	0.382499	10231	391	0.0101567	0.0583779	14960	25078	0.20114	1335	26441	62640	9794	100210	35.687	17.269	0	0.00612799	0.275095	4141	38633	626	78	0	38	0.363594	0.342512	306	5869	2948	144	218	236
56	Chr 2	27500001	28000000	Genic	10716	13277	68259	17.7049	54	832407	508	3492	0.414899	0.990578	10.6977	0.474299	6224	319	0.00675339	0.0336479	11601	17300	0.18347	2295	30435	84167	12148	129045	14.1416	22.1502	0	0.00747199	0.013088	5253	56651	1116	79	2	30	0.120887	0.166551	306	5286	2582	116	154	180
57	Chr 2	28000001	28500000	Genic	20076	15552	49325	24.5244	0	2544142	364	76	0.239816	0.1395	1.77005	0.0827878	1164	40	0.000260713	0.001554	704	1350	0.0251839	1155	18764	31753	8976	60648	1.36155	0.0529299	0	0.002448	0.00360799	2138	89037	1580	69	10	42	0.284993	0.191621	467	5492	2846	102	180	188
58	Chr 2	28500001	29000000	Genic	21310	28568	47541	17.4284	0	751563	550	3368	0.323285	0.705299	5.82915	0.0954138	4286	146	0.00376595	0.013178	5334	8023	0.0514379	1847	20423	45369	3638	71277	0.989866	0.134718	4.03344	0.00582399	0.00444399	4318	47530	568	152	0	52	2.11886	2.1629	311	6926	4158	156	232	248
59	Chr 2	29000001	29500000	Genic	22835	17555	44242	21.2505	16	671697	228	2424	0.294899	0.269699	1.70112	0.1272	3371	0	0.00239102	0.012842	2956	4681	0.0592719	913	20935	49110	8961	79919	3.44914	0.807576	0	0.00267799	0.0880438	5555	61263	952	36	0	78	1.31952	0.805616	386	7277	4476	224	256	319
60	Chr 2	29500001	30000000	Proximal	18286	29516	87758	36.5767	0	500000	104	1329	0.308099	0.021	0.0300539	0.0389999	1747	0	0.000459641	0.000575999	0	0	0.0021	372	5731	19412	3671	29186	0.017902	0.016484	0	0.00392599	0.001358	7704	52737	757	74	0	65	1.37176	0.67373	153	7942	5164	138	172	196
61	Chr 2	30000001	30500000	Proximal	17440	27115	60262	24.4015	0	227579	212	8328	0.298893	0.497999	3.76315	0.0755998	3557	148	0.00291761	0.00808198	5492	7300	0.0405879	1094	8589	26182	6748	42613	0.898668	0.0535719	0	0.00375399	0.00771998	9154	71731	833	159	0	27	2.20676	1.39929	339	7186	4328	140	172	210
62	Chr 2	30500001	31000000	Proximal	20170	24064	35780	17.834	0	448288	131	3918	0.251307	0.2172	2.49248	0.0323999	2434	0	0.000852989	0.002322	732	1100	0.0309799	2025	11073	27036	7441	47575	1.91209	0.0290739	0	0.002204	0.00412199	7489	77823	984	99	4	52	2.13878	1.59254	421	7756	5270	184	310	295
63	Chr 2	31000001	31500000	Proximal	24024	31653	60721	29.0321	0	1013143	235	1407	0.341099	0.0833998	0.198682	0.113652	2349	22	0.00140934	0.01002	2413	4449	0.017104	129	3377	18393	2408	24307	0.013978	0.0265979	1.3221	0.001948	0.00409999	9241	73206	365	128	0	44	2.65648	2.25507	341	8090	5372	154	244	250
64	Chr 2	31500001	32000000	Distal	13823	11760	22563	9.26836	30	136809	174	1122	0.423643	0.0323999	0.500517	0.00904998	1350	21	0.000605655	7.59998e-05	1347	1898	0.00644999	748	4858	11876	3078	20560	0.017776	0.0429719	0	0.002294	0.001604	8785	205630	664	729	4	54	0.815379	0.655611	303	6852	3372	118	134	171
65	Chr 2	32000001	32500000	Distal	15871	9347	18709	9.23803	22	845524	270	0	0.213944	0.352499	1.61027	0.0767998	3635	264	0.00189478	0.00316199	3183	2642	0.0316499	2242	34780	90244	13275	140541	2.57038	2.89298	0	0.00476799	0.00572399	6322	92418	2774	173	4	47	0.232068	0.105355	181	6012	2508	134	162	204
66	Chr 2	32500001	33000000	Genic	10433	10788	29129	15.4402	0	584572	106	0	0.202504	0.2418	2.99471	0.1146	3049	48	0.00164822	0.00534999	2288	3301	0.0326999	2616	23051	86770	18087	130524	10.9183	0.0963358	8.58008	0.00877598	0.00698599	4371	56252	2853	148	0	44	0.164723	0.187219	375	6363	3024	148	174	228
67	Chr 2	33000001	33500000	Genic	12185	17659	43942	20.8222	0	1202152	100	1458	0.304415	0.306599	2.99754	0.0413999	2513	56	0.000872209	0.00258599	1716	1000	0.0451439	764	8245	34342	7419	50770	4.01469	7.56821	103.652	0.0385339	0.00659599	9718	78985	992	120	0	98	1.23337	0.819986	504	7774	5070	184	216	229
68	Chr 2	33500001	34000000	Genic	17794	12047	43400	17.9582	0	908379	337	851	0.327299	0.1773	1.5714	0.0839998	3374	0	0.000938876	0.000839998	809	2478	0.0286919	1214	14416	42254	18220	76104	0.879862	0.792348	39.3812	0.00772598	0.00454199	13580	59509	995	99	38	67	2.28246	1.54335	190	8676	5832	232	260	295
69	Chr 2	34000001	34500000	Genic	21361	11382	34468	12.6115	0	0	118	0	0.314399	0.00569999	0	0.00779998	2270	0	5.56631e-05	0.000409999	0	0	0.000759998	585	4897	24909	17363	47754	0.0544459	0.0642739	0	0.00186	0.00298399	15522	92475	1325	318	10	66	2.24006	2.03874	379	9969	8016	220	330	322
70	Chr 2	34500001	35000000	Distal	20028	13139	33889	11.2567	0	0	48	0	0.2463	0	0	0.00689999	2268	0	1.3788e-05	4.39999e-05	0	0	0.00380199	267	3173	19555	8657	31652	0.0252039	0.0305519	0	0.00330999	0.000807998	11191	125703	1609	467	0	161	1.22255	0.718869	331	8466	5564	230	312	350
71	Chr 2	35000001	35500000	Distal	13549	7534	24576	8.44234	0	0	83	189	0.2484	0	0	0.0275999	3140	0	3.04479e-05	0.0002	0	0	0	33	2398	9797	5320	17548	0.021838	0.0329299	0	0.00640999	0.001692	13013	180834	2348	366	0	96	0.504613	0.338973	286	8171	5482	214	306	302
72	Chr 2	35500001	36000000	Distal	8840	7043	22201	4.72015	0	0	49	94	0.253199	0	0	0.0123	2498	0	9.50518e-06	1.8e-05	0	0	0.00025	345	2387	14367	5185	22284	0.02183	0.014138	0	0.0334459	0.00172	12251	168769	2892	778	0	164	1.08653	0.832131	138	8167	6122	274	338	358
73	Chr 2	36000001	36500000	Proximal	24018	13154	49071	17.5727	0	0	82	0	0.266099	0	0	0.0153	2753	0	7.37899e-05	0.000693999	0	200	0.002068	87	4225	13613	2750	20675	0.0361319	0.0344599	0	0.00573799	0.002458	12993	122313	1405	220	4	133	1.29755	1.09723	256	8600	6448	192	278	283
74	Chr 2	36500001	37000000	Proximal	24299	15597	57571	27.3653	0	655251	293	1852	0.358499	0.21348	1.7817	0.1638	4366	163	0.00109513	0.00876798	2858	3443	0.0370759	241	8697	19853	4015	32806	0.11096	1.20019	1.38067	0.00273399	0.00177	14679	53259	1239	309	0	71	2.13104	1.4221	273	8318	5092	182	174	245
75	Chr 2	37000001	37500000	Genic	25277	12090	39615	16.8375	0	700550	389	958	0.263699	0.406019	2.64711	0.1611	5028	66	0.00270802	0.00512799	4282	5079	0.0575999	1562	22233	71373	10872	106040	1.80695	6.85943	0	0.00880198	0.01964	4021	48262	1836	138	16	39	0.863734	0.394268	428	7400	4578	232	268	297
76	Chr 2	37500001	38000000	Proximal	22043	16262	49283	23.6488	0	194542	91	545	0.340519	0.257699	4.39666	0.0491999	3505	191	0.00186602	0.00841198	3605	4400	0.0597939	580	11380	21271	3300	36531	0.82564	0.722221	0	0.001954	0.001516	4932	87792	1248	295	2	55	2.37819	1.37676	276	8381	6142	178	290	275
77	Chr 2	38000001	38500000	Proximal	19322	14667	40591	15.9728	24	563836	205	1843	0.319481	0.1461	1.6539	0.0536999	2176	103	0.00323592	0.01559	3996	4977	0.0658779	438	7542	18256	4237	30473	0.191504	0.0350739	0	0.00264199	0.00505399	3643	98703	1033	470	0	52	2.24343	1.44297	277	9015	6250	200	262	274
78	Chr 2	38500001	39000000	Genic	13437	13366	34908	16.5277	0	468667	332	2344	0.308999	0.665519	5.63906	0.1137	3750	157	0.00229672	0.00520799	4241	7050	0.0662539	2903	24342	80679	12419	120343	16.3784	18.1327	0.700163	0.013134	0.010444	3917	46597	1562	72	14	92	1.23527	0.715356	270	7909	5370	220	258	290
79	Chr 2	39000001	39500000	Genic	21374	11672	36015	14.9462	140	382909	496	1631	0.2463	0.364199	2.97378	0.1041	3165	220	0.00234556	0.00963198	3554	2920	0.0705579	2739	30265	76352	9862	119218	0.286057	5.63813	1.80208	0.00481799	0.00322599	5018	60663	1753	84	0	38	0.281007	0.295892	115	6718	3364	156	152	206
80	Chr 2	39500001	40000000	Genic	23313	15443	45573	21.5545	0	670973	270	551	0.356823	0.342299	2.6714	0.1752	1508	227	0.00174474	0.00545799	1145	1900	0.0387539	1067	14076	35648	6350	57141	1.42229	4.0938	0	0.00447599	0.002024	6010	79030	1686	236	0	33	0.478371	0.473878	244	6937	4066	132	192	213
81	Chr 2	40000001	40500000	Proximal	13543	17765	42558	17.0152	0	1153986	199	372	0.315865	0.0799598	0.809752	0.1095	2369	0	8.5807e-05	0.00023	373	300	0.00858198	130	5208	12203	2433	19974	0.0285239	0.230278	0	0.00511999	0.001456	5586	116838	872	501	0	88	1.35229	0.681748	147	9062	6106	140	294	267
82	Chr 2	40500001	41000000	Proximal	20973	17058	44839	13.515	0	869346	189	351	0.299917	0.00299999	0	0.1371	2282	28	0.000582697	0.002444	240	750	0.00715599	660	5690	11879	2947	21176	0.013264	0.011402	0	0.002262	0.00299799	7251	70230	2469	277	0	112	1.52093	0.819398	326	8177	5060	170	250	281
83	Chr 2	41000001	41500000	Distal	20889	12168	21872	6.15406	0	0	98	0	0.2187	0.000299999	0	0.0132	3395	0	2.86959e-06	0.000134	0	0	0.000859998	611	4550	13201	4155	22517	0.01343	0.017544	0	0.002176	0.00258399	10167	130028	2437	1225	66	106	0.707284	0.877402	311	7945	4650	204	190	244
84	Chr 2	41500001	42000000	Proximal	21537	13298	34821	12.2613	0	0	132	1282	0.271199	0.00779998	0	0.0159	1269	0	3.74487e-05	0	357	400	0.000765998	0	2463	15787	6307	24557	0.121544	0.0435779	0	0.001176	0.0285479	10450	109954	1652	350	0	81	0.660882	0.287116	166	9373	6338	186	176	217
85	Chr 2	42000001	42500000	Genic	22228	20687	50903	25.8983	0	284507	290	6008	0.319799	0.379499	2.6977	0.0467999	4441	322	0.00169971	0.00956598	1870	5223	0.0502919	622	17854	36740	6661	61877	1.58483	0.102294	0	0.00446599	0.00723399	8089	48150	871	46	6	65	2.0053	2.08373	385	8464	5608	164	218	238
86	Chr 2	42500001	43000000	Genic	9753	7540	27617	13.1453	0	834096	323	2050	0.2337	0.302099	1.83791	0.1434	3360	42	0.00218365	0.015992	3568	6442	0.0462719	3149	39729	82585	13839	139302	3.01567	1.18239	0	0.00275199	0.00285799	4519	53605	1640	66	0	26	0.360616	0.226103	331	6464	3572	168	186	223
87	Chr 2	43000001	43500000	Genic	17300	21514	35367	19.7517	0	163372	465	9260	0.385799	1.1427	13.7117	0.0878998	5607	229	0.00489534	0.0462979	7271	11900	0.129122	627	22880	48166	8998	80671	0.435427	0.642905	16.9701	0.00359399	0.0987198	7298	37532	447	78	8	63	2.32331	1.88174	461	8182	5810	184	194	234
88	Chr 2	43500001	44000000	Genic	20864	12530	42508	17.951	0	1185199	314	702	0.24024	0.326999	6.56533	0.0404999	2234	0	0.00100725	0.00351799	1076	2711	0.0660179	1107	20233	44413	6774	72527	1.14427	1.91722	0	0.00624799	0.00251599	2607	77347	1639	188	0	71	0.454508	0.215215	288	7446	4426	146	174	206
89	Chr 2	44000001	44500000	Genic	14791	11798	43156	21.619	38	562867	391	3374	0.285361	0.335099	3.67189	0.1116	1745	81	0.00259905	0.00575999	3380	5978	0.0516879	1286	24692	67120	8988	102086	2.2946	6.2885	0	0.00706399	0.00764198	5880	39902	1516	270	0	89	1.51074	1.3073	398	8433	5206	176	290	284
90	Chr 2	44500001	45000000	Genic	23687	13828	62391	34.147	18	759847	303	963	0.267299	0.1296	1.38513	0.114	1064	37	0.000618004	0.000521999	404	2120	0.0259879	1311	20214	40857	5877	68259	1.89255	4.0601	0	0.00259599	0.00263399	4357	82930	1664	92	2	65	0.506418	0.255465	187	7182	4100	144	220	230
91	Chr 2	45000001	45500000	Proximal	19494	21214	60764	33.1443	16	92079	210	2971	0.435299	0.1701	0.302021	0.0311999	5303	193	0.0108252	0.0355699	19530	26350	0.0910598	649	8652	24075	2656	36032	0.126616	0.021332	4.48271	0.00540599	0.00425199	4261	67757	424	158	0	46	2.30404	1.66089	370	7847	5664	158	264	258
92	Chr 2	45500001	46000000	Proximal	23252	18356	46977	23.8212	0	343574	276	1172	0.323699	0.2142	1.12355	0.0673479	3229	61	0.0024606	0.00361399	3399	6300	0.0364079	717	11130	21850	6183	39880	0.0471219	1.78846	0	0.00781798	0.00706599	4061	65280	1413	46	0	48	1.80911	1.77403	352	7633	4490	150	200	204
93	Chr 2	46000001	46500000	Proximal	18716	23069	44648	15.4872	0	415128	169	4755	0.325589	0.1695	1.78646	0.168754	1587	24	0.000491603	0.001474	0	0	0.019492	687	11129	22342	4716	38874	0.0603399	0.375023	0	0.00400399	0.001242	5512	69254	581	43	0	52	3.06103	2.69903	401	8179	5248	148	182	200
94	Chr 2	46500001	47000000	Proximal	23649	20590	48524	21.8154	6	380952	290	10072	0.405511	0.693299	6.76575	0.2001	2256	284	0.00473003	0.010568	5821	9643	0.102106	1241	15637	22893	4347	44118	3.4884	2.28766	0	0.00976398	0.01776	4750	77346	792	221	10	69	1.2257	0.658186	412	8040	4770	190	166	219
95	Chr 2	47000001	47500000	Genic	14893	25462	30123	14.9155	10	1003699	406	4028	0.430573	0.931798	6.96412	0.2151	5080	239	0.00265834	0.01666	3560	5899	0.0825958	2985	21361	41259	4362	69967	2.23471	4.45606	24.4951	0.00706799	0.00537999	6094	41572	592	119	2	79	2.24791	1.83651	261	8230	5886	164	254	250
96	Chr 2	47500001	48000000	Genic	19120	12262	21306	9.93057	88	372281	270	1849	0.312831	0.502499	2.36037	0.0977998	3179	101	0.00307163	0.0373179	5190	4806	0.0656479	2104	32459	87526	10289	132378	3.21367	0.83331	0	0.78144	0.00591799	4920	28074	924	65	0	43	2.6439	1.66332	372	7986	4662	218	202	249
97	Chr 2	48000001	48500000	Genic	19220	11626	28037	13.8643	76	275289	148	2809	0.346199	0.424199	2.57362	0.0710999	4960	87	0.00224249	0.00403399	1948	3300	0.0288639	936	24664	54911	5311	85822	1.68067	2.68075	0.955878	0.00316999	0.00367599	6240	99588	1018	139	2	30	0.290516	0.170747	159	7088	3848	182	202	216
98	Chr 2	48500001	49000000	Genic	16940	12330	32812	11.6347	48	1145015	328	572	0.373199	0.313199	4.12205	0.0821998	4472	45	0.00180138	0.002414	3276	4417	0.0495719	1044	14506	53226	8676	77452	2.22904	0.0661279	0	0.00310999	0.014528	7449	95163	1980	194	0	69	0.575181	0.494492	197	7588	4322	112	226	215
99	Chr 2	49000001	49500000	Proximal	27052	22831	51259	19.403	36	388397	162	0	0.315599	0.0138	0.131208	0.0254999	3583	0	5.44211e-05	0.000303999	0	600	0.002218	126	5524	9539	4341	19530	0.018722	0.0573679	0	0.00450199	0.002086	19319	104102	637	417	2	74	1.20171	1.06458	410	8495	5380	162	196	218
100	Chr 2	49500001	50000000	Proximal	23533	12825	39217	14.0318	0	0	126	0	0.276899	0	0	0.0102	4693	0	4.08399e-06	0	0	0	0.000517999	0	3749	9898	5210	18857	0.00877198	0.0329319	0	0.0025	0.00473799	12966	140165	1324	350	0	110	1.15688	0.528739	253	8254	4566	156	232	245
101	Chr 2	50000001	50500000	Proximal	16445	14656	55434	15.1149	0	1063077	72	21	0.269999	0	0	0.2358	2265	0	9.32746e-05	0	0	250	0.00398799	415	5308	17613	4662	27998	0.016824	0.012404	0	0.01495	0.00481599	14108	57082	2418	310	0	34	0.741178	0.249386	405	7541	4860	184	238	261
102	Chr 2	50500001	51000000	Proximal	16246	20811	68632	26.8357	0	1074893	156	0	0.337035	0.00719999	0.0973138	0.270599	4182	0	0.000770232	0.000365999	772	1750	0.00626999	191	5751	12802	3990	22734	0.012446	0.019902	0	0.00330999	0.001566	18203	30658	2645	297	0	62	1.38517	1.10255	744	7484	4712	194	222	239
103	Chr 2	51000001	51500000	Proximal	17121	16058	49031	17.1125	0	519346	56	21	0.347267	0	0	0.2139	2753	0	0.000280852	0.000303999	976	1450	0.00548799	251	4719	10618	5387	20975	0.011396	0.0369659	0	0.00323399	0.001538	13134	67365	3112	105	0	103	0.384648	0.208504	310	7237	4182	124	186	202
104	Chr 2	51500001	52000000	Distal	12472	10230	20296	3.60765	0	0	126	456	0.259915	0	0	0.00839998	2632	0	8.60318e-06	0.000365999	0	0	0.000449999	104	3081	14117	4874	22176	0.024948	0.0364759	0	0.001306	0.00416599	15763	147662	2560	626	0	118	0.766932	0.544526	412	8661	5636	158	290	288
105	Chr 2	52000001	52500000	Distal	12092	7730	14684	0	0	0	83	0	0.266261	0.000899998	0	0.0114	2169	0	1.16892e-05	0.000315999	0	0	0.00548599	264	2853	9611	5991	18719	0.022236	0.17649	0	0.0252479	0.000999998	9896	144361	3139	718	0	87	0.846006	0.895268	148	8166	5494	190	226	262
106	Chr 2	52500001	53000000	Distal	9589	10370	19838	0	0	0	84	0	0.287125	0.00629999	0	0.012	2864	0	2.77687e-05	0.000813998	2084	2850	0.00451399	136	4641	11786	6794	23357	0.02065	0.0270479	0	0.011712	0.012794	14032	127268	2337	204	0	106	0.710872	0.488249	128	9134	6752	222	306	316
107	Chr 2	53000001	53500000	Distal	20066	11790	9214	0	0	0	117	21	0.256835	0	0	0.0102	2747	0	5.68303e-05	0.000138	0	0	0.00261399	0	2282	13659	3370	19311	0.014398	0.016582	0	0.00174	0.001624	13452	138115	1726	287	2	77	1.52803	0.503797	256	8663	5574	160	244	248
108	Chr 2	53500001	54000000	Distal	19017	12592	4564	1.95208	0	416280	147	451	0.310765	0.0875998	0.276859	0.0671999	2698	0	0.000588689	0.000671999	278	950	0.00704999	352	9740	20428	6724	37244	0.0560939	2.62727	0	0.0765578	0.00418399	12284	111796	1614	202	2	84	2.27339	1.25236	169	8640	5794	156	230	247
109	Chr 2	54000001	54500000	Genic	21178	8714	24118	12.3608	0	502062	306	0	0.305263	0.303299	2.45053	0.1512	3088	71	0.00148497	0.017392	2865	4200	0.0628339	2957	33280	65938	9236	111411	1.47299	5.78405	0	0.00505799	0.0446779	7989	62171	2022	72	8	21	0.242653	0.144499	482	6991	4208	198	252	284
110	Chr 2	54500001	55000000	Genic	18869	18317	40410	21.4595	0	430596	314	1878	0.463337	0.394099	3.12314	0.442499	6354	146	0.00308677	0.00676799	5310	8865	0.101396	1609	12497	27656	3685	45447	5.7421	0.0497879	0	0.00291399	0.00295599	9140	47025	1377	81	0	92	0.807764	0.599174	269	7232	4542	190	256	259
111	Chr 2	55000001	55500000	Genic	15376	13196	33780	16.6045	0	745750	283	1499	0.461399	0.643199	3.81339	0.372299	3107	171	0.00217123	0.00644399	2296	4159	0.0576139	1277	22043	44717	7643	75680	2.48388	7.68251	0	0.0690099	0.00560799	6080	63131	1433	73	0	71	0.546149	0.347615	323	7804	4254	164	194	215
112	Chr 2	55500001	56000000	Genic	15837	8324	30960	15.6033	0	720512	260	0	0.329399	0.300599	4.70123	0.267299	3195	0	0.00243073	0.00147	2680	4740	0.0378099	2258	28485	73502	10638	114883	3.17007	8.05049	2.39236	0.015126	0.00503999	5669	66148	2123	165	8	51	0.669488	0.48714	221	6824	4490	162	354	293
113	Chr 2	56000001	56500000	Proximal	25668	16163	49002	21.2861	2	205450	212	902	0.354299	0.1122	1.36993	0.0815998	3467	73	0.00126297	0.00317999	2514	3450	0.0290939	119	4810	13379	5337	23645	0.0889218	0.0488379	0	0.00361399	0.00115	11889	101730	1845	583	2	82	1.1873	1.06466	244	7340	4708	160	200	223
114	Chr 2	56500001	57000000	Distal	18702	13790	25168	8.77797	0	113308	154	0	0.269099	0	0	0.0305999	2356	0	8.94598e-06	3.59999e-05	0	0	0.000349999	169	3057	10869	3037	17132	0.0259739	0.021146	0	0.000821998	0.00290599	18763	136624	1917	480	0	103	0.759205	0.555715	300	8620	5938	196	236	264
115	Chr 2	57000001	57500000	Distal	10381	4227	9790	1.37107	0	0	100	0	0.273461	0	0	0.012	1558	0	1.23512e-05	5.79999e-05	0	0	0	116	1245	12087	3867	17315	0.022638	0.017702	0	0.000875998	0.002454	11030	175125	2217	558	0	92	0.393321	0.354091	237	8497	5804	194	336	324
116	Chr 2	57500001	58000000	Distal	11184	9041	32405	11.241	0	0	104	1906	0.24794	0.0365999	0.259395	0.018	1507	0	5.55679e-05	0.000403999	0	150	0.001372	506	3383	11598	3211	18698	0.016638	0.0553879	0	0.014814	0.00275999	10764	160389	2179	255	0	74	0.719077	0.3737	355	7521	5328	190	248	267
117	Chr 2	58000001	58500000	Proximal	7641	10275	51745	25.0571	2	1461699	189	0	0.319199	0.153	1.09106	0.0599999	2663	0	0.00075879	0.000349999	1503	2100	0.021528	399	6099	11055	3487	21040	2.75663	10.1657	0	0.00336399	0.00257999	9943	138924	2562	612	4	48	0.225827	0.0598779	183	6348	3550	154	158	210
118	Chr 2	58500001	59000000	Proximal	25722	12884	85949	26.7945	0	252114	113	678	0.304917	0.1476	2.10694	0.0557999	3589	78	0.000419797	0.000969998	0	500	0.016182	247	9151	17158	3422	29978	0.0303419	0.394705	0	0.00218	0.001132	11065	56823	2445	345	0	21	0.35291	0.359733	93	6114	3106	100	128	142
119	Chr 2	59000001	59500000	Proximal	9226	19310	104551	50.792	0	346059	118	893	0.250983	0.0320999	0.152082	0.0497999	1742	0	8.8197e-05	0.000178	0	200	0.00864598	338	4079	10377	3787	18581	0.167798	0.016158	74.6154	0.001876	0.00992398	9902	56474	1934	61	0	33	1.84703	1.11408	417	6797	3294	146	174	197
120	Chr 2	59500001	60000000	Proximal	16799	13115	74161	34.236	0	6534	73	0	0.281999	0.00359999	0.00515199	0.0141	2680	0	3.79231e-05	0.000114	0	0	0.00136	0	4139	9221	2042	15402	0.0362239	0.02189	0	0.00289199	0.00263599	8088	125995	1902	606	0	71	0.958843	0.619019	262	7395	4262	132	204	204
121	Chr 2	60000001	60500000	Proximal	20748	21152	92596	44.2046	0	0	118	0	0.312599	0.00329999	0.00772798	0.0141	3019	0	0.000220374	7.59998e-05	0	150	0.001182	355	2435	9607	3493	15890	0.01688	0.0274299	0	0.00345399	0.002276	8257	91527	796	140	0	17	0.999392	0.821949	603	7581	4146	110	194	187
122	Chr 2	60500001	61000000	Genic	14083	15972	95841	49.2611	0	317690	216	2285	0.396599	0.1989	0.895012	0.0905998	6071	166	0.0045442	0.01355	6368	11055	0.0429979	1214	12450	45640	3592	62896	0.278857	0.0670639	0	0.00318399	0.0332139	8773	31143	1187	28	0	37	1.09525	1.21369	365	6638	3548	172	196	214
123	Chr 2	61000001	61500000	Genic	18309	9302	34709	16.1477	4	519432	380	150	0.251699	0.414899	2.19967	0.1599	2949	83	0.00178986	0.00714799	2921	5115	0.0504359	1997	33660	75317	14506	125480	11.7033	5.3477	6.91441	0.00288399	0.01114	5440	57914	2189	15	0	30	0.228033	0.278436	238	5709	2958	98	168	171
124	Chr 2	61500001	62000000	Genic	11275	6851	21517	12.0447	0	258332	261	0	0.258299	0.525299	3.78545	0.1158	4979	120	0.00192454	0.00430399	1865	3850	0.0307559	2688	45702	103027	20991	172408	0.203044	15.2146	0	0.015372	0.0396679	5266	65110	2231	311	0	40	0.183808	0.226668	462	6318	3816	202	286	274
125	Chr 2	62000001	62500000	Genic	12943	7240	16109	6.74724	8	388078	289	0	0.264299	0.292799	2.72705	0.1272	3983	30	0.00230938	0.00995198	3283	5626	0.0424359	3406	32847	82448	12013	130714	2.35067	2.84506	0	0.00424599	0.00825198	5243	55604	1301	145	62	34	0.871075	0.617332	452	6055	3258	134	150	204
126	Chr 2	62500001	63000000	Distal	16590	11733	24148	8.27491	0	305237	257	1002	0.325499	0.394199	4.57404	0.0272999	3231	50	0.00124297	0.00363599	1927	4100	0.0407919	974	20895	32867	7366	62102	1.48666	0.0996138	0	0.002324	0.00924798	6319	118646	1418	720	22	41	0.92349	0.912687	206	6351	3844	94	162	163
127	Chr 2	63000001	63500000	Genic	13864	8019	44004	22.6672	2	1270748	216	1075	0.250199	0.2001	2.35194	0.1242	3329	30	0.00267637	0.0392459	7517	10303	0.15029	1850	15582	29444	3740	50616	1.40629	0.197292	0	0.00274199	0.0539579	4287	151505	2547	225	0	6	0.104933	0.0314316	269	4676	1638	86	80	117
128	Chr 2	63500001	64000000	Distal	15940	9052	24687	11.851	4	370546	189	870	0.274799	0.0806998	1.10068	0.1086	1465	0	0.000927389	0.001932	1190	1950	0.01909	775	9338	24313	4235	38661	2.34892	1.45118	0	0.011576	0.002402	5536	197665	1389	904	14	43	0.152033	0.0985138	428	5279	2702	96	142	161
129	Chr 2	64000001	64500000	Genic	28518	14795	34185	17.02	0	425605	245	927	0.338999	0.313499	3.58959	0.1005	3170	194	0.00194946	0.00287799	2896	4437	0.0529679	1139	14321	36866	6355	58681	1.31024	2.55972	0	0.00532799	0.00521399	5491	60404	1554	1308	0	57	0.285058	0.258565	298	6266	3142	162	192	238
130	Chr 2	64500001	65000000	Genic	24356	16583	35184	18.1463	0	244807	288	6092	0.382799	0.778198	5.82842	0.0854998	6749	201	0.00291833	0.00619199	5652	8270	0.0393859	1483	11690	29651	5356	48180	1.12881	0.799124	0	0.00999798	0.018204	4332	49726	1074	25	2	44	1.53921	1.26324	336	6560	3620	152	210	232
131	Chr 2	65000001	65500000	Genic	17321	12315	20606	10.9099	0	322706	273	3724	0.351899	0.719999	6.02725	0.2208	5822	164	0.00391632	0.011092	5535	7003	0.0724479	3119	29586	68745	8290	109740	4.52435	2.43017	16.3822	0.00539599	0.00633399	4577	46393	1662	118	6	45	1.93183	1.84571	330	7185	4842	218	304	318
132	Chr 2	65500001	66000000	Genic	14717	18723	39408	19.4608	0	177619	199	3778	0.318299	0.572699	3.90769	0.0707999	3145	166	0.00265757	0.012856	3733	5641	0.0602819	1703	14861	47050	11285	74899	0.386839	2.06429	0	0.00458999	0.00317999	11622	53021	940	54	2	56	1.70475	1.82365	540	6928	4750	174	222	246
133	Chr 2	66000001	66500000	Proximal	23075	16395	66952	30.2072	0	0	92	1699	0.260699	0.0365999	1.41574	0.0156	1633	0	0.000145509	0.00297199	0	1100	0.00725399	122	7189	11906	3706	22923	0.0391899	0.0575259	0	0.001776	0.002372	10331	90521	917	309	0	62	1.22576	0.790645	405	6827	4278	132	182	195
134	Chr 2	66500001	67000000	Proximal	12034	15441	87262	51.2945	0	281523	239	511	0.395699	0.2295	1.99151	0.0347999	4913	48	0.00565491	0.0256099	6686	13554	0.106186	629	5804	11712	3915	22060	0.755716	0.0452339	0	0.00260199	0.00572799	10549	85918	1591	510	0	42	1.76888	2.0146	429	6167	3850	186	224	258
135	Chr 2	67000001	67500000	Proximal	16406	18859	71770	27.7238	0	377565	219	751	0.293399	0.00329999	0.01443	0.00839998	1857	0	2.70699e-05	7.99998e-06	0	0	0.00344199	540	2994	7308	3703	14545	0.016036	0.00695999	0	0.016466	0.001618	13146	90432	1652	186	0	46	1.46948	0.839647	342	6879	4150	210	274	297
136	Chr 2	67500001	68000000	Proximal	19992	16352	55841	21.6157	0	29467	152	1467	0.311999	0.0614999	0.446751	0.0183	2556	0	0.000182636	0.000269999	472	805	0.00825198	583	5834	12763	3562	22742	0.350427	0.0412939	0	0.001778	0.00172	13177	86004	1525	641	0	42	1.29657	0.970912	398	7380	5040	154	308	276
137	Chr 2	68000001	68500000	Genic	15402	14236	35256	14.6979	0	278917	273	3277	0.351885	0.318599	2.08922	0.0875998	3830	142	0.001907	0.001682	2036	3600	0.0276679	507	13312	32380	5272	51471	0.209072	1.10816	0	0.00292199	0.00252799	7933	80725	1322	84	2	40	1.97628	1.2212	429	6912	4506	240	370	364
138	Chr 2	68500001	69000000	Distal	22656	13408	18576	9.01209	0	298610	228	3628	0.325215	0.347999	7.42046	0.0767998	2661	0	0.00181288	0.00886598	2758	4851	0.0928798	1137	12391	21275	4342	39145	0.261245	0.0988278	0	0.00458199	0.00866798	3523	121781	1280	284	20	28	1.266	1.0002	209	6883	4842	186	260	278
139	Chr 2	69000001	69500000	Proximal	27431	19167	30661	16.1488	2	761039	401	2374	0.298799	0.261299	2.43131	0.0686999	2398	0	0.000900839	0.00252199	921	2300	0.0361859	537	6267	16722	4219	27745	0.191256	0.0307799	0	0.00382599	0.00950198	3234	78831	1067	100	0	15	2.23042	1.27473	216	7509	5332	204	256	276
140	Chr 2	69500001	70000000	Genic	15140	11428	23619	13.3965	6	559405	422	4429	0.348899	0.550499	5.70976	0.162	6035	81	0.0031811	0.00635799	4761	6650	0.0591979	2326	31841	63170	7471	104808	0.274259	1.82059	0	0.0446759	0.00334399	2877	61111	1540	98	6	21	0.471779	0.417797	224	6328	4030	184	238	282
141	Chr 2	70000001	70500000	Genic	22750	11033	21568	13.8437	0	474077	516	463	0.396599	1.3725	10.3589	0.253499	3891	24	0.00643432	0.013706	8358	10814	0.115048	2942	31400	89324	16160	139826	6.09518	6.55818	20.5746	0.829682	0.014422	3821	47131	1658	26	4	45	0.29196	0.288622	350	6197	3434	158	220	234
142	Chr 2	70500001	71000000	Genic	14319	15385	14273	12.4232	0	758793	250	3759	0.334289	0.427283	2.7968	0.1935	3319	64	0.00207015	0.00743399	4001	5284	0.0502679	1054	14910	36052	6050	58066	0.109936	3.4178	0	0.00545999	0.002402	4640	77703	736	388	10	41	1.65953	1.07703	261	6983	4966	200	268	284
143	Chr 2	71000001	71500000	Genic	15500	10730	25423	10.3789	32	242711	278	10768	0.362011	0.560639	4.35876	0.1656	3938	118	0.00780104	0.0354799	10680	17401	0.120564	593	17446	37883	6690	62612	1.96991	4.00994	0	0.0522579	0.00419999	5496	84711	668	595	320	84	2.11422	1.64548	266	7288	5370	222	254	290
144	Chr 2	71500001	72000000	Genic	20802	14807	43470	22.8948	26	3585649	204	4075	0.350313	0.326859	4.01978	0.2337	5032	22	0.0028156	0.017776	3636	10500	0.0571419	356	12271	21424	4785	38836	4.85602	0.0296379	0	0.024566	0.00567199	6395	84711	847	112	0	73	2.21666	1.13702	152	7063	4478	178	280	281
145	Chr 2	72000001	72500000	Proximal	18281	15670	46709	26.1647	4	130808	120	4768	0.317709	0.2496	1.0266	0.0752778	2922	21	0.00331217	0.018716	5865	9841	0.0319699	748	8271	10063	2421	21503	0.0453139	0.215112	0	0.00355599	0.00246	14136	121439	477	200	0	13	1.46827	1.04234	166	6493	3968	144	222	224
146	Chr 2	72500001	73000000	Distal	17305	9115	32163	13.3874	0	500000	73	164	0.21248	0.0848998	1.67106	0.0861238	1238	0	5.25855e-05	0.000309999	0	0	0.00295999	1433	11648	27634	4750	45465	0.0252419	0.200262	0	0.00177	0.010312	6263	169043	1916	368	0	23	0.0703999	0.0666544	479	5081	2170	112	120	157
147	Chr 2	73000001	73500000	Genic	29317	15784	41130	21.9289	10	399648	279	12006	0.484625	0.936898	5.67433	0.502199	7467	315	0.00949131	0.0389159	17396	23440	0.12948	1969	24086	42989	7213	76257	3.87414	5.30378	0	0.00333199	0.015912	8329	65112	598	59	2	31	1.11263	0.909329	335	5576	2964	112	142	162
148	Chr 2	73500001	74000000	Distal	18318	8191	28185	7.71609	14	290716	210	1606	0.247076	0.295499	2.79126	0.1023	5605	0	0.00298139	0.00719999	4916	5549	0.0335839	1250	11211	34244	5394	52099	1.47958	0.928924	0	0.01313	0.00367399	7842	159321	981	528	12	63	0.595411	0.150885	428	6274	3592	130	208	206
149	Chr 2	74000001	74500000	Genic	21704	13009	40727	20.2409	18	640457	390	2699	0.363157	1.0653	9.68931	0.1674	7040	267	0.00480306	0.019568	6005	11844	0.12409	1807	27346	59013	12875	101041	6.25071	1.48399	11.1148	0.00272399	0.010432	9204	42193	1215	216	16	58	1.8144	1.35462	369	6156	3564	182	218	239
150	Chr 2	74500001	75000000	Genic	25318	15593	65781	31.0802	30	884412	343	3425	0.549143	1.1055	6.53804	0.525599	11707	270	0.0119142	0.0800078	22949	30372	0.247978	1754	17914	42692	9912	72272	8.29654	21.56	0	0.00919598	0.00779598	11737	61090	1027	34	10	52	0.61801	0.551982	149	5900	2816	154	122	180
151	Chr 2	75000001	75500000	Genic	29687	14010	29424	13.921	0	373427	236	5309	0.310863	0.281999	1.31844	0.0746999	2619	40	0.00198474	0.00810998	4164	6513	0.0496159	117	4955	23495	8931	37498	4.59429	0.338043	6.17818	0.0490119	0.00384199	8041	103911	693	214	2	60	2.65249	1.87261	366	7147	4548	144	260	247
152	Chr 2	75500001	76000000	Distal	25451	10523	26398	10.9971	0	285503	234	2074	0.330537	0.1695	1.33177	0.0587999	3070	0	0.000996431	0.001872	1807	4373	0.0333639	404	6823	15429	4174	26830	0.603601	1.11339	0	0.001838	0.00369799	11382	122422	1454	306	0	72	1.74498	1.14975	172	7747	5114	166	236	249
153	Chr 2	76000001	76500000	Genic	17252	8197	43558	16.7871	0	0	75	0	0.306599	0.0231	0.386063	0.0407999	3052	0	6.40291e-05	0.000629999	0	0	0.00349199	0	2310	12625	5454	20389	0.839496	0.019344	0	0.00314999	0.00353999	13119	157960	2095	274	0	48	0.612258	0.307224	309	7702	5006	184	226	266
154	Chr 2	76500001	77000000	Proximal	15437	11463	39770	14.6056	0	50304	86	79	0.2487	0.00599999	0.16554	0.0929998	1550	0	9.57918e-06	0.00021	0	0	0.00606599	0	5505	11618	5115	22238	0.0898478	0.127184	0	0.0226	0.002046	12412	113947	2600	7335	0	108	1.98473	1.1253	272	7947	5526	200	266	294
155	Chr 2	77000001	77500000	Proximal	15138	10435	39779	14.9797	0	1023824	60	31	0.1815	0	0	0.251999	2464	0	8.8585e-05	0.000216	0	0	0.001208	0	1816	15146	4271	21233	0.017706	0.0299599	0	0.001624	0.00416999	13864	102565	3772	466	0	79	0.864326	0.716938	424	8579	6234	232	484	441
156	Chr 2	77500001	78000000	Proximal	21628	9709	39571	15.0082	0	539606	134	0	0.284699	0	0.0444599	0.2061	3672	0	3.73151e-05	0.000339999	0	0	0.00372799	134	4959	12236	5346	22675	0.011392	0.0529299	0	0.012298	0.00315399	13619	105635	4415	398	4	87	1.7176	1.26227	414	7295	5034	210	266	278
157	Chr 2	78000001	78500000	Distal	9111	4471	14179	5.70331	0	541272	152	0	0.312299	0.00569999	0	0.0168	1770	0	3.81611e-05	0.000521999	0	0	0.001852	468	6015	10889	4349	21721	0.018512	1.93913	105.342	0.002336	0.012642	8665	171282	3365	263	4	86	0.969458	0.595116	334	7783	4754	232	248	300
158	Chr 2	78500001	79000000	Distal	15162	6157	20749	5.32358	0	17856	186	0	0.295499	0.0752998	0.372711	0.0111	2752	0	3.56995e-05	0.000565999	0	0	0.00195	244	6540	13739	5475	25998	0.1467	3.08774	8.19488	0.00176	0.013306	12025	150583	3760	217	26	90	0.24616	0.457153	223	6610	3866	156	266	288
159	Chr 2	79000001	79500000	Proximal	16095	14156	31358	9.70211	0	25592	0	0	0.287999	0.00689999	0.023064	0.0335999	3713	0	0.000752399	0.00254199	400	1250	0.00970598	646	5741	14126	5372	25885	0.0281199	0.016708	0	0.002142	0.00280399	14797	89762	2095	394	0	82	2.28889	1.65947	340	8072	5294	186	224	250
160	Chr 2	79500001	80000000	Proximal	18416	15067	35546	13.8602	0	1036714	178	42	0.303105	0.0533999	0.0478799	0.1371	1968	24	0.000145728	0.000697999	547	550	0.00934998	377	4525	14829	6206	25937	0.0285539	0.017708	0	0.001086	0.000923998	18954	83097	1739	134	0	35	1.40399	1.06206	433	7347	5198	164	246	246
161	Chr 2	80000001	80500000	Proximal	19677	20026	56086	22.0436	0	2000089	95	1202	0.302595	0.0695999	1.49305	0.318299	3148	0	9.59774e-05	0.000635999	0	890	0.013516	272	8738	17958	5807	32775	0.020974	0.0275979	0	0.012548	0.001676	14158	44035	1291	122	6	30	2.58452	1.35054	262	7865	5294	166	270	274
162	Chr 2	80500001	81000000	Proximal	16602	20939	65466	27.6062	0	2185677	139	0	0.310799	0.0246	0.388015	0.1392	3491	31	0.00135467	0.001452	1741	3000	0.010918	242	3199	15102	3293	21836	0.00971998	0.00636599	0	0.00541999	0.00281799	13299	62454	1171	66	0	43	1.32875	0.92706	250	7386	4246	204	226	262
163	Chr 2	81000001	81500000	Distal	11016	9971	34023	10.6005	0	0	100	0	0.286199	0	0	0.00779998	3649	0	1.00148e-05	8.79998e-05	1328	1000	0.00703799	203	2710	8904	5742	17559	0.00989998	0.020332	0	0.00342399	0.00295999	12931	166921	1804	151	2	36	0.266222	0.204185	36	7445	4366	136	250	255
164	Chr 2	81500001	82000000	Distal	8625	11726	22247	5.18548	0	5588	109	0	0.266999	0.0153	0.0445999	0.00989998	3333	0	3.33487e-05	0.00025	359	0	0.00366199	323	3558	11856	5368	21105	0.188498	0.01996	0	0.001654	0.010384	10337	134814	1658	312	0	53	1.43537	0.584132	258	6990	5230	228	328	322
165	Chr 2	82000001	82500000	Distal	8299	10939	16554	5.40272	0	0	103	0	0.270569	0.0024	0	0.00749999	2923	0	2.73599e-05	0.000431999	0	0	0.000839998	437	5311	14433	5062	25243	0.022996	0.012732	0	0.00168	0.00732399	13433	135654	2552	613	0	75	0.403281	0.141075	265	7053	5390	306	294	358
166	Chr 2	82500001	83000000	Distal	11882	6764	10330	3.98877	0	0	75	0	0.267259	0.0021	0	0.00779998	1686	0	4.61107e-05	4.19999e-05	0	0	0.00881398	129	5564	13976	4912	24581	0.01832	0.013912	0	0.001048	0.000587999	8256	124699	3471	160	0	41	0.173661	0.198471	350	6606	4150	174	272	271
167	Chr 2	83000001	83500000	Distal	10014	7878	21728	5.55758	0	967	129	0	0.243074	0.00989998	0	0.00869998	2108	0	1.8868e-05	0.000589999	0	0	0.002262	666	5011	22480	7670	35827	0.01495	0.0473959	0	0.001608	0.0297219	11998	108793	3068	288	4	91	0.214182	0.267118	338	6986	5244	224	376	349
168	Chr 2	83500001	84000000	Distal	10232	6108	21158	6.826	0	0	88	0	0.2496	0.00479999	0	0.00839998	2454	0	6.76199e-06	3.59999e-05	0	0	0.001412	129	4782	12925	5370	23206	0.0254959	0.426779	0	0.001172	0.00537399	14671	137450	2940	162	0	51	0.467181	0.407949	282	6458	3988	200	284	319
169	Chr 2	84000001	84500000	Distal	15822	14644	37403	12.8866	0	0	99	0	0.263699	0.0869998	2.41019	0.021	2080	0	1.68768e-05	0.002374	0	1050	0.02284	0	3634	14564	4332	22530	0.290199	0.235134	0	0.00444199	0.00492999	15970	132764	1281	483	0	53	0.581554	0.56514	227	6835	4420	164	338	306
170	Chr 2	84500001	85000000	Distal	17830	11989	31415	10.5636	4	293882	216	1623	0.291299	0.1158	0.82671	0.1056	1919	0	0.00068398	0.000162	1205	1424	0.013684	902	6000	11857	4943	23702	0.0877918	1.43528	0	0.00453799	0.000921998	9326	147038	1208	358	2	55	0.336055	0.227175	164	6402	4102	132	234	232
171	Chr 2	85000001	85500000	Genic	14318	10756	25711	12.6013	0	394691	326	4890	0.350699	0.413699	3.52154	0.1458	6224	407	0.00468123	0.013868	6241	8657	0.0546819	2221	28480	66605	11377	108683	2.95372	1.10278	3.1883	0.00299199	0.00401599	8780	70459	764	55	8	46	1.50357	0.985836	283	6327	4164	200	242	280
172	Chr 2	85500001	86000000	Genic	15557	16668	44422	25.1601	22	635929	529	9437	0.523165	1.3866	8.28844	0.404099	8705	293	0.00987267	0.0358419	9207	16557	0.135016	3125	29717	82325	8595	123762	87.3918	7.42925	0.643999	0.018304	0.010988	9291	33540	546	209	8	86	1.20713	1.39846	319	6544	4442	214	284	281
173	Chr 2	86000001	86500000	Genic	15373	14678	30388	15.2637	12	650190	316	5678	0.401739	0.576899	9.27475	0.284699	2866	131	0.00341073	0.016296	2873	7590	0.0979538	861	22160	51785	8266	83072	10.2353	4.32352	22.5899	0.00509199	0.01922	4036	58961	939	71	0	19	0.623554	0.568891	216	6667	4704	166	266	265
174	Chr 2	86500001	87000000	Genic	14243	10909	24189	14.7608	2	921342	360	0	0.351299	0.402899	3.36983	0.1533	5913	328	0.00258355	0.01039	6312	6261	0.0458139	2031	21509	39086	5194	67820	4.90418	0.80623	0	0.00605199	0.002258	7248	125041	1067	707	4	37	0.312417	0.326498	314	5585	3614	140	255	241
175	Chr 2	87000001	87500000	Genic	16012	11983	33978	13.7226	0	554010	148	1836	0.1053	0.1656	3.5373	0.0359999	3587	140	0.00226166	0.01185	6767	3216	0.0474559	740	17149	45757	14290	77936	5.1476	2.02337	0	0.00369799	0.00398999	4975	62124	1560	6159	87	88	0.289409	0.858975	97	2420	2200	80	161	142
176	Chr 2	87500001	88000000	Genic	6760	12296	26043	11.9128	0	198325	0	0	0.0647999	0.2457	9.70179	0.0141	1258	0	0.000417655	0.000579999	420	0	0.00841998	278	6293	24257	3941	34769	9.40252	0.124094	0	0.00424999	0.00837998	3082	55169	743	7244	98	106	2.75583	0.767992	155	1919	2146	60	110	111
177	Chr 2	88000001	88500000	Genic	19631	15831	28925	11.1127	0	446712	216	1837	0.176568	0.2154	1.75441	0.0674999	2289	102	0.00115409	0.00706199	2542	2359	0.0381039	703	16316	39281	9953	66253	3.28056	2.13648	1.80865	0.14834	0.326045	6348	82900	1659	4426	67	87	1.49211	1.0464	76	3043	2084	92	164	164
178	Chr 2	88500001	89000000	Genic	25238	15873	24499	14.2874	4	125816	140	923	0.335239	0.260999	5.15424	0.0323999	3135	164	0.00308944	0.012602	4344	5450	0.0410519	2148	26032	67123	8688	103991	0.190694	1.02511	0	0.00391799	0.001998	9434	63021	1227	102	0	39	0.583083	0.675991	365	6021	3678	180	220	242
179	Chr 2	89000001	89500000	Distal	4984	5511	22138	2.47937	0	91227	164	1123	0.2058	0.0827998	2.10872	0.0177	2846	0	0.000656662	0.00469799	1020	301	0.023046	476	4137	12255	3904	20772	0.784134	0.252511	18.8313	0.00447199	0.00291999	5741	100326	1989	2167	143	181	3.59672	0.0451591	296	6493	4448	136	188	206
180	Chr 2	89500001	90000000	Distal	0	996	10498	0	0	0	0	0	0.366899	0.0485999	1.60122	0.0024	1543	0	4.71259e-05	0	0	0	6.19999e-05	0	1326	9463	2647	13436	1.92522	1.44487	0	0.001524	0.00121	6483	34881	755	3892	26	107	0.145208	0.0167542	30	1120	910	50	48	67
181	Chr 2	90000001	90500000	Distal	1081	3076	11651	0	0	0	0	0	0.1365	0.1017	0.930902	0.00329999	2150	25	0.000770648	0.00281399	5191	0	0.000911998	393	3623	18998	4314	27328	0.13683	0.0760038	0	0.00988198	0.000885998	6940	79524	1734	14266	367	136	0.0387529	0.0266915	248	2953	1718	74	100	118
182	Chr 2	90500001	91000000	Distal	88	1029	0	0	0	0	0	0	0	0	0	0	0	0	5.34399e-07	0	783	0	0	130	569	2261	571	3531	0.010428	0.100086	0	0.000124	0.000224	0	6712	281	1952	70	0	0	0	34	4	4	0	6	6
183	Chr 2	91000001	91500000	NA	0	0	0	0	0	0	0	0	0	0	0	0	0	0	0	0	0	0	0	0	0	0	0	0	0	0	0	0	0	0	0	0	0	0	0	0	0	0	0	0	0	0	0
184	Chr 2	91500001	92000000	Distal	13103	9167	21529	5.64577	0	30053	0	2074	0.307499	0.490499	0.79618	0.0788998	4553	54	0.00295377	0.00426599	8781	400	0.0334979	520	10442	32063	5618	48643	0.0918478	2.53047	104.919	0.00261799	0.00907798	22160	63530	1684	18655	467	138	0.0538012	0.0345711	356	804	2916	28	52	52
185	Chr 2	92000001	92500000	Distal	4373	2100	8525	0	0	1338	0	0	0.430799	0.0162	0	0.00809998	1457	0	0.000342556	0.001014	5603	0	0.01871	847	7268	15557	3716	27388	0.0609759	0.171556	0	0.001044	0.001688	7066	76844	1435	43374	323	98	0.0281571	0.0278526	369	1809	1150	30	42	62
186	Chr 2	92500001	93000000	NA	0	0	0	0	0	0	0	0	0	0	0	0	0	0	0	0	0	0	0	0	0	0	0	0	0	0	0	0	0	0	0	0	0	0	0	0	0	0	0	0	0	0	0
187	Chr 2	93000001	93500000	NA	0	0	0	0	0	0	0	0	0	0	0	0	0	0	0	0	0	0	0	0	0	0	0	0	0	0	0	0	0	0	0	0	0	0	0	0	0	0	0	0	0	0	0
188	Chr 2	93500001	94000000	NA	0	0	0	0	0	0	0	0	0	0	0	0	0	0	0	0	0	0	0	0	0	0	0	0	0	0	0	0	0	0	0	0	0	0	0	0	0	0	0	0	0	0	0
189	Chr 2	94000001	94500000	NA	0	0	0	0	0	0	0	0	0	0	0	0	0	0	0	0	0	0	0	0	0	0	0	0	0	0	0	0	0	0	0	0	0	0	0	0	0	0	0	0	0	0	0
190	Chr 2	94500001	95000000	NA	0	0	0	0	0	0	0	0	0	0	0	0	0	0	0	0	0	0	0	0	0	0	0	0	0	0	0	0	0	0	0	0	0	0	0	0	0	0	0	0	0	0	0
191	Chr 2	95000001	95500000	Distal	2303	1644	12802	0	0	79188	226	68	0.0569999	0.0186	0.272325	0.00329999	887	0	6.31759e-05	0.000188	256	0	0.002282	0	2388	7042	2067	11497	0.167222	0.172114	0	0.000689999	0.00288799	5911	24341	902	3450	72	19	0.00775305	0.0438537	60	1628	598	14	60	61
192	Chr 2	95500001	96000000	Genic	7168	9952	33053	8.69799	0	454300	288	3364	0.465599	0.540899	1.25609	0.252119	5842	89	0.00649534	0.011464	8352	15449	0.0768698	1142	12515	30511	8886	53054	0.839586	5.3519	10.6491	0.0300359	0.00489599	13745	83548	1781	1082	76	45	0.0879735	0.0796011	72	4491	1482	72	96	121
193	Chr 2	96000001	96500000	Genic	15505	13947	38909	10.8274	0	136713	87	2655	0.1956	0.257399	1.60089	0.127982	3321	163	0.00187134	0.00730799	5957	4682	0.024084	1684	8259	19626	4881	34450	3.76824	1.99074	45.745	0.00913198	0.001736	8219	73557	1399	1248	259	44	0.0505401	0.147107	550	2942	1142	44	72	82
194	Chr 2	96500001	97000000	Genic	9736	11092	43258	18.4207	12	185241	352	3262	0.267599	0.660599	4.08657	0.297899	6229	68	0.00353743	0.023334	8954	12207	0.0985498	1565	11336	42769	6313	61983	5.71201	22.8717	52.7345	0.013102	0.0644759	7954	77052	895	2731	49	98	0.0528464	0.112719	93	3690	1974	84	106	113
195	Chr 2	97000001	97500000	Genic	11952	12817	33403	17.992	10	877558	299	5249	0.405599	0.822598	4.35227	0.18	5163	174	0.00443002	0.024026	7326	16793	0.123276	1653	26180	63316	11575	102724	5.30407	5.66126	0	0.00345199	0.0387339	6022	70288	498	150	0	34	0.165943	0.174926	61	4725	2032	76	154	158
196	Chr 2	97500001	98000000	Distal	9611	5321	35662	9.01821	0	371017	247	2657	0.2418	0.608399	3.8339	0.1632	2862	84	0.00354738	0.0272319	6159	11250	0.110558	1646	12229	32891	11220	57986	16.3839	35.1582	10.3996	0.015148	0.018222	7854	94636	1485	3921	88	94	0.187491	0.115311	248	3622	2608	96	152	154
197	Chr 2	98000001	98500000	Distal	11246	6881	28717	7.72856	14	318206	197	2791	0.1641	0.343499	3.96004	0.2031	3941	112	0.00184366	0.01738	3667	8922	0.10846	617	7675	22350	7856	38498	5.66982	23.5191	39.9045	0.00668399	0.00404199	5162	108782	6603	3072	78	86	0.108322	0.117429	192	3677	2500	92	166	155
198	Chr 2	98500001	99000000	Distal	13794	11357	25795	8.60869	0	412937	238	70	0.353099	0.2019	0.680579	0.0335999	1708	51	0.00232366	0.00632999	3060	4936	0.0360899	454	8461	25308	6532	40755	0.0341359	1.0614	0	0.001546	0.00361399	2671	156818	1243	109	0	41	0.789098	0.697791	229	5948	3312	142	188	208
199	Chr 2	99000001	99500000	Genic	12871	8675	31193	14.526	20	870832	324	1700	0.361499	0.417599	4.03839	0.298799	3701	413	0.00202635	0.0271159	4197	7651	0.0609759	764	16391	33167	6154	56476	9.39646	3.47528	19.1813	0.02418	0.00297199	5805	80632	939	49	0	17	0.295097	0.325662	321	5984	2976	122	122	165
200	Chr 2	99500001	100000000	Distal	15534	7129	25237	8.90875	0	563405	239	1026	0.304603	0.286499	2.09542	0.162	3558	33	0.00322572	0.013328	5226	6790	0.0419859	798	16640	45742	12222	75402	2.09389	1.96123	0	0.00268799	0.00258999	4632	165162	1338	241	6	40	0.326583	0.0723179	201	5458	2920	136	160	204
201	Chr 2	100000001	100500000	Genic	18139	11141	46814	20.2892	0	868385	247	1405	0.262699	0.207	1.41602	0.2022	1726	109	0.00117813	0.00545199	1959	3415	0.0291039	517	12371	46447	8559	67894	1.72239	4.08174	0	0.00319999	0.00229	3670	67499	1329	29	0	43	0.402829	0.447612	286	5818	3082	152	214	213
202	Chr 2	100500001	101000000	Genic	15037	12651	52533	22.4235	0	573754	246	3113	0.283799	0.2154	3.68603	0.1464	1721	316	0.00129044	0.00682599	1636	3539	0.0289539	258	7295	27284	6511	41348	0.0366019	1.67887	0	0.00178	0.01096	3246	76755	1203	427	4	30	0.533728	0.340537	161	6639	4332	150	210	222
203	Chr 2	101000001	101500000	Genic	15226	14643	28750	10.13	0	115781	260	2657	0.383999	0.24	1.15735	0.1188	3012	86	0.00247775	0.015994	3927	4968	0.0502639	519	10341	47440	11659	69959	0.160502	1.13343	0	0.00402599	0.0359679	7939	70961	763	101	76	32	1.0726	1.33844	312	7651	5254	206	276	281
204	Chr 2	101500001	102000000	Genic	8332	9781	31985	14.8096	0	373747	334	3151	0.340499	0.401699	5.04351	0.287131	2816	217	0.00307026	0.00787198	3474	7660	0.0735599	1624	17205	56394	14227	89450	8.67447	2.35354	2.77783	0.02135	0.00523599	4324	68801	1128	91	0	32	0.845702	0.613443	108	6547	3884	164	206	236
205	Chr 2	102000001	102500000	Genic	9794	11153	27545	11.9358	0	1009746	224	3164	0.467399	0.1701	1.61621	0.263973	2719	383	0.00189646	0.00940398	2599	2832	0.0695339	771	17830	55161	9828	83590	3.56092	0.0394079	0	0.00288399	0.00336199	3046	62939	1154	64	0	80	0.535809	0.70054	343	6491	4248	182	314	291
206	Chr 2	102500001	103000000	Proximal	17763	15474	28561	10.069	0	503121	339	3709	0.364799	0.299699	4.10082	0.1035	3224	77	0.00160397	0.00640799	2867	5536	0.0637959	131	4455	16962	5849	27397	1.37259	0.020674	0	0.00356399	0.001574	3252	97268	835	164	2	108	0.732693	0.783743	199	7115	4552	152	222	223
207	Chr 2	103000001	103500000	Proximal	20375	14497	39615	14.9683	0	291956	364	3246	0.320099	0.274499	3.68291	0.0254999	2694	39	0.00115308	0.00617399	1454	3563	0.0496679	496	4481	18047	4586	27610	1.24184	0.446553	0	0.00273799	0.00269799	6612	96447	1624	220	0	27	1.06304	1.00036	317	6755	3822	140	228	224
208	Chr 2	103500001	104000000	Proximal	9090	11797	56129	24.6228	0	0	134	0	0.349799	0.0186	0.225032	0.00989998	1546	0	0.000166556	0.000969998	0	0	0.000599999	0	2696	13225	4918	20839	0.15683	0.014106	0	0.00115	0.00675799	13714	128936	1880	137	0	16	0.975344	0.548792	196	6374	3000	126	142	179
209	Chr 2	104000001	104500000	Distal	7566	7510	40479	13.7021	0	0	113	21	0.294299	0.0186	0.155028	0.00749999	2744	0	2.53747e-05	0.000731999	0	100	0.000885998	371	5064	11929	8849	26213	0.02382	0.022138	0	0.00348799	0.00624199	17144	164983	2732	175	2	30	0.407099	0.142123	205	6875	3762	182	218	242
210	Chr 2	104500001	105000000	Genic	16718	9803	51522	24.8672	0	4694	88	0	0.300599	0	0.011024	0.0102	1721	0	0.000224019	2.4e-05	0	250	0.00283399	127	4175	14419	7052	25773	0.00878198	0.0296759	0	0.002374	0.00142	15293	132272	2280	32	0	26	0.861421	0.980597	354	6695	3610	96	226	194
211	Chr 2	105000001	105500000	Genic	11225	12278	83294	43.0035	0	194361	242	0	0.617999	0.0866998	0.166692	0.1431	4108	30	0.00689407	0.0283079	11079	14582	0.0520559	279	6971	19224	4445	30919	0.010114	0.0342259	231.426	0.014712	0.00281399	13131	59692	1167	105	6	34	1.45275	1.2541	395	7071	3710	136	156	193
212	Chr 2	105500001	106000000	Genic	17132	13865	39402	22.1826	24	416248	224	3869	0.328617	0.306299	4.5529	0.1251	3167	144	0.00198322	0.00999998	3788	7894	0.0738919	996	11675	28939	4390	46000	2.08117	2.75524	2.3218	0.00463199	0.01256	10570	84254	1211	148	0	48	1.06012	1.05944	535	6749	3948	126	206	213
213	Chr 2	106000001	106500000	Genic	10512	11496	25206	12.9115	4	428388	290	2137	0.367381	0.387599	5.46713	0.0704999	4210	365	0.0011757	0.01374	2982	4820	0.0954358	181	10379	30406	6618	47584	0.442411	0.136168	0	0.00259799	0.00298599	10688	70939	879	130	0	66	2.51124	1.99879	393	7985	5618	184	248	273
214	Chr 2	106500001	107000000	Distal	10125	5949	19534	6.07626	0	394806	287	1854	0.298803	0.1749	1.67844	0.0875998	4925	103	0.00107073	0.00581599	3153	5850	0.0664739	100	9394	40134	8170	57798	0.2463	2.28282	0	0.00343199	0.00666399	8314	87909	752	527	25	88	1.41241	0.754512	290	7194	5076	192	268	293
215	Chr 2	107000001	107500000	Genic	14830	10982	20957	6.91595	0	305878	167	1242	0.252899	0.0590999	1.14671	0.0413999	3294	37	0.000845788	0.00339599	3187	2750	0.016626	376	9307	31107	9162	49952	0.0643959	3.20094	11.5941	0.00691199	0.002132	9904	68783	979	2640	63	35	0.73511	0.504004	330	6125	3890	124	218	221
216	Chr 2	107500001	108000000	Distal	11094	10706	22229	4.77301	0	9733	149	0	0.308603	0.00599999	0	0.0189	3003	53	0.000752152	0.00518599	1863	2687	0.012864	376	4266	14173	4446	23261	0.013864	0.271299	0.458431	0.002202	0.001796	10904	139569	1325	287	8	32	1.052	0.832903	359	7587	4828	104	202	202
217	Chr 2	108000001	108500000	Distal	14829	10230	21131	3.32509	0	59678	92	0	0.260797	0.0833998	0.267639	0.0114	2803	42	9.7869e-05	0.001446	3433	850	0.013172	367	6845	25695	9062	41969	0.828362	8.95283	0.819934	0.00432999	0.00343599	13587	111246	1076	1659	13	60	0.770172	0.504282	221	6298	3972	154	312	290
218	Chr 2	108500001	109000000	Distal	13508	11146	21196	6.06995	0	134301	249	1023	0.302999	0.0485999	0.565351	0.0195	3392	21	0.000390798	0.001544	643	550	0.015146	812	6860	16396	5247	29315	0.134256	0.112792	0	0.00320399	0.00288599	12263	121191	1753	918	23	63	1.16638	0.668983	341	6236	4248	132	232	227
219	Chr 2	109000001	109500000	Genic	10523	8098	26654	12.4994	6	809926	306	451	0.287399	0.389699	2.71235	0.156	3042	0	0.00186946	0.00380999	2977	3755	0.0429819	1035	18734	56601	18313	94683	8.55128	0.505051	0	0.00509999	0.00716999	4417	99204	1111	1308	54	46	0.237377	0.0583519	375	5946	3744	174	294	300
220	Chr 2	109500001	110000000	Genic	10424	13981	23038	11.1449	16	351853	374	1722	0.384199	0.153	0.296011	0.0761998	1339	109	0.00235396	0.012132	2744	8453	0.0375119	103	9377	28322	13945	51747	0.120438	0.0620079	0	0.0348619	0.002186	6653	65754	687	36	0	55	1.15222	0.808597	236	6970	4538	164	212	251
221	Chr 2	110000001	110500000	Genic	8736	6939	10548	4.38642	0	481096	189	3075	0.202908	0.0680999	0.188974	0.0752998	1102	122	0.00141989	0.02377	2395	5487	0.01603	218	7653	47437	3960	59268	0.0662779	0.0290739	0	0.0025	0.00337799	4219	37038	699	136	12	18	0.903284	0.787637	161	4760	3490	130	192	188
222	Chr 2	110500001	111000000	Distal	9947	10577	40601	11.0721	4	808181	0	796	0.0950998	0.0851998	2.1814	0.0458999	868	133	0.00105074	0.000943998	5914	6307	0.010686	606	15881	31214	8501	56202	1.00422	0.346649	40.1292	0.00523799	0.00516199	1627	114836	539	5242	92	86	0.227983	0.122236	259	1611	958	28	108	89
223	Chr 2	111000001	111500000	Genic	6249	9831	30872	11.3479	2	598616	108	0	0.0806998	0.1497	2.28242	0.00599999	3259	193	0.000887196	0.00571799	6830	3000	0.0254839	356	15451	32799	8051	56657	0.101686	7.5516	62.9147	0.00731199	0.00546799	5788	97112	554	5125	98	20	0.0505933	0.203677	161	1157	522	40	54	65
224	Chr 2	111500001	112000000	Genic	9365	10271	35409	17.6763	0	1169614	247	1662	0.359699	0.284399	1.68448	0.0524999	2995	32	0.00322244	0.021318	6986	7700	0.0605999	269	6874	22243	3812	33198	1.90444	2.97015	91.5926	0.01393	0.00326799	3725	129163	665	157	16	53	0.803237	0.591136	357	6332	3902	130	190	204
225	Chr 2	112000001	112500000	Proximal	9950	16416	31648	14.5602	0	194063	103	1168	0.1242	0.372299	18.9651	0.021	2582	0	0.000292037	0.00546999	0	1300	0.015418	145	7927	21371	4715	34158	0.112798	9.90353	452.952	0.011884	0.010288	6832	69909	451	4912	9	69	2.13502	1.98193	304	3875	3258	92	180	168
226	Chr 2	112500001	113000000	Genic	15592	6783	32398	14.282	4	437602	281	0	0.257399	0.337199	2.64522	0.0893998	4068	96	0.00274517	0.018816	5550	7257	0.0651199	904	16002	48101	15138	80145	1.94185	7.646	0	0.00471199	1.58351	4835	96837	1312	1364	21	81	0.827817	0.703236	328	5363	3590	192	266	265
227	Chr 2	113000001	113500000	Genic	9546	8815	33395	16.2724	0	534029	276	3457	0.327973	1.0272	9.73224	0.1512	4307	465	0.00382267	0.00970598	6601	7233	0.0635219	1322	20540	66958	12828	101648	12.875	1.7046	3.84527	0.01393	0.010686	4855	83887	1107	2287	34	58	0.792656	0.499133	278	4951	3144	124	186	203
228	Chr 2	113500001	114000000	Genic	28252	16981	38173	14.625	8	366065	559	4164	0.328727	0.516299	6.60591	0.0313039	3420	143	0.00156908	0.018114	3180	4871	0.0966818	262	11493	28798	6621	47174	6.09448	0.418211	0	0.00284999	0.00357799	4087	73258	778	155	62	86	0.816555	0.78913	254	6751	4796	184	224	221
229	Chr 2	114000001	114500000	Proximal	16944	16469	40029	18.0166	14	405451	343	1394	0.1683	0.2457	3.12569	0.0589979	5089	67	0.00429813	0.015226	8382	7007	0.100946	628	9047	21962	6572	38209	42.2753	2.9552	12.6389	0.00646399	0.015666	4056	71754	1433	9164	190	70	0.918271	0.59918	407	4231	3666	160	294	264
230	Chr 2	114500001	115000000	Genic	18611	13139	31998	14.5686	0	332729	280	1607	0.276281	0.1878	2.3795	0.0506999	2070	46	0.000952248	0.00573799	2388	2800	0.0283859	494	13366	40818	7075	61753	2.95534	0.894562	17.9438	0.00336799	0.00482199	10931	82152	1411	48	0	54	0.913939	0.310087	192	6485	4398	184	280	286
231	Chr 2	115000001	115500000	Proximal	16615	18126	48221	16.8482	0	580925	140	472	0.291319	0.00539999	0	0.1836	3577	0	0.000410834	0.001214	533	700	0.00470399	106	1978	15449	5705	23238	0.01704	0.0166	0	0.001516	0.013834	15036	77800	1532	140	4	54	1.29549	1.45755	293	6776	3488	124	166	191
232	Chr 2	115500001	116000000	Genic	18721	13677	45184	15.9611	0	1355858	174	0	0.277799	0.0213	0	0.2205	2012	41	0.000869311	0.01309	2028	2300	0.011274	540	6057	18623	8227	33447	0.023144	0.0745419	0	0.00994798	0.001602	16411	85272	2180	95	0	86	0.64579	0.542502	230	6825	4216	150	200	210
233	Chr 2	116000001	116500000	Proximal	10248	10592	29258	10.2655	0	2500000	90	0	0.2244	0	0	0.1338	1912	0	4.09371e-05	0.000259999	0	0	0.001234	0	5020	14940	2094	22054	0.017716	0.01635	0	0.001352	0.00131	17805	101136	3072	133	0	44	0.957826	0.272313	362	6478	3986	136	262	245
234	Chr 2	116500001	117000000	Distal	10692	8310	17441	6.11674	0	511610	106	0	0.276299	0	0	0.0380999	1905	0	2.17248e-05	0.000753998	0	0	0.001204	132	3921	20106	5830	29989	0.0298019	0.017294	0	0.00571999	0.001892	12354	168368	1924	686	0	83	0.286949	0.320079	339	7175	4704	184	282	293
235	Chr 2	117000001	117500000	Distal	11277	8749	13657	5.51049	0	0	91	0	0.301199	0	0	0.00869998	2426	0	3.11279e-05	3.79999e-05	0	0	0.000204	262	2703	11754	4275	18994	0.0252539	0.012336	0	0.0804718	0.001712	12627	165192	2356	371	0	55	0.467192	0.375926	328	7331	4456	196	272	290
236	Chr 2	117500001	118000000	Distal	12292	10406	31108	8.10868	0	0	23	0	0.263099	0.000599999	0.0341999	0.0186	2126	0	0.000160261	0.000369999	0	0	0.00318399	499	4594	12136	4221	21450	0.0415979	0.015418	0	0.014174	0.106482	10707	145851	1661	269	0	88	0.94019	0.543699	202	7821	4778	174	286	278
237	Chr 2	118000001	118500000	Distal	19928	16440	28630	10.5612	0	0	79	265	0.305699	0.00599999	0.019684	0.0132	2490	0	4.60415e-05	0.000299999	0	0	0.000915998	0	4070	7753	4021	15844	0.0208	0.0331519	0	0.00601799	0.00395199	13600	162010	878	262	0	61	0.634365	0.362513	171	7501	4950	172	278	276
238	Chr 2	118500001	119000000	Proximal	15946	18292	35737	18.4033	0	137933	225	6864	0.306909	0.2196	1.59552	0.0935998	3582	72	0.00316476	0.023056	5282	7628	0.0527279	369	8234	16038	5583	30224	4.81163	5.24579	1.3072	0.00286599	0.00534199	9471	107021	650	419	2	79	0.466401	0.463624	48	6458	4086	124	260	220
239	Chr 2	119000001	119500000	Proximal	20410	23048	50016	20.9413	0	3184	86	822	0.366891	0.0770998	0.915674	0.0174	2795	50	0.00109381	0.00279599	0	1250	0.010958	138	6408	12176	3548	22270	0.0408359	0.013858	0	0.002254	0.000809998	13500	85740	1065	132	0	54	0.691101	0.374549	220	6632	4170	180	176	230
240	Chr 2	119500001	120000000	Proximal	20990	26426	35967	13.8339	0	117012	198	5795	0.362399	0.410699	3.92631	0.0596999	5330	157	0.0100559	0.0424279	13936	21685	0.146966	252	6357	16044	1286	23939	0.529389	0.0288899	0	0.00284399	0.00332799	9859	88014	518	502	0	71	1.61419	1.58953	501	7526	5156	136	210	219
241	Chr 2	120000001	120500000	Genic	18095	19818	24158	8.72294	2	611223	322	6189	0.347999	0.428099	2.52736	0.144468	6135	0	0.00273575	0.016036	4387	5703	0.0785598	1275	21467	29504	5878	58124	2.36114	0.271653	8.17467	0.02072	0.00347999	11731	82995	1741	52	0	73	1.18472	0.888761	380	6842	4368	114	214	219
242	Chr 2	120500001	121000000	Distal	13402	8111	21515	9.52037	0	750991	268	814	0.2463	0.312299	1.69068	0.120434	3752	65	0.00106429	0.00278799	2817	3700	0.0462519	1368	19153	32976	11416	64913	2.69945	0.724411	0	0.00283199	0.00279599	5873	149276	1150	341	0	12	0.140866	0.0849917	339	5616	2658	108	162	170
243	Chr 2	121000001	121500000	Proximal	23306	30329	27923	16.5234	0	49553	238	7037	0.360641	0.387599	2.33007	0.0731999	7191	360	0.00697129	0.0459679	10482	23321	0.0773178	679	8898	22922	3673	36172	0.79051	0.022626	0	0.010448	0.00353999	11335	52010	337	6	0	57	3.05516	2.8332	187	7284	5056	148	244	242
244	Chr 2	121500001	122000000	Proximal	21109	25652	28901	15.014	6	221201	191	5521	0.287659	0.290999	2.93366	0.0509999	2175	47	0.00204293	0.01793	2097	13422	0.0403579	1033	10810	24105	5974	41922	0.01793	0.127048	0	0.0269199	0.00711799	9628	55337	255	2	0	71	3.16892	2.32788	270	7397	5126	138	240	237
245	Chr 2	122000001	122500000	Genic	15338	12656	21927	11.0483	0	1382036	369	542	0.319799	0.534499	5.54832	0.1731	3965	92	0.00293955	0.015162	3551	6479	0.0683099	2353	22370	65870	9866	100459	0.616533	4.94112	3.05019	0.00424599	0.0335299	8117	82744	1238	117	2	54	0.643131	0.608097	184	6148	3544	162	176	206
246	Chr 2	122500001	123000000	Distal	23506	22709	22838	1.14248	0	73848	166	2972	0.315599	0.1512	1.81236	0.0512999	3143	0	0.000601586	0.00329799	539	1050	0.00651999	757	8615	28808	5384	43564	0.740355	0.0359059	0	0.002028	0.002424	12473	86361	714	54	0	41	0.428644	0.288492	261	6354	3746	104	154	176
247	Chr 2	123000001	123500000	Distal	29211	17773	28492	0.570255	0	0	128	0	0.283499	0.00509999	0.338079	0.0228	1979	0	0.000450329	7.99998e-05	0	450	0.00299199	265	3793	13862	6172	24092	0.0430739	0.017282	0	0.00812998	0.001628	14543	117839	1135	222	0	73	1.42865	1.329	253	6911	4632	196	270	280
248	Chr 2	123500001	124000000	Distal	9634	11919	14489	0	0	0	84	0	0.281399	0	0	0.0123	3344	0	1.9436e-05	0.000106	0	0	0.000553999	0	3135	13575	4878	21588	0.013828	0.010238	0	0.00317199	0.001662	10450	158081	2829	99	0	58	0.676049	0.26296	242	7841	5494	218	304	324
249	Chr 2	124000001	124500000	Distal	12694	9165	14615	0	0	0	88	0	0.254699	0	0	0.00479999	2484	0	1.31284e-05	0.000515999	0	0	0.00352999	0	3628	16024	3359	23011	0.0313679	0.019982	0	0.00232	0.002108	12201	156099	2020	1054	0	61	0.437413	0.414778	151	7980	4830	190	260	282
250	Chr 2	124500001	125000000	Distal	17134	20449	28558	3.99232	0	217138	81	27	0.282599	0.0141	0	0.0864258	2202	43	0.000621914	0.001316	1003	1400	0.00842598	122	3906	11011	6159	21198	0.014162	0.015452	0	0.001846	0.00134	13295	145665	1628	358	0	28	0.582319	0.682654	329	7029	4296	196	240	264
251	Chr 2	125000001	125500000	Proximal	20361	21180	38457	7.88397	0	500000	22	21	0.243056	0	0	0.10117	4270	0	6.19771e-05	0.000279999	0	200	0.00286399	260	6965	17832	3500	28557	0.0235	0.016472	0	0.001254	0.00310999	18135	75582	1729	134	0	59	0.898366	0.683296	193	7405	4646	168	256	272
252	Chr 2	125500001	126000000	Distal	18789	17847	19915	2.06786	0	172953	0	0	0.289145	0.000899998	0	0.0566199	3174	0	8.59086e-05	0.000281999	0	0	0.001294	514	4882	17122	2379	24897	0.020692	0.010436	0	0.002298	0.98656	15859	123867	2027	188	0	55	0.416291	0.329629	593	6910	3570	130	188	199
253	Chr 2	126000001	126500000	Distal	13791	12171	11383	0	0	0	103	551	0.250499	0	0	0.0102	1823	0	4.08863e-05	0.000118	0	0	0.000823998	249	4419	13038	5639	23345	0.0386259	0.018144	0	0.00125	0.001312	16502	149573	1863	186	0	117	0.273147	0.152177	382	7439	4498	166	288	291
254	Chr 2	126500001	127000000	Distal	14439	11557	9205	0	0	0	56	0	0.313199	0.00779998	0.11048	0.0111	4258	0	5.34455e-05	0.00025	0	100	0.000883998	0	4102	11489	5195	20786	0.024036	0.134164	0	0.00299199	0.00254599	15147	157714	2058	266	0	44	0.476027	0.455351	429	6995	4114	158	228	232
255	Chr 2	127000001	127500000	Distal	13175	15635	9752	0.991204	4	122223	95	507	0.338399	0.2166	4.86977	0.0257999	3220	0	0.000737103	0.00385399	475	1100	0.01268	121	3877	21058	2170	27226	3.85857	0.209874	0	0.00283399	0.00347599	9417	154472	849	218	20	46	1.35202	0.856762	236	7710	4480	202	378	280
256	Chr 2	127500001	128000000	Distal	11016	17265	9058	3.82778	8	614982	153	6674	0.453899	0.449399	2.41991	0.279299	5524	199	0.00546409	0.0316519	4872	18690	0.0724699	307	8679	30275	6688	45949	0.0394219	0.109696	0	0.00282799	0.001486	11527	101480	355	293	0	75	1.92668	1.54759	101	7653	5934	170	266	264
257	Chr 2	128000001	128500000	Genic	11793	13799	36103	18.4121	48	468049	349	2051	0.334799	0.635699	3.33184	0.2448	7788	268	0.00402676	0.023832	9122	20744	0.142716	2845	21825	42796	6337	73803	0.437149	9.5335	29.8311	0.00509399	0.01684	7909	88665	761	109	2	59	0.572233	0.495886	194	6734	3902	152	254	263
258	Chr 2	128500001	129000000	Genic	8546	5864	26974	11.6226	0	626770	270	2187	0.256655	0.527099	1.99135	0.1263	6438	150	0.00233516	0.016758	5999	4720	0.0652959	3577	44516	95634	12035	155762	2.31557	5.04653	0	0.0312339	0.00346999	7538	65574	1227	153	6	83	0.33437	0.189284	127	6601	4004	164	284	282
259	Chr 2	129000001	129500000	Distal	14204	12349	12028	5.03829	0	53118	123	2325	0.360145	0.309899	0.488973	0.0932998	3643	221	0.00234649	0.0288519	6888	18300	0.0678439	103	3645	36924	4034	44706	0.0572019	0.379417	0	0.00358999	0.0437299	9910	104504	235	104	10	80	2.25395	1.82881	206	7276	5522	170	216	236
260	Chr 2	129500001	130000000	Distal	8488	9330	6356	0	0	4128	88	0	0.254399	0.0162	0.023598	0.018	2875	0	0.000208088	0.002146	535	3200	0.00504399	0	2143	18251	6591	26985	0.0282839	0.022634	0	0.00493199	0.001414	11869	204406	621	628	0	119	1.22741	1.01028	81	7451	5008	172	206	224
261	Chr 2	130000001	130500000	Distal	9599	7953	8510	0	0	0	76	0	0.311699	0.0320999	0.0967838	0.0153	2570	0	0.000185474	0.001576	313	1400	0.00413799	256	3549	17972	3942	25719	0.02404	0.0312479	0	0.001134	0.011884	11662	199387	472	206	0	103	0.932608	0.702342	172	7329	4948	166	226	260
262	Chr 2	130500001	131000000	Distal	11690	10380	24530	2.55182	0	352963	122	0	0.24	0.340799	3.56908	0.0983998	3263	64	0.0029516	0.011534	6980	11723	0.0948998	1028	15061	37584	9028	62701	1.89725	14.1725	76.0674	0.019362	0.0404339	11652	81416	1050	5739	138	118	1.10158	0.873245	162	5944	4408	178	202	243
263	Chr 2	131000001	131500000	Distal	15692	8926	33917	3.89239	2	309116	53	1002	0.162222	0.397199	5.89117	0.1104	5072	67	0.00513949	0.014132	9239	9904	0.0814138	731	10693	27995	15875	55294	11.172	3.70435	80.2861	0.849364	0.94791	14950	58334	1515	4947	144	66	0.795169	0.480314	279	3112	2270	104	128	159
264	Chr 2	131500001	132000000	Distal	7776	8700	20778	6.45739	0	963975	205	3055	0.338779	0.457499	2.00575	0.324299	5048	311	0.00535617	0.0369359	7584	17020	0.0772438	638	11481	53308	23497	88924	3.75168	2.88615	0	0.00427399	0.00643999	15411	111990	923	830	51	94	1.14972	1.23618	267	5926	3886	146	186	221
265	Chr 2	132000001	132500000	Distal	12077	6585	45910	4.53768	0	325137	109	0	0.2403	0.352499	3.43072	0.0755998	6325	120	0.00296844	0.012274	9348	10265	0.13744	376	12982	24658	7443	45459	38.4836	2.16496	20.3282	0.02078	0.169052	13759	101105	1304	4695	218	159	0.441642	0.430884	105	6541	5862	222	338	348
266	Chr 2	132500001	133000000	Distal	6368	4952	19064	2.10856	0	140877	96	0	0.1956	0.10016	0	0.0452999	2756	116	0.00100774	0.00343199	5397	1165	0.0319859	0	5003	23287	11519	39809	0.194314	0.0973938	6.3118	0.01279	0.001312	14329	121678	3297	7768	431	107	1.57688	0.528498	269	4850	4676	178	280	287
267	Chr 2	133000001	133500000	Genic	15163	12081	41211	14.5968	0	439818	174	2037	0.487199	6.40769	5.98224	0.1557	7115	0	0.00422541	0.00870798	7159	8823	0.0509539	259	7916	19934	5389	33498	0.137608	71.3325	8.65236	1.0493	0.019044	27192	83730	531	1261	68	243	2.18966	2.23378	237	5811	6096	170	212	244
268	Chr 2	133500001	134000000	Proximal	12719	19438	58040	21.8973	0	1448981	139	372	0.270427	0	0	0.0662999	3149	0	5.09399e-05	0.0002	0	0	0.00321399	465	8490	15308	7790	32053	0.01271	0.014416	0	0.00946398	0.00448399	14473	83530	1223	125	0	54	1.95613	1.21357	245	7043	4430	168	204	232
269	Chr 2	134000001	134500000	Proximal	20149	17878	43732	18.3659	0	866835	150	180	0.387457	0.00359999	0.01683	0.0605999	3082	0	0.000948649	0.000663999	520	1550	0.00939198	299	4760	12545	5446	23050	0.01931	0.0415579	0	0.001094	0.00560199	16171	78048	1244	367	0	55	1.3022	1.30885	162	6610	3846	130	204	209
270	Chr 2	134500001	135000000	Proximal	14676	17835	24731	10.5299	0	68	198	1795	0.343217	0.195	1.34346	0.0494999	2295	77	0.00118123	0.001548	2967	4150	0.0448819	461	9808	18941	4650	33860	0.636603	0.0433019	0	0.00589999	0.002482	10355	81195	873	228	0	105	1.59046	1.41191	398	7128	5112	208	222	253
271	Chr 2	135000001	135500000	Proximal	15209	15610	28152	13.329	0	463605	212	2691	0.333599	0.0935998	0.751838	0.1278	4281	135	0.00111331	0.00882598	1295	2850	0.0462779	803	6776	23904	3390	34873	1.7361	0.116408	0	0.001612	0.00983798	10913	73504	492	33	6	38	1.18362	1.25217	357	6774	4338	188	208	253
272	Chr 2	135500001	136000000	Distal	13872	10390	28000	11.0763	6	911182	287	824	0.252599	0.2115	0.958898	0.0947998	2672	35	0.00113522	0.002234	1316	2725	0.021688	1014	23358	45008	8253	77633	5.14978	0.493987	0	0.00265999	0.0373919	9110	112163	1694	108	84	14	0.518654	0.735645	309	5663	3346	174	180	225
273	Chr 2	136000001	136500000	Distal	13506	7695	19334	9.63263	0	1531826	266	651	0.23603	0.276851	1.91629	0.1887	3256	28	0.00111751	0.00337999	1601	2934	0.016114	1188	21081	64827	14072	101168	2.37225	1.71157	0	0.429175	0.0835498	8302	125121	1838	528	4	41	0.0990624	0.0923869	285	5331	2728	124	196	206
274	Chr 2	136500001	137000000	Genic	16736	12951	45234	21.0215	26	258817	317	2515	0.319873	0.24221	1.0267	0.1041	4252	0	0.00249577	0.00407599	3951	7444	0.0427719	1100	22022	42915	8453	74490	4.07604	5.11412	0	0.021708	0.00644399	7799	54151	1432	63	4	27	0.761685	0.570802	309	6172	3588	166	242	260
275	Chr 2	137000001	137500000	Proximal	23171	16114	46473	17.9946	0	0	118	922	0.296099	0.0305999	0.158812	0.0141	3487	0	0.000290763	0.000224	240	350	0.00277599	134	6339	19049	3788	29310	0.014804	0.01726	1.286	0.00321599	0.001638	8688	103660	707	342	2	31	0.949624	0.823099	229	7647	5164	170	306	300
276	Chr 2	137500001	138000000	Proximal	24216	16685	66692	25.9504	0	251540	128	0	0.275399	0.00629999	0	0.0153	2662	24	0.00108375	0.000345999	1236	1850	0.00459199	353	4844	13829	4415	23441	0.017452	0.012846	0	0.001506	0.00177	13854	86609	1360	301	2	58	0.905217	0.481349	433	7418	5748	240	350	338
277	Chr 2	138000001	138500000	Proximal	17585	11767	46495	19.3561	0	435286	106	0	0.2499	0	0	0.0141	3102	0	1.91984e-05	0.000222	0	0	0.001932	126	4714	12064	4650	21554	0.0401739	0.0283499	0	0.001962	0.00254999	17915	118378	1704	294	0	56	0.749471	0.847254	347	7184	5176	192	264	276
278	Chr 2	138500001	139000000	Distal	30877	17204	15756	4.75929	2	72775	0	583	0.273899	0.0728999	2.20016	0.0186	3216	0	4.73919e-05	0.000769998	0	200	0.013204	132	4063	15616	3315	23126	0.0920458	0.263519	0	0.00132	0.00177	14390	70723	2060	100	22	41	0.838758	0.652859	354	7038	4562	180	238	251
279	Chr 2	139000001	139500000	Distal	21865	12727	15105	2.7119	0	144731	161	45	0.2439	0.0908998	0.546397	0.0377999	3861	40	0.000770051	0.000777998	879	1255	0.0115	405	9919	18659	3324	32307	1.06776	1.1047	0	0.001912	0.00368399	11100	115449	1726	203	14	31	0.874066	0.664685	299	6776	3572	112	174	193
280	Chr 2	139500001	140000000	Distal	12280	13843	6641	0.950792	0	39661	170	21	0.268499	0.0225	0.17762	0.0114	3897	0	0.000747029	0.00345599	1167	2500	0.00916798	533	4815	11975	2742	20065	0.010228	0.0251059	0	0.002302	0.010444	15207	122677	1829	311	0	71	0.817515	0.855074	638	7327	4472	122	220	224
281	Chr 2	140000001	140500000	Distal	13817	9844	18180	3.98796	0	0	71	116	0.249736	0.0012	0.0311239	0.0138	3486	0	9.25166e-05	5.19999e-05	0	0	0.000923998	0	4739	16659	6087	27485	0.566757	0.0677559	0	0.001398	0.00824398	13716	122435	2485	241	0	23	0.415076	0.237861	346	7128	5092	220	264	301
282	Chr 2	140500001	141000000	Distal	15827	10339	24324	7.00636	0	11006	86	243	0.231768	0.00419999	0.0325679	0.0165	2777	0	6.51879e-06	9.99998e-05	0	0	0.00386399	556	3600	16960	3428	24544	0.275439	0.012248	0	0.0365719	0.101154	13985	88643	2896	327	0	41	0.88779	0.708247	254	7493	4842	176	296	301
283	Chr 2	141000001	141500000	Proximal	20859	12103	38941	12.2735	0	500000	219	0	0.1848	0	0	0.0788998	3249	0	1.4854e-05	0.000433999	0	200	0.000311999	256	4266	16903	5675	27100	0.015534	0.0255339	0	0.000939998	0.122578	17622	69341	4064	84	0	57	0.688946	0.294531	282	7500	5404	226	370	351
284	Chr 2	141500001	142000000	Genic	20147	11685	37288	14.2957	0	500000	276	0	0.182852	0	0.0187	0.0776998	2697	0	7.31551e-05	0.000349999	0	0	0.00263199	533	4875	20742	4168	30318	0.01709	0.021352	0	0.002336	0.001654	14076	73051	4242	136	0	63	0.990755	0.826992	650	7780	5378	216	400	367
285	Chr 2	142000001	142500000	Genic	20811	13722	36822	13.7438	0	500000	282	814	0.22755	0	0	0.181032	3310	0	4.39579e-05	9.19998e-05	0	200	0.001254	560	7577	17145	7331	32613	0.01115	0.0107	0	0.001734	0.00520999	12020	81893	3047	239	0	138	1.12934	0.454194	357	8016	6092	232	394	380
286	Chr 2	142500001	143000000	Proximal	14877	10645	51016	18.907	0	389269	285	113	0.295199	0	0	0.16817	3476	54	0.00113423	0.000739999	829	1350	0.00328999	473	3428	12339	4789	21029	0.010252	0.013062	0	0.01929	0.001676	14763	58738	3456	30	0	47	1.11058	0.758161	274	6974	4678	220	298	317
287	Chr 2	143000001	143500000	Genic	10060	9093	37151	13.2249	0	0	93	0	0.267207	0.0165	0	0.00809998	3164	0	4.62627e-05	1.6e-05	0	0	0.00356799	0	4449	15326	3514	23289	0.0403199	0.0365019	0	0.001464	0.00809798	17146	106635	2409	1024	0	34	0.874447	0.768105	499	6773	3918	138	216	242
288	Chr 2	143500001	144000000	Genic	15694	8816	52342	20.5617	0	554397	219	94	0.260793	0.0353999	0.523651	0.0153	3855	0	7.73794e-05	0.000599999	0	0	0.00580199	540	15161	13696	4198	33595	1.21359	0.0722159	0	0.01625	0.00482599	7100	91711	2097	384	2	37	0.768406	0.832624	309	6485	3812	112	200	215
289	Chr 2	144000001	144500000	Proximal	19580	15043	113735	50.4066	0	500000	80	451	0.282899	0.0368999	0.699835	0.0329999	2336	0	4.31827e-05	0.000198	0	200	0.00868198	85	5733	11537	2734	20089	0.0654699	0.013444	0	0.00363999	0.00287399	5067	39980	2467	207	0	23	1.2003	0.530431	339	5896	2998	172	284	287
290	Chr 2	144500001	145000000	Proximal	18633	17264	87590	42.9274	0	2032267	138	0	0.262799	0.1074	0.89572	0.0998998	3168	0	0.000399975	0.00606199	514	700	0.0453699	898	4548	14078	6363	25887	0.017366	0.91002	0	0.00194	0.00588199	5793	46709	1499	83	0	14	1.0007	0.767472	469	5500	2828	116	148	184
291	Chr 2	145000001	145500000	Proximal	20647	15732	112256	65.3048	8	826820	227	451	0.637799	0.539439	7.4217	0.255599	4811	213	0.00235674	0.00548199	3752	5024	0.0876978	279	7577	17966	4211	30033	0.0544579	9.58431	1.4274	0.00807798	0.00397399	6538	40744	1904	37	2	48	1.07287	0.874576	281	5027	2130	92	130	154
292	Chr 2	145500001	146000000	Proximal	19343	12441	89002	40.6023	0	334290	93	11	0.339899	0.0392999	0.630067	0.0126	2458	0	0.000109913	0.000345999	0	0	0.01593	134	4291	10417	3523	18365	0.015774	0.00704399	0	0.001446	0.00273399	3717	64841	2129	288	4	26	0.530143	0.430663	416	5613	2598	108	220	210
293	Chr 2	146000001	146500000	Proximal	23811	11327	66852	30.2587	0	0	70	0	0.248254	0.0320999	2.97831	0.00839998	2657	0	1.6292e-06	0.000287999	0	0	0.00792998	514	4615	12138	1688	18955	0.00638199	0.022156	0	0.00462599	0.00258199	5764	76637	3194	59	2	22	0.67828	0.550455	199	6627	3618	164	172	216
294	Chr 2	146500001	147000000	Proximal	12428	10042	52709	22.6437	0	0	78	0	0.258747	0.0350999	1.00682	0.00749999	3210	0	2.81319e-05	0.000553999	0	0	0.00749599	380	5636	10096	4042	20154	0.00924398	0.015796	0	0.00297599	0.00297399	8250	98631	2869	232	0	86	0.470569	0.275291	298	6648	3212	112	196	196
295	Chr 2	147000001	147500000	Genic	11437	9375	51015	21.6338	0	3934	106	0	0.2376	0.00479999	0.000935998	0.00659999	3034	28	1.10172e-05	0.000289999	578	850	0.00650599	250	3268	14740	4183	22441	0.0622399	0.01429	0	0.001084	0.00470199	7327	111036	2677	364	0	24	0.357951	0.46611	169	5673	2584	140	178	216
296	Chr 2	147500001	148000000	Proximal	13742	13314	42528	20.1329	0	0	56	551	0.252225	0.00389999	0.0393119	0.0108	3754	23	3.40691e-05	0.000251999	0	0	0.002322	390	3998	12526	5208	22122	0.00764198	0.019454	0	0.0673359	0.00578599	13277	104712	1929	312	0	39	0.366046	0.376552	352	5804	2644	112	166	188
297	Chr 2	148000001	148500000	Proximal	24526	20661	79300	37.4821	0	0	66	0	0.293475	0	0.390979	0.012	3347	0	0.000123199	5.19999e-05	0	0	0.00294599	260	3690	10346	2816	17112	0.0262419	0.022774	0	0.0833778	0.022404	11523	64485	1309	1067	0	21	1.00254	0.778606	230	6340	3674	118	186	192
298	Chr 2	148500001	149000000	Genic	21385	13474	32021	16.8667	2	1023004	200	499	0.269099	0.1536	2.70987	0.108	2612	21	0.000934129	0.001306	1887	1850	0.020734	488	12102	20283	4598	37471	1.99082	3.06853	0	0.00422999	0.001484	6058	125238	2011	4364	20	17	0.235606	0.122151	189	5363	2870	130	204	222
299	Chr 2	149000001	149500000	Genic	17440	10997	29951	15.0903	0	368485	164	1072	0.2478	0.255299	1.61461	0.0926998	3684	60	0.00086009	0.00159	1827	1900	0.020524	612	15393	17765	6907	40677	2.20192	0.0367599	0	0.00270999	0.00316799	8354	145768	1794	480	0	35	0.691489	0.804659	234	6276	3882	180	176	222
300	Chr 2	149500001	150000000	Genic	14283	11009	33888	16.3781	0	479568	150	695	0.297299	0.2412	0.566139	0.289199	4172	61	0.00122962	0.00443199	2520	3982	0.02204	367	8544	24182	2732	35825	0.911492	7.46714	0	0.420607	0.014998	9074	55356	911	16	2	29	0.936397	1.00257	73	5064	3078	114	130	170
301	Chr 2	150000001	150500000	Proximal	26540	12590	48769	21.2258	18	433877	184	2101	0.340499	0.1455	0.424943	0.0383999	3000	32	0.00138722	0.00532399	1435	2681	0.015756	125	4915	12583	2719	20342	0.0518739	1.54234	0	0.00690799	0.00583799	12514	101236	1292	842	2	17	0.980025	0.580154	293	6638	3786	130	202	221
302	Chr 2	150500001	151000000	Proximal	15191	13814	44666	18.2945	0	204747	80	0	0.246362	0.00689999	0.0376199	0.0246	3750	0	0.000154287	5.39999e-05	0	0	0.00411399	119	3380	11387	6373	21259	0.0273559	0.0358759	0	0.00255399	0.00575999	15230	140079	1371	547	2	50	0.927678	0.548572	391	6504	4024	160	248	263
303	Chr 2	151000001	151500000	Proximal	12703	16352	54885	26.6222	0	84149	90	1302	0.332339	0.0401999	0.150494	0.0153	3921	0	0.00140785	0.001656	1449	3050	0.010992	132	3215	20813	11243	35403	0.015324	0.01722	0	0.00358599	0.00292199	17840	72511	1804	95	0	55	1.93055	1.50909	113	6491	3898	124	246	240
304	Chr 2	151500001	152000000	Genic	10307	12146	46354	17.3783	0	0	55	0	0.282899	0.0102	0.0699399	0.00509999	3080	0	5.18043e-05	0.000244	0	0	0.00392199	214	7910	18372	3848	30344	0.017456	0.553115	0	0.001858	0.001872	13639	84226	1685	463	0	80	1.46969	0.710622	229	6980	5078	156	298	258
305	Chr 2	152000001	152500000	Genic	13138	9841	51722	20.7179	0	999510	275	751	0.231	0.268799	1.36253	0.0722999	4072	0	0.00109234	0.00330199	2061	2799	0.0402559	1403	16522	55863	9719	83507	5.95822	0.86831	0	0.001792	0.013398	9344	51660	3166	570	12	42	0.537815	0.450081	228	6304	4004	172	242	250
306	Chr 2	152500001	153000000	Genic	18140	11760	43320	23.7024	6	1413043	264	3563	0.318299	0.367799	2.68888	0.1446	5040	0	0.00134235	0.00689199	1807	2650	0.0322579	1236	19713	34173	8746	63868	0.0413299	4.26522	0	0.00561599	0.00270199	8667	49552	1450	226	6	48	0.420786	0.336461	358	6399	3670	166	220	250
307	Chr 2	153000001	153500000	Genic	10342	12738	25961	15.902	0	340756	196	1709	0.536699	0.216	3.69136	0.2172	3657	135	0.00166938	0.00456999	2444	2600	0.024732	1039	22705	46782	3632	74158	0.108142	0.293863	0	0.01644	0.00460599	8614	55557	996	58	2	64	0.748933	0.512486	357	6491	4002	162	248	259
308	Chr 2	153500001	154000000	Genic	12062	10258	20582	15.6424	0	158938	200	21	0.281099	0.1647	0.512433	0.0860998	3608	0	0.0010765	0.001218	1810	2300	0.012068	608	11907	20784	4567	37866	3.05244	7.01917	0	0.0716439	0.00428599	11628	115522	1731	173	0	69	0.518397	0.3523	243	7067	4084	164	284	280
309	Chr 2	154000001	154500000	Distal	18560	8078	30342	13.0299	0	1471	171	0	0.291299	0.021	0.130986	0.0132	3492	0	0.000975388	0.001484	1009	2500	0.012478	214	4566	12442	3380	20602	0.0293099	0.0256339	0	0.0300779	0.00151	10552	186970	1682	983	0	72	1.2501	1.18173	229	6692	4528	176	212	245
310	Chr 2	154500001	155000000	Distal	15060	9236	28602	11.3752	0	271576	119	21	0.287399	0	0.013346	0.0311999	2440	0	0.000914689	0.00224	1054	950	0.00616399	132	2963	10681	4265	18041	0.016814	0.021856	0	0.000939998	0.001794	11991	190049	2329	458	0	67	0.346018	0.179241	494	6598	4248	158	290	272
311	Chr 2	155000001	155500000	Proximal	21233	14356	34712	12.5822	0	332074	170	0	0.2085	0	0.0712139	0.0335999	2584	0	3.55947e-05	0.000487999	0	0	0.00421999	768	3997	14293	5823	24881	0.0253759	0.00797598	0	0.001742	0.00278799	16734	66210	3180	298	0	57	1.4717	1.22852	382	6584	3874	164	224	258
312	Chr 2	155500001	156000000	Distal	13161	10353	23884	10.7032	0	331825	158	0	0.281099	0	0.230978	0.0635999	2135	0	0.000641779	0.000192	2064	2500	0.00365799	699	3884	11224	5513	21320	0.021114	0.0774098	0	0.001552	0.00430799	12157	129625	3011	307	2	32	0.480654	0.39246	308	6173	3300	172	262	261
313	Chr 2	156000001	156500000	Distal	9610	6996	33655	13.4544	0	0	117	0	0.2322	0.0138	0.436357	0.00929998	2908	0	3.63659e-05	0.000381999	0	0	0.000244	360	3020	11711	4809	19900	0.600807	0.145248	0	0.142784	0.0771498	13540	157559	4153	125	2	41	0.195165	0.176212	97	6431	2680	88	198	199
314	Chr 2	156500001	157000000	Proximal	17890	9692	61763	31.4021	0	245910	63	0	0.284699	0.00839998	0.189196	0.0111	2677	0	4.64403e-05	7.79998e-05	0	0	0.00345599	246	3185	9486	5139	18056	0.014396	1.68886	0	0.00484799	0.001214	17732	137072	3074	442	0	56	0.783417	0.646017	423	5759	3199	180	220	232
315	Chr 2	157000001	157500000	Genic	17155	11728	67560	37.4596	2	532173	188	236	0.343199	0.419879	1.84708	0.0611999	8650	45	0.00343365	0.0258059	6641	11931	0.101364	858	14340	23955	2628	41781	1.7476	2.22996	0	0.180688	0.0411379	14466	77710	1780	254	6	40	0.234882	0.180777	385	5047	2677	122	176	183
316	Chr 2	157500001	158000000	Genic	16955	9673	54098	25.87	0	0	68	0	0.287999	0.0377999	0.276099	0.0117	1491	0	7.85006e-05	0.000985998	0	0	0.00719199	625	4281	16111	3310	24327	0.0495099	0.0387479	0	0.000947998	0.002402	15877	138477	2097	443	0	23	0.460109	0.662371	149	6132	3726	170	270	272
317	Chr 2	158000001	158500000	Proximal	14703	15665	49993	20.7136	0	476519	230	2879	0.326099	0.283199	3.17183	0.0875998	3110	0	0.000835129	0.001736	1149	2200	0.0328299	254	7801	14479	5463	27997	8.35075	0.522755	1.07948	0.00574599	0.00797998	10614	128421	1773	236	10	39	1.51659	0.84712	479	5629	2498	98	192	200
318	Chr 2	158500001	159000000	Genic	15031	14075	52543	23.9568	14	453344	252	1376	0.270299	0.325799	3.91414	0.0682319	3377	100	0.000393484	0.002318	0	500	0.020996	1041	10164	28796	5120	45121	0.103394	2.37201	0	0.00586599	0.00333199	7128	99454	1576	180	2	52	1.95082	1.15689	441	6432	3886	156	212	220
319	Chr 2	159000001	159500000	Genic	24814	10523	45385	21.0703	0	896135	348	21	0.314999	0.1776	0.756328	0.184266	3158	119	0.000620074	0.001842	1405	1710	0.0285619	763	7999	13157	3496	25415	4.8474	0.365577	0	0.00939198	0.00721599	8143	122025	2360	309	0	25	0.737327	0.509897	149	6810	4728	136	232	231
320	Chr 2	159500001	160000000	Genic	8066	12488	43320	20.1392	0	446258	365	3270	0.344883	0.1557	1.61167	0.122512	3562	84	0.00189314	0.00497599	1547	2300	0.0286299	1626	23802	32452	7703	65583	4.76558	0.0339799	0	0.0284819	0.01721	7103	52877	1069	92	174	77	0.852753	0.643898	304	7008	4430	172	244	255
321	Chr 2	160000001	160500000	Genic	18289	9036	37180	19.6222	0	931642	303	582	0.271017	0.284699	1.90482	0.2058	3911	0	0.00100451	0.00262399	1608	3120	0.018802	1245	20072	41172	8286	70775	0.13464	4.15111	0	0.00455199	0.00454599	4707	81483	2190	149	4	103	0.614158	0.830702	202	6277	4524	198	270	274
322	Chr 2	160500001	161000000	Genic	19329	14716	46284	18.9816	0	1352166	392	592	0.299399	0.1992	0.696459	0.0671999	4421	106	0.00191121	0.00368799	2656	3237	0.0267179	859	18870	28882	5701	54312	4.42115	0.311473	1.32319	0.001818	0.00374799	3780	89860	1743	111	0	67	0.302708	0.388579	277	6488	4650	152	322	284
323	Chr 2	161000001	161500000	Genic	17972	13396	62238	30.3031	0	855325	336	2016	0.332859	0.0986998	0.509491	0.0512999	5120	210	0.00137129	0.00452799	2198	2050	0.024906	510	11200	18825	4798	35333	0.017802	0.024528	0	0.00163	0.001366	5138	74034	1260	67	2	36	0.377628	0.5841	95	5920	3540	150	192	212
324	Chr 2	161500001	162000000	Proximal	22669	11833	53811	23.0916	0	13072	85	651	0.283941	0.0290999	0.284557	0.012	1557	0	8.76742e-05	0.00019	0	0	0.00613799	491	8897	13211	2650	25249	0.0299219	0.0337659	0	0.002006	0.001074	4197	145889	1281	1502	0	63	0.447527	0.534984	544	6441	4144	166	226	253
325	Chr 2	162000001	162500000	Genic	11821	8176	53653	24.0841	0	448629	264	751	0.401999	0.397199	1.83618	0.1134	4019	352	0.00305442	0.0283019	6328	11050	0.0891438	1233	13993	22113	3169	40508	8.10838	1.39434	2.84828	0.00609199	0.00413999	8020	145785	2329	394	56	57	0.274487	0.0963644	384	4816	2188	108	136	154
326	Chr 2	162500001	163000000	Proximal	20475	13388	50377	23.948	0	1137327	189	120	0.278399	0.00689999	0.183736	0.102	3005	0	0.000386665	0.000519999	646	1322	0.00393799	375	4505	15854	2413	23147	0.022328	0.0372059	0	0.014224	0.00739199	14936	94099	3135	524	6	27	0.582289	0.650286	363	6217	3374	110	186	185
327	Chr 2	163000001	163500000	Proximal	19857	13818	77970	33.4726	0	746385	254	768	0.285599	0.0162	0.291161	0.0584999	3074	0	0.000691099	0.000805998	450	1400	0.00889598	263	3066	8614	2913	14856	0.012202	0.0316719	0	0.00278199	0.001192	14897	50374	2963	239	0	19	0.580412	0.710404	164	6179	3056	110	178	179
328	Chr 2	163500001	164000000	Proximal	13392	11641	39063	14.0542	0	419549	116	42	0.2475	0.00329999	0.011872	0.0500999	2850	0	0.000792404	1.4e-05	0	900	0.00288599	0	2892	12721	4095	19708	0.01855	0.0655459	0	0.00500199	0.002056	16180	112632	2145	162	0	49	0.766903	0.851285	371	6976	4518	180	276	290
329	Chr 2	164000001	164500000	Proximal	22642	15307	80786	41.0951	0	35884	174	1615	0.275699	0.00599999	0	0.0305999	3790	0	0.000263373	9.99998e-05	299	1200	0.00294199	130	7700	14548	5592	27970	0.00981998	0.017886	0	0.00257399	0.002244	18346	76062	2501	63	0	39	1.25347	0.983635	542	6375	3680	158	184	228
330	Chr 2	164500001	165000000	Proximal	16592	16588	84120	41.967	0	92512	152	467	0.336899	0.00569999	0	0.0263999	3143	52	0.000683959	0.001536	594	1000	0.01046	396	5210	15698	4172	25476	0.010678	0.00825998	0	0.00339599	0.00157	15272	69212	2408	178	0	44	0.69285	0.423216	558	6150	3108	126	174	209
331	Chr 2	165000001	165500000	Genic	20736	9795	66642	27.1416	0	129038	170	0	0.24433	0.0183	0.01666	0.0138	3306	94	0.000371388	0.00711799	780	700	0.00436199	107	3454	16323	5965	25849	0.352691	0.021588	0	0.001766	0.00122	16651	108996	2564	288	0	15	0.843852	0.641028	222	6142	3388	124	216	230
332	Chr 2	165500001	166000000	Genic	18206	14204	43265	18.6713	0	937789	296	2271	0.297727	0.1125	0.584385	0.0926998	4090	37	0.000982831	0.00265199	1423	2350	0.00776198	329	14903	18027	5902	39161	0.017726	0.0419639	0	0.00206	0.001252	13180	63163	2705	62	4	39	0.707026	0.782151	250	5875	3590	154	248	250
333	Chr 2	166000001	166500000	Proximal	27740	13447	63274	23.7685	24	774656	271	21	0.328847	0.00779998	0.11111	0.1773	4874	0	6.48887e-05	9.99998e-05	0	0	0.00466999	387	6913	13409	6835	27544	0.018928	0.015678	0	0.00421799	0.002366	10311	68201	2959	147	0	61	0.621268	0.440554	351	5965	4132	144	260	238
334	Chr 2	166500001	167000000	Proximal	18080	13352	51425	21.4505	64	810912	333	1628	0.290099	0.0947998	1.19851	0.1461	3324	0	0.0010263	0.00335999	1913	2719	0.01575	894	8045	15541	6156	30636	0.0250499	3.28493	1.40225	0.00566199	0.00359399	10152	68007	2284	392	0	44	0.498082	0.263924	418	6328	4190	178	328	313
335	Chr 2	167000001	167500000	Proximal	16727	11210	37483	14.235	66	511532	213	0	0.24537	0.1164	1.36815	0.0320999	3106	0	0.000654032	0.001452	323	916	0.017116	121	4979	14221	4584	23905	0.013884	0.521651	0	0.00388599	0.00403999	12489	121271	3114	157	0	55	1.30871	0.855922	126	7003	5202	248	406	383
336	Chr 2	167500001	168000000	Distal	14995	9386	35672	11.1014	0	783162	119	0	0.272431	0.00359999	0.0425239	0.00779998	2364	0	1.303e-05	0	0	0	0.001824	0	4852	11637	2938	19427	0.0833578	0.0257499	0	0.00101	0.0646359	12534	165296	2459	500	0	52	0.362068	0.19702	234	7076	4760	146	252	233
337	Chr 2	168000001	168500000	Proximal	15425	13538	61505	20.8404	0	493718	103	0	0.272699	0.0132	0.00999598	0.0722999	2722	0	0.000925433	0.00277799	1764	1950	0.00832398	82	3974	16659	4766	25481	0.022476	0.0272119	0	0.00613199	0.002132	12119	99990	2177	284	0	26	1.05965	0.847349	232	7048	4606	160	284	279
338	Chr 2	168500001	169000000	Proximal	21333	16838	64081	25.1756	0	241657	199	0	0.2223	0.1428	0.716627	0.0989998	2668	0	4.70199e-05	0.000719999	285	150	0.0280279	620	6561	19180	6480	32841	0.0436779	9.51732	0	0.00532399	0.00266799	15061	69801	1450	126	12	20	1.5265	1.08888	325	7185	4716	174	286	283
339	Chr 2	169000001	169500000	Genic	14123	15690	34021	14.8675	0	478666	268	837	0.353491	0.268799	1.21005	0.0503999	4131	97	0.0013481	0.00441799	2709	1950	0.0288779	706	12336	25213	5609	43864	1.39759	0.1104	0	0.002464	0.002346	9518	90753	1453	161	0	71	1.01893	0.727239	353	6767	4394	182	258	261
340	Chr 2	169500001	170000000	Proximal	16285	16708	43825	12.7033	14	818042	478	2859	0.302309	0.824698	7.1207	0.0713999	2531	0	0.000355047	0.000831998	286	1450	0.0642179	893	11202	16274	5583	33952	2.53153	1.76034	0	0.00299199	0.00329199	5528	84680	1451	200	0	56	1.99226	1.92333	326	7200	4956	218	254	295
341	Chr 2	170000001	170500000	Genic	16380	13555	43040	19.7813	26	448757	213	0	0.291599	0.367799	1.90898	0.129	3968	0	0.00246957	0.002418	2351	3620	0.0320559	2607	20669	34443	7532	65251	3.16571	3.23084	0	0.00288399	0.00482399	6441	84558	2341	119	2	76	1.66874	1.57516	313	6866	4794	158	234	240
342	Chr 2	170500001	171000000	Genic	19566	10720	27013	13.4535	0	443704	292	2303	0.284099	0.729539	4.65654	0.1509	3032	124	0.0022171	0.010686	3699	4411	0.0596799	2153	18041	45578	11795	77567	8.39467	0.989452	0	0.00868798	0.00793998	5697	104359	2528	1028	2	54	0.690422	0.446972	345	6619	5108	232	306	325
343	Chr 2	171000001	171500000	Genic	18379	16364	46474	20.8896	0	2337162	197	1639	0.308099	0.374199	3.07668	0.0108	811	0	0.000121951	0.001594	0	0	0.0254839	615	9588	30982	5835	47020	0.121568	0.103284	0	0.0501179	0.001142	7098	70942	1019	115	22	23	3.6454	2.77742	502	7431	5496	208	316	318
344	Chr 2	171500001	172000000	Genic	16758	8734	36202	18.7056	2	721190	304	5407	0.297299	0.817498	6.91489	0.1107	5634	190	0.0064934	0.0405419	13154	16155	0.136274	1266	30883	54938	6986	94073	5.05564	2.77406	18.712	0.00436399	0.0261799	6562	65047	1745	180	8	29	0.755634	0.676948	365	6134	3836	178	316	295
345	Chr 2	172000001	172500000	Genic	14840	10031	33960	15.9894	0	482481	294	2198	0.303899	0.597599	3.43794	0.0596999	2274	208	0.00196353	0.00294999	3076	3633	0.0394499	2164	28136	59986	6302	96588	4.04219	3.23955	0.710975	0.00477199	2.13966	5174	92243	1474	364	0	13	0.954479	0.757278	307	6625	4398	172	248	258
346	Chr 2	172500001	173000000	Genic	8218	7794	54267	31.758	2	892082	309	2024	0.336851	0.812098	10.1286	0.144	4892	144	0.00902266	0.0504979	12441	20099	0.16173	1527	30340	60117	11859	103843	7.14011	1.98839	0	0.01528	0.00727599	4618	78392	1763	10785	2	68	1.2039	0.612431	507	5634	3654	212	262	293
347	Chr 2	173000001	173500000	Genic	13319	11281	36474	16.6899	0	357485	239	2974	0.351649	0.259199	1.02199	0.0566999	3103	63	0.00179261	0.00381999	3371	5150	0.024722	994	16649	35870	5623	59136	6.00729	1.13585	0	0.00433999	0.00604599	5129	62598	1173	253	8	66	1.79092	1.27797	227	7425	5586	214	332	333
348	Chr 2	173500001	174000000	Genic	20089	16132	54727	25.3303	0	1190691	300	3189	0.315899	0.267599	2.22598	0.1332	1386	105	0.00095542	0.00360399	1546	3073	0.0280999	266	14558	20882	5549	41255	0.94552	0.02084	0	0.00297399	0.00561199	5651	63497	1075	128	2	40	1.40557	1.025	356	6596	4332	134	262	243
349	Chr 2	174000001	174500000	Genic	15189	13921	53154	26.2052	0	337248	252	2514	0.315103	0.366899	1.778	0.0257999	1342	0	0.000912219	0.00306599	835	2963	0.0521559	1169	16951	33380	8704	60204	9.40341	0.0618579	0	0.0834538	0.00306599	6470	69052	977	142	2	36	2.81709	2.55224	164	6862	4866	186	264	267
350	Chr 2	174500001	175000000	Genic	17066	13589	51966	28.8179	0	301903	233	5079	0.277097	0.396259	2.52054	0.0494999	2686	206	0.00102743	0.013534	3071	3450	0.0505899	1045	17692	27245	5604	51586	0.303197	4.57205	0	0.00393799	0.00411799	6983	64902	1491	45	4	60	1.58411	1.15862	113	6433	4090	168	258	267
351	Chr 2	175000001	175500000	Genic	13555	10531	45565	24.233	0	721826	308	1464	0.314699	0.548699	3.47474	0.1338	2735	23	0.00603299	0.01829	9777	13303	0.0986598	2113	25105	52697	6697	86612	0.968056	3.33282	0	0.00498999	0.010018	4729	74421	1738	95	74	46	0.603077	0.691619	276	5551	3474	188	230	262
352	Chr 2	175500001	176000000	Genic	18135	12890	28779	17.1485	20	1525078	351	5057	0.381299	0.1819	1.23979	0.1893	2400	97	0.00117572	0.011704	2736	3606	0.0373419	744	17130	28366	5252	51492	2.02901	4.28306	0	0.00391199	0.00628199	9986	63641	1966	136	16	34	1.02177	1.11309	324	6127	3316	124	182	214
353	Chr 2	176000001	176500000	Proximal	13014	18294	68660	36.1574	0	444622	198	1905	0.348899	0.382499	1.49164	0.0656999	2100	0	0.000982296	0.002046	1425	2500	0.017476	281	7472	19282	6099	33134	0.107666	6.96613	0	0.974814	0.00452999	9276	100454	1543	235	4	82	0.32321	0.319119	239	6366	3548	166	236	239
354	Chr 2	176500001	177000000	Proximal	19225	13920	78018	44.242	10	101551	210	5345	0.342595	0.458099	2.09623	0.0488999	4826	425	0.0144296	0.0456299	18694	30237	0.131552	510	6380	20761	4348	31999	0.121992	2.00356	0	0.00326599	0.002438	10557	97640	1225	282	8	64	0.94383	0.797046	328	6071	3926	182	230	249
355	Chr 2	177000001	177500000	Proximal	19203	15816	84337	40.5783	2	281028	239	2592	0.348605	0.265799	1.1952	0.0557999	2689	290	0.00951912	0.020258	8522	19317	0.0765778	520	9096	21633	4893	36142	3.72315	2.86959	3.02175	0.018446	0.00418799	10960	67149	1887	52	0	53	1.77983	1.4106	301	6568	3904	140	212	241
356	Chr 2	177500001	178000000	Proximal	19033	21602	84655	43.5242	0	20506	213	1625	0.268199	0.0782998	0.648601	0.0243	1891	47	0.000762427	0.00453199	670	932	0.01027	106	8636	12955	3877	25574	0.018008	0.024428	1.29648	0.001676	0.00807198	11127	58175	1238	57	0	27	1.35226	0.728088	280	7086	4704	184	192	235
357	Chr 2	178000001	178500000	Genic	14628	13205	43987	18.2986	8	423097	582	3376	0.356399	0.757198	3.62713	0.1185	5836	0	0.00289201	0.00451599	4485	7973	0.0504659	1120	19224	32735	8579	61658	8.06649	5.04068	0	0.0387539	0.00815198	11169	55003	1670	87	10	48	0.405522	0.295833	250	6104	3678	146	266	258
358	Chr 2	178500001	179000000	Proximal	20749	18297	51389	19.959	2	1468775	297	2817	0.278699	0.321599	2.42527	0.0192	2228	0	0.000750592	0.00611399	1062	1774	0.0347039	511	7616	22306	3667	34100	0.449175	0.212558	0	0.00254799	0.00307799	11759	89032	1503	296	8	84	0.696101	0.411859	405	6640	5172	238	254	284
359	Chr 2	179000001	179500000	Genic	14213	8479	81525	40.4486	1420	2177801	471	2806	0.323999	0.799198	2.81762	0.1596	5816	140	0.00215243	0.00813198	4110	6926	0.0838618	1021	12955	32699	5236	51911	27.5961	1.34676	0	0.00596999	0.00537999	14615	55294	1755	76	0	70	0.824171	0.43102	113	5877	3372	154	222	232
360	Chr 2	179500001	180000000	Proximal	14677	10337	100454	39.9169	1184	1390803	287	576	0.260399	0.0365999	0.944754	0.1062	3677	0	1.33664e-05	6.59999e-05	0	100	0.00553799	107	5689	12248	4239	22283	0.442345	0.124276	0	0.00182	0.000973998	16200	83526	2411	1121	6	38	0.609959	0.253656	248	6263	3778	142	212	214
361	Chr 2	180000001	180500000	Genic	20294	14149	43090	20.3856	0	924382	183	1123	0.278999	0.0653999	0.278651	0.0572999	2353	44	0.000566387	0.000385999	1045	500	0.00503199	1354	11678	19877	3456	36365	0.0315739	0.132884	0	0.001926	3.26525	12506	124363	2048	192	2	98	1.59306	1.14337	170	6530	4414	164	246	260
362	Chr 2	180500001	181000000	Proximal	16414	13073	46529	21.6443	0	399249	260	689	0.306299	0.10616	1.96239	0.0983998	3676	22	0.00114163	0.002298	995	1834	0.020502	637	4535	10771	5641	21584	0.01909	1.22971	0	0.00278199	0.001756	19034	96445	1768	276	0	17	1.3847	0.756614	150	6844	4576	180	252	267
363	Chr 2	181000001	181500000	Proximal	19983	11339	43552	18.0467	0	0	122	0	0.275999	0.000899998	0.0321779	0.0171	3746	0	6.70959e-06	3.19999e-05	0	0	0.001532	275	3180	8891	3913	16259	0.017468	0.021836	0	0.00374799	0.00478799	17196	133859	2131	265	0	23	0.639665	0.293301	292	7173	4324	164	270	284
364	Chr 2	181500001	182000000	Proximal	22079	11546	42469	21.1722	0	1905089	132	0	0.271499	0.1329	0.756836	0.0497999	4085	224	0.000347741	0.001694	723	900	0.0285199	258	3108	10437	3485	17288	5.26758	0.251893	0	0.0021	0.00333799	14612	117656	2314	142	0	37	0.791253	0.828868	241	6679	4080	152	272	258
365	Chr 2	182000001	182500000	Proximal	27811	14014	51021	25.5377	2	771117	212	0	0.2448	0.00779998	0.024738	0.0159	4083	0	0.000702307	0.000653999	1268	1700	0.00769598	241	6897	10670	4266	22074	0.0642859	0.019316	0	0.00172	0.00285799	11580	76036	2052	78	0	42	0.882306	0.512036	316	6529	3652	170	200	243
366	Chr 2	182500001	183000000	Proximal	26691	13326	52970	22.9232	4	1087609	280	958	0.316499	0.2049	1.50723	0.0635999	2650	58	0.00230968	0.0015	3101	7200	0.021862	611	6756	13599	4469	25435	3.32521	0.199522	0	0.002318	0.00916598	12353	81619	1557	186	18	54	0.733717	0.644286	148	6297	3456	124	194	206
367	Chr 2	183000001	183500000	Proximal	21878	14053	37847	15.5384	0	1453684	211	11	0.299399	0.00989998	0.0392159	0.114	3767	0	1.91524e-05	0.001032	0	0	0.00893398	123	4292	15994	5339	25748	0.0358399	0.0297279	0	0.001866	0.001172	15633	83050	2474	320	0	68	0.417736	0.322964	157	6312	3774	150	216	232
368	Chr 2	183500001	184000000	Genic	22413	12549	26568	14.9722	4	674838	303	751	0.302099	0.402899	2.62193	0.0902998	4340	69	0.00111119	0.001692	2555	5903	0.0309819	760	13642	36209	6769	57380	4.67965	7.4216	0	0.00641399	0.00312599	14046	86985	2092	175	8	36	0.934473	0.791431	65	5918	3558	136	250	237
369	Chr 2	184000001	184500000	Genic	18497	6902	37496	16.5873	0	105644	169	0	0.225	0.0257999	0.182968	0.0231	3248	0	3.71055e-05	9.99998e-05	240	1050	0.010116	360	4709	15037	5238	25344	2.62212	0.0900658	0	0.00527199	0.00196	17512	149217	1492	1254	4	79	1.09182	1.07311	164	7009	5014	194	272	288
370	Chr 2	184500001	185000000	Distal	14406	6928	26810	12.1204	0	0	103	0	0.231232	0.0024	0	0.0105	2986	0	1.10636e-05	8.79998e-05	0	0	0.000431999	243	3883	11380	3655	19161	0.0275599	0.0306299	0	0.00197	0.0313619	13392	167436	2995	527	0	84	0.315288	0.252715	151	6795	4854	176	266	268
371	Chr 2	185000001	185500000	Distal	11624	6233	24597	11.8246	0	36909	144	0	0.212474	0.0123	0.346041	0.012	2373	126	0.00041534	0.00252399	381	300	0.00712999	553	3159	9901	5227	18840	0.0360099	0.011622	0	0.124326	0.00104	11157	136743	4036	262	6	107	0.659249	0.532977	267	6630	4960	154	302	274
372	Chr 2	185500001	186000000	Distal	8225	5295	21636	8.75382	0	304213	118	129	0.2436	0	0.0413219	0.0305999	3071	0	2.98543e-05	8.39998e-05	0	0	0.001238	263	5051	11162	3397	19873	0.0255939	0.014028	0	0.00218	0.001546	10954	142007	4139	249	0	34	0.141013	0.0983714	141	6129	3226	144	224	238
373	Chr 2	186000001	186500000	Distal	8634	3691	17980	7.36128	0	0	86	239	0.2088	0.000299999	0.10379	0.00629999	2638	0	2.38448e-05	0.000257999	0	0	0.001938	248	3770	13223	6011	23252	0.0261939	0.020544	0	0.001026	0.000925998	14643	152783	4765	414	4	60	0.469389	0.34024	356	6077	3432	146	264	244
374	Chr 2	186500001	187000000	Distal	17282	4759	36207	12.3089	0	224962	100	0	0.1929	0.0162	0.0509199	0.0629999	2558	0	0.000190243	0.000126	518	1000	0.00378799	249	5745	7463	3807	17264	0.0282639	1.17317	0.160384	0.001948	0.001314	10486	149352	3417	269	0	36	0.414487	0.126002	309	5421	3280	156	206	223
375	Chr 2	187000001	187500000	Genic	22947	9811	25460	13.3609	0	148697	252	0	0.274199	0.1611	1.28942	0.0839998	3730	28	0.00101162	0.00251799	2062	2650	0.019678	269	11000	18366	3417	33052	3.55229	2.37352	0.792968	0.00287999	0.00285599	11231	127890	2516	382	0	37	0.216657	0.15302	503	5746	3314	138	204	222
376	Chr 2	187500001	188000000	Distal	18355	7868	22865	11.6621	0	228299	277	0	0.299999	0.11746	0.839774	0.0695999	3802	44	0.000546752	0.00264799	441	1400	0.01829	346	10629	23297	6530	40802	3.07979	0.0759978	0	0.00812198	0.002462	11448	119699	3191	181	10	28	0.344383	0.162226	388	6405	4162	180	300	285
377	Chr 2	188000001	188500000	Proximal	12393	11344	22015	8.52253	0	378841	195	0	0.262799	0.1686	1.96163	0.0153	3478	0	8.18566e-05	0.000727999	0	0	0.013374	120	3678	9535	4234	17567	1.71085	13.105	0	0.00812998	0.00272799	14605	81773	3363	355	0	75	0.284459	0.135305	583	5966	3944	208	302	305
378	Chr 2	188500001	189000000	Distal	13085	6912	2077	0	0	0	70	0	0.2391	0.0177	0.0952998	0.0132	2420	0	2.59343e-05	0.000399999	0	0	0.002292	389	2579	17361	5510	25839	0.0618819	0.100826	0	0.00682399	0.00250399	14909	127639	2866	1980	32	64	0.57656	0.417603	204	6446	4430	180	282	284
379	Chr 2	189000001	189500000	Distal	15866	9907	14985	5.38947	0	1519394	230	1051	0.257099	0.0764998	1.25647	0.0281999	2897	0	0.00111425	0.001016	1303	1750	0.0405319	643	6796	14408	4434	26281	1.41737	2.44989	0	0.002264	0.00470599	18760	95876	3099	223	0	51	0.16263	0.138209	190	5860	3338	138	234	237
380	Chr 2	189500001	190000000	Proximal	16150	8845	33829	14.2365	44	198378	400	416	0.222	0.0108	0.0601139	0.0243	4206	0	3.89651e-05	0.000289999	0	0	0.00512399	309	2336	11856	4447	18948	0.018532	0.0333779	0	0.00201	0.001398	17025	115506	3584	248	0	89	0.740613	0.343127	180	6272	4380	158	318	282
381	Chr 2	190000001	190500000	Proximal	20922	14987	28081	12.5354	26	98932	336	86	0.254399	0.2301	1.74714	0.0353999	3041	0	0.00104538	0.000633999	800	2100	0.022016	243	7541	20557	5374	33715	4.05099	2.06093	0	0.00303199	0.00452399	14040	94706	2691	197	36	31	0.50406	0.40707	235	6123	3754	150	194	211
382	Chr 2	190500001	191000000	Genic	20452	12596	32709	12.7695	0	695925	382	1691	0.280799	0.1194	2.26248	0.0974998	3417	0	0.00203384	0.00492199	2051	3311	0.0616119	614	12558	34897	5905	53974	3.20482	1.72174	0	0.002154	0.00353999	9826	111892	2912	216	20	20	0.726453	0.326234	328	5888	3782	196	274	289
383	Chr 2	191000001	191500000	Genic	22555	11125	18605	12.4718	2	573143	436	751	0.403073	0.553799	7.60094	0.1533	4390	137	0.00193697	0.01504	3828	5600	0.0700159	726	14662	31895	4196	51479	1.42048	8.14491	0	0.0364759	0.00639999	8900	108978	1303	283	0	54	0.752404	0.614613	194	6093	3706	142	252	276
384	Chr 2	191500001	192000000	Genic	16826	13107	37714	21.677	32	478167	350	1728	0.334027	0.299999	3.39513	0.1638	5882	165	0.00184641	0.00264599	3925	2854	0.0473039	974	11019	24635	7385	44013	4.20619	1.10389	0	0.00519799	0.016364	11561	60916	1916	342	2	55	0.78195	0.608029	350	6014	3438	160	220	229
385	Chr 2	192000001	192500000	Genic	24083	13194	39705	21.9514	0	572186	219	1578	0.306599	0.0740999	1.90212	0.0299999	3367	0	0.000921126	0.00702399	1112	2100	0.021522	390	7687	30996	4553	43626	0.0255139	0.0546759	0	0.00536199	0.00683799	9612	48843	1338	154	0	21	3.47978	1.74009	156	6759	3994	158	242	244
386	Chr 2	192500001	193000000	Proximal	29090	16133	72549	37.4792	0	239907	205	1491	0.304499	0.2331	3.3484	0.100788	5328	28	0.000741553	0.001834	1068	4000	0.0468359	258	4799	10741	2904	18702	7.39958	0.715651	0	0.00523799	0.00543399	11062	38615	2256	85	2	52	1.80382	1.49449	414	6388	3688	186	286	281
387	Chr 2	193000001	193500000	Proximal	13577	10046	43009	16.7429	0	59643	148	951	0.315899	0.0192	0.0542639	0.0486139	4616	0	0.00133632	0.0014	1817	1850	0.00822998	260	3284	11246	4888	19678	0.0340879	0.01643	0	0.001422	0.002412	13332	93190	3614	371	0	37	1.28042	1.52772	513	6351	3090	128	186	230
388	Chr 2	193500001	194000000	Distal	10093	6023	14032	4.61556	0	27055	136	119	0.2178	0.00479999	0	0.00689999	2562	0	1.22512e-05	0.000222	0	0	0.00193	121	3142	8645	4346	16254	0.021936	0.886944	0	0.002104	0.002164	14686	143371	4276	145	0	35	0.0969096	0.245192	229	5526	2870	134	134	179
389	Chr 2	194000001	194500000	Distal	6723	4366	14664	4.70654	0	0	116	0	0.2217	0.0147	0	0.00749999	2700	0	8.74798e-06	0.000367999	0	0	0.001024	266	4502	16313	5765	26846	0.833516	0.0944958	0	0.00776798	0.01381	9599	144608	3728	247	2	53	0.13781	0.125001	308	5681	2916	162	194	233
390	Chr 2	194500001	195000000	Distal	4080	6337	16382	4.25954	0	0	98	0	0.2049	0.000599999	0	0.00959998	2055	0	3.31319e-05	0	0	0	0.00303399	0	2511	11212	4441	18164	0.556869	0.0484619	0	0.001158	0.001448	12601	152397	4945	478	0	139	0.211887	0.0821214	180	6274	3168	122	206	248
391	Chr 2	195000001	195500000	Distal	10939	6919	22234	8.227	0	75363	96	0	0.2184	0	0	0.0189	2092	0	8.39158e-06	2.4e-05	0	0	0.000395999	124	2817	8659	5068	16668	0.01799	0.0312479	35.1191	0.00630199	0.001664	12821	129929	3656	218	16	93	0.713687	0.364408	299	6315	3474	180	208	269
392	Chr 2	195500001	196000000	Distal	12583	8820	33991	12.2077	0	30841	59	0	0.246	0	0	0.00719999	2530	0	1.45408e-05	0	0	0	0	0	1968	10366	3306	15640	0.0276159	0.0358559	0	0.00115	0.001752	13594	127876	3427	344	0	76	1.14128	0.688049	355	6546	3938	126	240	235
393	Chr 2	196000001	196500000	Genic	13889	11461	41533	18.2015	0	0	84	0	0.292499	0.1476	2.89564	0.0111	2920	0	6.21015e-05	0.002146	0	0	0.0266579	1161	13388	26424	5037	46010	0.0563179	0.0607759	0	0.00202	0.001768	10586	103243	2202	258	0	97	0.628093	0.512077	510	6904	5402	204	286	300
394	Chr 2	196500001	197000000	Genic	22720	8116	38656	17.4335	0	494275	225	9	0.266699	0.1782	3.15007	0.1107	3691	0	0.00119102	0.001616	1750	2404	0.0301039	388	18113	23326	7523	49350	2.19029	0.111914	0	0.00333399	0.00563199	14554	124179	2510	184	4	48	0.131042	0.0231839	407	5915	3846	206	306	303
395	Chr 2	197000001	197500000	Genic	22580	14898	41574	21.965	0	438056	213	108	0.326099	0.1392	1.35958	0.1134	3963	156	0.000840622	0.001924	1924	2248	0.0299479	780	12111	29868	8025	50784	0.10234	0.674567	0	0.00984798	0.00452599	11791	54813	1394	161	0	17	1.51933	1.22367	248	6514	4650	194	216	246
396	Chr 2	197500001	198000000	Genic	20319	10457	44185	20.1924	0	445982	365	1374	0.269999	0.1098	0.90206	0.0569999	2736	0	0.00112025	0.001126	1196	2542	0.0311899	595	14154	31349	9664	55762	1.51876	2.28355	0	0.002358	0.0017	5615	106049	1650	178	0	19	0.405753	0.142974	269	5439	2880	116	198	191
397	Chr 2	198000001	198500000	Genic	13044	10898	34675	17.5668	4	783162	336	651	0.380699	0.2112	1.65129	0.2058	6375	123	0.00360581	0.00697199	5233	5966	0.0420439	2460	29224	67733	11367	110784	1.07218	20.6323	0	0.00597399	1.11561	7627	47019	1620	144	60	16	0.948677	0.517541	520	5777	2968	136	180	197
398	Chr 2	198500001	199000000	Proximal	17324	14578	46856	20.8875	0	667752	244	0	0.394799	0.2322	3.69711	0.1377	4009	28	0.00134741	0.00440999	3960	4205	0.0503519	1033	9996	13305	3550	27884	8.05258	0.0576759	0	0.001774	0.00844598	13251	117171	2411	535	0	51	0.292593	0.287507	352	5700	2866	110	148	160
399	Chr 2	199000001	199500000	Proximal	22083	12092	56618	26.6717	0	90342	152	503	0.299999	0.0243	0.201624	0.0302999	3161	0	6.79307e-05	0.000289999	0	0	0.001632	917	7612	15877	3510	27916	0.319957	0.014862	0	0.001988	0.00425199	17044	91458	1629	104	0	24	0.902718	0.424869	448	6280	3592	160	250	262
400	Chr 2	199500001	200000000	Proximal	19765	13293	55889	26.7375	0	0	134	0	0.259199	0	0	0.00899998	1990	0	4.32839e-06	2.2e-05	0	0	0.000607999	111	4785	9080	3469	17445	0.013638	0.02142	0	0.00551999	0.001642	20987	122220	2588	2861	0	33	0.524097	1.10726	327	5974	3848	96	218	200
401	Chr 2	200000001	200500000	Genic	15565	15296	74292	39.2243	2	617845	150	3127	0.380699	0.1848	0.436225	0.1053	4282	49	0.004819	0.0324379	10987	12024	0.0889578	141	6690	26985	3432	37248	0.327399	2.27621	53.279	0.00896798	0.00608999	15925	65940	1582	154	0	42	0.168138	0.282138	268	5438	3132	110	198	191
402	Chr 2	200500001	201000000	Genic	15395	13505	55820	25.2293	0	274448	265	2718	0.311099	0.16686	0.916066	0.0992998	3526	134	0.00165771	0.002188	2347	3744	0.0386719	1093	16646	19709	6783	44231	0.743491	1.27141	304.033	0.00593599	0.00298599	12283	101449	1733	275	6	21	0.504296	0.259109	41	5195	2788	122	162	186
403	Chr 2	201000001	201500000	Proximal	28295	17318	65262	22.5549	0	1470913	298	1507	0.373199	0.228	2.06035	0.1416	4117	170	0.00150712	0.00927798	2858	3923	0.10337	472	13336	18767	3956	36531	2.77055	0.668729	0	0.00268399	0.00331999	11773	77117	1412	57	0	35	0.590696	0.49777	234	5456	3054	148	226	227
404	Chr 2	201500001	202000000	Genic	11823	10419	36552	18.7903	0	722024	504	4109	0.374999	0.403199	5.50955	0.1326	5723	0	0.00430826	0.00263399	3991	5630	0.0670059	2122	34215	65837	12011	114185	4.64507	8.87335	17.781	0.00708199	0.01839	5584	51166	2212	91	122	24	0.965746	0.671521	212	5462	2900	144	188	209
405	Chr 2	202000001	202500000	Distal	12353	10912	37815	10.0157	18	1746231	512	923	0.259199	0.273299	2.43466	0.1185	2615	124	0.00089377	0.00583599	1528	1919	0.0656119	1192	15704	41903	6743	65542	4.62206	2.87357	3.79665	0.00805998	0.00450399	5842	150945	1599	259	14	34	0.299312	0.13261	268	5239	3120	166	238	222
406	Chr 2	202500001	203000000	Genic	23895	21895	59682	29.6739	36	499206	333	1902	0.322499	0.225	1.81769	0.0755998	2669	57	0.00347846	0.00997998	5559	6800	0.0592319	1636	16556	46935	7402	72529	0.0884838	1.65006	0	0.002088	0.0451859	7263	35067	1038	8	0	76	1.73697	1.72322	371	5953	3610	140	256	235
407	Chr 2	203000001	203500000	Genic	13523	8828	32357	14.5869	34	388825	328	0	0.243082	0.318599	0.911766	0.138064	2437	43	0.00247013	0.00720799	4451	4795	0.0546699	2162	33041	114775	21487	171465	4.21793	0.514195	13.6703	0.0369059	0.423569	4368	49564	1828	168	4	58	0.217297	0.108163	302	5147	2542	134	190	203
408	Chr 2	203500001	204000000	Distal	9974	9663	25143	8.66396	0	963470	270	651	0.22252	0.1764	1.71688	0.108238	2955	0	0.00119469	0.002202	3189	4831	0.0323239	1148	32100	78009	11735	122992	1.05326	1.90692	0	0.00304999	0.00683799	6175	108517	2535	73	16	47	0.0879533	0.0845278	527	4856	2436	130	146	183
409	Chr 2	204000001	204500000	Genic	13491	8679	34304	18.0966	0	826667	306	0	0.2379	0.1494	0.994054	0.1236	4310	99	0.00153512	0.002118	2482	2000	0.021784	1860	32950	89103	16722	140635	3.27573	0.114062	0	0.00474399	0.00398799	7070	40299	2238	204	4	31	0.264387	0.167646	422	5168	2340	126	178	189
410	Chr 2	204500001	205000000	Genic	21911	16361	69232	29.0677	2	134491	280	472	0.318599	0.0165	0.0338079	0.0135	2975	0	0.000181837	0.000725999	0	0	0.01075	314	7788	31821	9608	49531	0.0289979	0.125934	0	0.002156	0.00360599	6820	59605	1139	73	42	10	0.841614	0.691898	192	6410	3534	104	202	194
411	Chr 2	205000001	205500000	Proximal	19931	18942	83728	40.8624	0	268458	181	1773	0.354427	0.0413999	0.631707	0.0132	4840	58	0.000843389	0.001932	971	387	0.016606	514	5171	13754	5228	24667	0.016024	0.013774	0	0.00474399	0.001346	11046	73940	948	128	0	44	2.24285	2.10336	391	6873	3780	122	142	180
412	Chr 2	205500001	206000000	Proximal	19095	13252	67720	31.9585	0	1500000	125	0	0.261173	0.0186	0.487565	0.0333239	2410	0	3.61035e-05	0.000287999	0	0	0.010242	579	3383	16124	4223	24309	0.0299999	0.01383	0	0.00564799	0.00352799	13035	80527	1722	164	0	65	0.671915	0.315382	289	6661	3742	110	212	232
413	Chr 2	206000001	206500000	Proximal	20467	15153	96160	48.8732	0	1454655	271	0	0.2358	0.0138	0.013726	0.0422779	2944	0	3.75155e-05	0.00016	0	50	0.010194	119	5172	22430	3927	31648	0.0326659	0.022868	0	0.00119	0.0287219	15327	66894	1737	116	0	48	1.82274	0.896901	274	6852	4094	166	210	245
414	Chr 2	206500001	207000000	Genic	8713	15882	80365	45.0467	2	751872	388	8487	0.332399	0.1266	0.918704	0.1299	4414	77	0.00293352	0.00583399	3783	7059	0.0387159	1755	21087	47786	8557	79185	0.0681379	1.84336	0	0.00530799	0.00414999	10349	32295	1151	51	4	66	2.753	2.55045	305	6327	3622	178	178	218
415	Chr 2	207000001	207500000	Genic	15452	7916	47402	20.7999	6	698177	273	0	0.303855	0.0785998	0.356601	0.1587	4892	227	0.00271229	0.00342599	2407	4000	0.0299579	1420	16977	48189	7641	74227	1.74324	0.755976	0	0.00734399	43.9865	10364	71512	1644	66	98	33	0.422264	0.437818	122	5961	3240	152	208	212
416	Chr 2	207500001	208000000	Proximal	27281	18956	70864	30.9335	2	584281	378	2572	0.337845	0.0546199	0.441371	0.1059	2176	0	0.00141909	0.001178	930	2208	0.019944	125	8524	15694	6238	30581	0.974832	0.0722079	0	0.00661999	0.002326	7272	90530	1629	602	4	32	1.3516	0.798698	317	6523	4444	180	252	252
417	Chr 2	208000001	208500000	Genic	23864	18704	68223	34.3404	2	376253	224	1774	0.430391	0.251999	2.23086	0.0542999	4946	84	0.00311445	0.001588	3296	5096	0.0466339	405	10230	32457	5147	48239	1.46058	1.25745	10.4979	0.002148	0.01591	8926	65585	1722	73	2	103	0.657172	0.620631	367	5761	3326	122	216	210
418	Chr 2	208500001	209000000	Genic	19097	14101	48459	26.2857	16	321274	378	2074	0.298911	0.276299	3.21321	0.0897238	3642	163	0.00250365	0.010406	6440	8790	0.121546	2437	20469	78845	13785	115536	0.449831	1.18306	0	0.00794798	0.00292599	8782	41473	1540	39	6	73	2.00625	1.22032	375	6472	4308	162	230	250
419	Chr 2	209000001	209500000	Genic	11261	11337	35559	15.2349	10	502178	420	2469	0.314813	0.2409	3.9533	0.0647779	3279	0	0.00136756	0.00453199	1731	4450	0.0548439	1733	9242	31317	10284	52576	3.24699	2.84367	0	0.00258999	0.00345199	11344	86821	1891	530	0	92	0.90875	0.479544	317	6517	4278	164	280	258
420	Chr 2	209500001	210000000	Distal	5364	7019	9532	3.14322	0	0	96	0	0.260887	0.00359999	0.0761278	0.0126	1244	0	9.92278e-06	0.000671999	0	0	0.00781598	234	2164	8152	2945	13495	3.09686	0.0463459	0	0.001764	0.001364	10036	190900	2730	1593	0	56	0.599642	0.474291	335	7241	5120	146	270	253
421	Chr 2	210000001	210500000	Proximal	15408	14461	37164	14.9191	0	378028	150	372	0.319199	0.0129	0	0.0656999	4211	0	0.000414756	0.000297999	1180	1800	0.01238	126	7500	13597	5793	27016	0.0700559	0.023618	0.674567	0.002384	0.001066	17521	105541	2701	195	2	36	0.311613	0.187723	99	6565	4960	202	266	278
422	Chr 2	210500001	211000000	Genic	14946	12688	60241	27.0357	0	1156518	220	28	0.2487	0.0347999	0.176408	0.403499	4277	0	0.00100548	0.001144	1599	2700	0.01828	975	10844	20565	7866	40250	3.25597	0.0895678	0	0.018214	0.00166	14459	78134	2824	121	2	19	0.414854	0.406971	454	5548	2834	144	202	220
423	Chr 2	211000001	211500000	Genic	18005	9955	49955	22.693	8	965922	435	949	0.359699	0.0824998	1.43729	0.0773998	4070	0	0.00111692	0.00272999	2277	3196	0.019018	514	7050	18117	4932	30613	0.859726	1.66879	0	0.001776	0.00466799	15715	124217	2183	330	0	15	0.353279	0.399134	336	5863	3104	140	166	198
424	Chr 2	211500001	212000000	Proximal	25193	9510	58329	22.2183	2	131490	125	0	0.274199	0	0	0.00989998	2185	0	5.74607e-05	7.39999e-05	0	0	0.001352	0	3240	10237	3717	17194	0.566815	0.024554	0	0.001344	0.00602199	15506	112759	2281	102	0	48	1.42937	1.14278	213	7482	4800	182	254	272
425	Chr 2	212000001	212500000	Proximal	20913	15011	57677	23.7113	0	519120	182	44	0.268499	0	0	0.0404999	3037	0	7.92358e-06	0.000234	0	0	0.00377399	127	5682	13837	5304	24950	0.01692	0.0282099	0	0.00116	0.001502	18895	76680	3163	440	0	71	1.45123	0.974267	381	7610	5088	192	352	346
426	Chr 2	212500001	213000000	Proximal	22378	13445	53297	19.6294	0	1000000	152	451	0.2496	0	0	0.0665999	2859	43	3.74551e-05	0.000373999	0	0	0.001666	380	6381	17682	6936	31379	0.01621	0.0303019	0	0.0773138	0.00195	14025	51617	4264	142	6	100	1.51408	1.11922	302	7134	4996	200	290	288
427	Chr 2	213000001	213500000	Proximal	21808	13967	54846	24.2543	0	806800	256	0	0.360299	0	0	0.132	3097	47	0.00134149	0.00265399	1687	3000	0.00810198	0	6418	11992	2516	20926	0.00749799	0.012802	0	0.00588799	0.001602	16646	44103	4203	168	0	94	1.01167	0.619198	294	7257	5254	272	334	355
428	Chr 2	213500001	214000000	Proximal	30921	17057	57110	25.7072	0	271342	259	0	0.2133	0.0123	0	0.0386999	2334	21	9.81782e-05	0.001838	1701	2000	0.00919598	531	4814	12443	3986	21774	0.013546	0.0496079	0	0.001118	0.00393799	17860	76708	2434	627	0	72	1.12298	0.80134	315	6361	4288	154	236	228
429	Chr 2	214000001	214500000	Genic	18143	9103	36547	16.6766	0	1125346	261	451	0.268895	0.0488999	0.0374419	0.0563999	3328	0	0.000629738	0.00013	1217	1400	0.00742399	230	4425	16413	6954	28022	0.0328099	0.01681	0	0.00473199	0.000611999	15116	103996	3723	319	0	47	0.370968	0.247501	160	6587	4524	156	266	252
430	Chr 2	214500001	215000000	Distal	22365	8730	30860	9.61421	0	1500000	75	0	0.246808	0	0	0.0144	2274	0	1.21068e-05	0	0	0	0.00125	0	4693	21067	6660	32420	0.024918	0.014144	0	0.00108	0.00501799	14591	124763	2437	282	2	97	0.440306	0.312067	464	6871	4864	190	324	309
431	Chr 2	215000001	215500000	Proximal	19200	14950	66539	27.394	0	1016573	187	257	0.273899	0	0	0.0416999	3901	0	0.000229747	0	0	300	0.00306999	241	6006	18742	4516	29505	0.015758	0.0424539	0	0.00163	0.00143	11789	95607	2493	145	0	34	0.82531	0.578334	292	6476	4004	188	258	284
432	Chr 2	215500001	216000000	Genic	16728	11806	61302	25.2566	20	1333922	158	0	0.266099	0.0605999	0.663143	0.0308999	4434	0	0.000861171	0.001348	1057	970	0.00893398	678	9486	24200	6606	40970	0.505617	1.38062	0	0.001966	0.00410399	13068	88086	1518	216	0	54	1.06563	0.936692	306	6849	4690	210	264	293
433	Chr 2	216000001	216500000	Genic	16464	9924	52097	24.0515	6	477469	320	120	0.277139	0.1788	2.86968	0.0815998	3256	0	0.000925205	0.00526799	1313	2600	0.0498279	541	7627	44881	11965	65014	2.11458	0.281085	0	0.002214	0.00371999	9580	73881	1460	88	0	45	1.4136	1.20516	203	6863	4444	194	330	310
434	Chr 2	216500001	217000000	Genic	17223	11027	45711	20.0193	0	432374	299	3308	0.349057	0.315299	3.51145	0.0620999	4564	36	0.00137658	0.001806	1322	2154	0.0649119	389	10466	39319	6225	56399	1.13158	0.286229	0	0.00930798	0.160814	12533	61713	1362	166	0	61	1.99798	2.18947	548	6752	4316	180	270	273
435	Chr 2	217000001	217500000	Genic	25043	24857	47061	20.9001	14	350915	364	90	0.307407	0.1695	1.98336	0.1764	2838	25	0.00208898	0.00820798	2962	3700	0.0549739	633	18473	42238	5543	66887	10.9425	0.0814278	31.9673	0.00419999	0.00570399	6374	44343	950	594	2	64	1.31276	1.1158	384	6584	4450	194	268	284
436	Chr 2	217500001	218000000	Proximal	13403	26606	50379	20.2683	0	53203	173	3057	0.330957	0.338099	4.16794	0.1875	2901	32	0.00168461	0.011884	1066	3849	0.0632639	268	6750	21472	3700	32190	0.0327899	0.021858	0	0.00345799	0.00563799	7836	46220	579	132	2	36	2.55793	2.6457	240	7336	4788	212	272	293
437	Chr 2	218000001	218500000	Proximal	15738	21944	62157	25.0019	0	351256	130	145	0.271647	0.0623999	0.641493	0.0779998	1487	0	0.000111933	0.001326	0	350	0.016764	249	3292	15397	3723	22661	0.0987478	0.013928	0	0.01049	0.00375999	4474	81771	911	109	0	41	1.33482	1.0128	425	6868	4644	204	242	272
438	Chr 2	218500001	219000000	Proximal	22530	30561	47812	23.686	0	364322	342	13358	0.378981	0.276599	1.27232	0.1329	4193	118	0.0024421	0.00657399	1549	5551	0.0362199	491	5529	13033	3412	22465	0.020918	0.162966	0	0.00438799	0.02384	5438	56933	361	146	46	60	2.06559	2.21399	429	6865	4634	100	188	192
439	Chr 2	219000001	219500000	Genic	18565	12464	39917	24.9222	8	550232	596	4314	0.360919	0.731099	7.35291	0.368099	6961	285	0.00528278	0.012922	7187	13177	0.137504	2222	31302	99801	12661	145986	9.92457	4.85236	0	0.00787398	0.0697959	7209	40090	1214	1217	16	39	0.533477	0.643848	466	5803	3818	166	212	222
440	Chr 2	219500001	220000000	Genic	20065	20168	75932	43.8796	86	473614	532	13830	0.416999	0.580799	2.58001	0.2025	6886	698	0.0132654	0.0609239	19268	30259	0.173538	1144	18911	50267	9221	79543	8.18704	1.56465	0	0.00361999	0.00588599	4549	45836	390	36	0	47	0.991867	0.558309	163	5733	3492	140	178	193
441	Chr 2	220000001	220500000	Genic	26794	24609	101249	61.9375	128	514198	793	25181	0.578099	1.5366	10.6865	0.822898	17132	501	0.0147301	0.113014	26437	50549	0.350083	1061	19087	56639	8153	84940	23.9608	16.1166	0	0.011448	0.00836598	15872	20319	410	10	0	104	1.25783	1.16526	197	6140	3536	142	216	235
442	Chr 2	220500001	221000000	Proximal	15331	22076	74453	37.5949	6	20167	121	4088	0.323791	0.1122	1.11869	0.0794998	3073	0	0.000801369	0.00489999	0	2025	0.00986598	369	7486	19034	5824	32713	0.245582	0.02268	0	0.00325999	0.001984	18365	58344	806	65	0	56	2.67363	2.57329	272	7196	4842	180	240	259
443	Chr 2	221000001	221500000	Proximal	20482	21109	77643	34.7695	0	0	66	0	0.280711	0	0	0.0692999	4764	0	0.00010382	0	0	0	0.00252999	249	2974	18611	5467	27301	0.00990598	0.00995198	0	0.00134	0.00267199	16157	75895	1257	75	0	50	1.27468	0.941369	420	7325	4788	152	288	271
444	Chr 2	221500001	222000000	Proximal	19319	14978	74872	31.3711	0	0	80	0	0.265199	0	0	0.0698999	3389	0	0.00017971	0.000277999	0	0	0.00281599	0	5078	22257	6198	33533	0.01158	0.0281719	6.50677	0.001346	0.001816	21138	54368	1570	114	0	70	1.84315	1.74651	587	7042	3786	154	230	248
445	Chr 2	222000001	222500000	Proximal	10126	20891	82186	41.132	0	154264	176	2023	0.348899	0.024	0	0.1236	4270	0	0.00169185	0.00572599	2907	3500	0.012844	338	8451	30398	4877	44064	0.012822	0.018702	0	0.001582	0.024732	16824	33416	1695	18	4	66	1.73525	1.36276	394	6978	4144	146	262	241
446	Chr 2	222500001	223000000	Proximal	26693	17547	67147	28.5143	0	0	102	0	0.266723	0.00599999	0.017784	0.0198	3381	0	5.44883e-05	0.000234	0	0	0.00342799	256	6995	21761	5350	34362	0.150194	0.017954	0	0.001154	0.00378799	17943	68045	1839	35	0	28	1.85813	1.92412	356	6505	4034	158	214	231
447	Chr 2	223000001	223500000	Genic	10023	12556	45405	27.0192	16	808775	290	0	0.365377	0.0302999	0.0326199	0.0722999	4459	135	0.00683476	0.020364	8476	13769	0.0311759	856	13126	19541	4412	37935	0.017878	1.79263	6.04912	0.00319799	0.166016	11697	74729	1627	119	14	35	1.27209	1.23747	420	6273	3646	160	214	234
448	Chr 2	223500001	224000000	Genic	17522	16384	29956	13.5669	0	227505	239	1799	0.345871	0.361199	3.35273	0.0761998	3404	85	0.00152607	0.00798998	2146	2664	0.0585359	958	16820	43309	7564	68651	2.98952	0.473063	0	0.00290199	0.00301599	14045	56901	1342	124	4	65	1.30492	0.703583	361	6976	4776	204	274	292
449	Chr 2	224000001	224500000	Proximal	23742	14260	41416	16.4817	0	5560	95	20	0.278431	0.0174	0.1368	0.0368999	3121	0	0.000281751	0.000531999	0	650	0.002486	278	5154	22253	3222	30907	0.014536	0.0295539	0	0.002456	0.001014	17265	102930	1361	373	4	43	1.31335	1.19036	137	7288	4744	168	244	251
450	Chr 2	224500001	225000000	Genic	15799	13395	31047	15.3667	0	575686	312	1202	0.312299	0.159	1.17815	0.0782998	5826	124	0.0017864	0.012554	4285	3436	0.0500619	1775	19767	62597	6169	90308	0.165768	0.971174	0	0.00296799	0.00268399	13626	44166	1332	180	0	39	1.81674	1.18256	489	6891	4670	214	284	303
451	Chr 2	225000001	225500000	Genic	24456	13465	32103	15.453	2	376766	174	1323	0.301799	0.1146	1.16917	0.0443999	3097	199	0.000747133	0.013966	1832	2355	0.0402999	740	14672	35863	9580	60855	0.0577539	1.36383	0	0.010996	0.001716	11451	49368	1227	475	0	65	0.500659	0.452543	236	6662	4522	192	298	289
452	Chr 2	225500001	226000000	Genic	18384	16311	53210	21.9679	0	459580	250	903	0.362473	0.0108	0.0324699	0.1128	4695	102	0.000893393	0.00526399	811	1661	0.00696799	456	8623	34044	13136	56259	0.0376039	0.0320519	0	0.001312	0.00308999	10081	45905	1477	114	0	43	1.16917	0.735832	328	6447	3976	162	268	259
453	Chr 2	226000001	226500000	Proximal	20788	14009	50764	17.1015	0	234400	84	21	0.280427	0.00629999	0.0936298	0.0287999	3631	0	4.28451e-05	0.002378	1015	1250	0.00976998	330	5172	17369	4604	27475	0.0645799	0.1677	0	0.001156	0.00147	17272	67527	2039	275	0	22	0.529205	0.621005	246	6703	3710	130	196	199
454	Chr 2	226500001	227000000	Proximal	18442	10282	37424	14.5569	0	18754	126	1006	0.268499	0.0111	0.0369599	0.0251999	4264	0	0.000272305	0.000719999	0	650	0.00391799	234	3400	14236	3651	21521	0.015194	0.020016	0	0.001098	0.00335799	22327	100360	2217	182	2	62	1.3004	0.590453	350	6587	3700	152	264	260
455	Chr 2	227000001	227500000	Proximal	27535	14471	53084	21.096	0	37269	84	1067	0.290699	0	0	0.0111	2063	0	7.54118e-06	0	0	0	0.00465399	241	3616	18680	4630	27167	0.01953	0.01146	0	0.00156	0.000929998	20504	77648	1395	340	2	90	0.560513	0.584602	516	6782	4126	144	248	225
456	Chr 2	227500001	228000000	Genic	14317	15217	54845	24.8766	14	526639	208	4524	0.320999	0.1599	1.25859	0.0776998	4975	53	0.00197908	0.01591	4376	7462	0.0551019	114	6526	27599	5084	39323	2.19294	0.111648	0	0.002492	0.00905398	15334	71997	1680	196	0	38	2.02413	1.78445	360	6553	3562	130	220	233
457	Chr 2	228000001	228500000	Genic	16754	12180	35375	16.4139	10	1020931	348	11	0.314689	0.168	2.11688	0.0899998	3484	117	0.00188769	0.00437999	2842	3317	0.0373859	747	12487	50991	8429	72654	3.62441	0.102094	0	0.00228	0.00550599	11949	50826	1997	29	0	64	2.05882	1.79626	277	7109	5718	268	302	341
458	Chr 2	228500001	229000000	Genic	14586	10792	32362	11.5732	8	403630	260	0	0.276911	0.0395999	0.112872	0.0326999	3404	0	0.000395946	0.000477999	650	2800	0.011448	1968	17004	54971	5657	79600	0.0306359	0.0386139	0	0.00993998	0.00324399	14367	77898	1337	262	10	62	2.67845	2.65602	198	7712	5656	208	302	321
459	Chr 2	229000001	229500000	Distal	18005	11948	19204	7.48178	0	92720	96	0	0.289199	0	0	0.0114	2830	0	0.000912069	0.00013	596	2250	0.00446199	139	4691	18934	5222	28986	0.0395539	0.0263599	0	0.00254199	0.00123	15238	127935	2296	166	2	87	0.900497	0.656394	428	6757	4456	196	248	277
460	Chr 2	229500001	230000000	Proximal	19554	13391	41655	14.054	0	222626	122	351	0.289499	0	0	0.0472519	2685	0	1.56352e-05	0	0	400	0.000831998	375	3523	15806	3024	22728	0.015912	0.021592	0	0.00452399	0.001774	14845	114032	1890	496	0	64	1.26316	0.953732	218	6897	3956	160	206	219
461	Chr 2	230000001	230500000	Proximal	22187	15934	42300	14.6708	0	549769	126	1302	0.327917	0.483899	0	0.0889498	3098	108	0.000571276	0.000545999	296	350	0.00520199	402	5005	24994	6195	36596	0.01493	10.9909	0	0.212236	0.00293199	17134	69157	1662	92	0	57	1.89935	2.21177	200	7627	5368	200	288	297
462	Chr 2	230500001	231000000	Genic	8631	13900	22273	12.6885	0	794741	160	744	0.313485	0.1866	0.380521	0.1197	4512	56	0.00238817	0.013616	4754	6331	0.0436699	1707	26248	63419	7850	99224	0.173998	4.31492	0	0.00353199	0.00351399	4369	67931	1632	165	4	33	1.05055	0.827581	322	6045	3512	114	224	218
463	Chr 2	231000001	231500000	Distal	11263	5325	20695	3.74667	2	1119456	532	793	0.344999	0.1401	1.52324	0.0629999	1910	52	0.000527704	0.00257999	0	1050	0.023448	578	11786	28350	6334	47048	3.08521	0.14428	0	0.00559599	0.001718	5265	147782	813	585	32	79	1.58076	1.21362	259	7507	5686	202	250	279
464	Chr 2	231500001	232000000	Genic	14610	10097	26610	15.4478	0	728229	444	4509	0.357599	0.417299	4.00182	0.305699	4812	349	0.00392901	0.017238	6890	11950	0.11482	1398	20201	51298	7171	80068	4.45419	1.45364	0	0.002288	0.00387999	5133	47618	1254	45	2	64	1.9995	2.24356	229	7072	4782	186	206	260
465	Chr 2	232000001	232500000	Genic	11004	10616	22323	9.66607	0	605917	320	6090	0.308099	0.467699	1.0879	0.278699	6233	213	0.00477192	0.0461099	8514	15202	0.118524	2878	30933	84957	10313	129081	3.48728	2.55242	0	7.8761	0.386999	6297	45582	1272	75	2	68	1.06695	0.860136	276	6764	4264	214	310	327
466	Chr 2	232500001	233000000	Genic	18978	10645	29867	16.4074	0	1102900	328	7603	0.411599	0.558299	2.19935	0.1461	10294	242	0.00691388	0.023988	11064	14351	0.0661699	1515	24761	69497	10775	106548	5.43488	0.370391	0	0.00523599	0.00490999	6520	68194	917	5346	4	77	1.13471	1.01097	121	5854	3362	136	186	209
467	Chr 2	233000001	233500000	Genic	12896	11870	54292	28.0786	32	1049053	512	4175	0.271055	0.351299	0.687407	0.1209	7023	352	0.00802983	0.0411079	17743	27225	0.112786	1894	21871	45452	4894	74111	2.54608	0.780934	0	0.00326199	0.014892	4435	63246	947	258	28	121	1.18343	1.26184	299	6504	4312	178	228	246
468	Chr 2	233500001	234000000	Genic	14022	11226	30094	15.9293	16	1367737	496	1323	0.310349	0.1812	1.00275	0.340199	2420	115	0.0028579	0.0365639	4389	10817	0.0950398	2820	22267	70215	6429	101731	2.62766	0.0567679	0	0.00342599	0.002346	5013	60334	997	19	0	102	1.55727	1.53669	352	7084	4746	212	294	300
469	Chr 2	234000001	234500000	Genic	13754	9210	28612	15.2339	2	785160	507	2425	0.256199	0.305399	4.4781	0.1572	1709	122	0.00191801	0.0310359	2283	17130	0.176018	1711	18052	45571	5223	70557	10.1906	2.18182	0	0.012454	0.014056	5475	61877	608	192	0	74	1.02558	1.44502	200	6378	4262	174	266	260
470	Chr 2	234500001	235000000	Genic	13009	8556	43713	14.8112	24	1066555	697	10043	0.363299	0.1203	0.547495	0.0153	1290	0	0.000999445	0.002088	2459	4554	0.0587799	159	3025	19576	4277	27037	0.0943818	8.07243	0	0.00302799	0.00470199	8527	109134	810	235	20	104	2.5406	1.87579	153	7614	5098	160	256	257
471	Chr 2	235000001	235500000	Genic	14257	10045	21718	9.24295	0	8020	136	4316	0.330599	0.0884998	1.40796	0.0614999	3349	82	0.00145439	0.00450199	2039	2919	0.02299	380	7856	43987	6208	58431	0.0375319	0.0285299	0	0.00265199	0.001882	10516	53518	760	40	0	34	3.4615	2.13919	377	7947	5398	184	244	260
472	Chr 2	235500001	236000000	Genic	15852	9640	20798	11.0754	0	103731	138	902	0.430499	0.0521999	0.012512	0.0479999	1861	130	0.00258732	0.014408	1961	13489	0.0296519	271	11426	36859	3348	51904	0.0951838	0.0317779	0	0.001498	0.002182	9142	63045	635	142	4	85	4.13828	4.15726	135	7905	5896	164	342	302
473	Chr 2	236000001	236500000	Genic	10883	10432	14871	7.61909	0	291807	142	2203	0.410699	0.1812	1.85934	0.0710999	923	293	0.0022282	0.010794	2626	7200	0.0816318	385	18088	36914	5945	61332	1.14601	0.0253759	0	0.002092	0.00424399	8147	69702	765	39	0	60	2.5436	2.46303	597	8038	5966	172	264	261
474	Chr 2	236500001	237000000	Genic	12349	10205	36762	26.7082	0	1261845	118	2374	0.388499	0.1284	0.575571	0.292039	1113	274	0.0026819	0.0778898	3569	21955	0.360143	485	11695	38736	4835	55751	2.54039	0.0278139	0	0.010722	0.00661599	10303	21677	1022	11	0	53	1.66233	1.59834	138	8207	4758	162	230	260
475	Chr 2	237000001	237500000	Genic	10810	11043	38469	20.4234	0	895039	354	5513	0.362099	0.1773	0.131048	0.205064	3019	44	0.00664862	0.0461559	14642	24512	0.149252	455	13059	31817	3554	48885	0.791418	0.0289059	0	0.011724	0.00930198	10827	90159	866	111	4	64	1.75149	1.01006	329	6893	4584	184	316	308
476	Chr 2	237500001	238000000	Proximal	13776	12995	33381	15.4289	0	11836	128	3259	0.345599	0.0503999	0.14591	0.0527999	1927	0	0.000957521	0.00320199	872	3950	0.016238	123	3630	22263	3905	29921	0.193706	0.0867498	0	0.00338599	0.00437199	11893	41658	428	28	0	72	1.60356	0	303	8505	5662	182	244	266
477	Chr 2	238000001	238500000	Proximal	13626	11853	33213	14.193	10	746325	331	6680	0.350297	0.1689	0.663763	0.0473999	2529	0	0.00182657	0.010258	2192	13169	0.0454379	656	4597	18842	1846	25941	0.693453	0.0932578	0	0.001454	0.00389999	8031	63744	589	89	6	114	2.17687	0	209	8134	5354	154	328	311
478	Chr 2	238500001	239000000	Genic	14335	8818	17581	9.92287	0	1321140	503	4762	0.337115	0.384899	2.17113	0.252299	3867	254	0.00392201	0.0414039	7717	19395	0.14964	1226	23118	49861	5066	79271	3.06066	0.0535239	3.54983	0.00322399	0.0317199	7551	73120	1047	32	2	94	2.23957	0	67	7375	5940	222	296	302
479	Chr 2	239000001	239500000	Genic	13505	8454	28809	16.231	2	403117	527	3125	0.344291	0.633899	2.86898	0.262499	5591	738	0.00502447	0.0665299	10878	31411	0.239332	1417	15692	32109	6268	55486	4.88179	4.99219	0	0.0412299	0.00584799	7534	63859	353	21	6	146	1.25512	0	106	7070	4728	168	258	258
480	Chr 2	239500001	240000000	Genic	5756	6400	14911	11.6586	4	151997	55	4744	0.329099	0.0863998	0.0303599	0.0572999	1285	192	0.00251623	0.020702	4943	30932	0.108376	84	5849	18260	2994	27187	0.015556	0.437675	0	0.00302599	0.00272599	2952	102884	731	642	0	137	2.31934	0	113	7238	5072	220	288	314
481	Chr 2	240000001	240500000	Genic	9374	7561	19012	14.4086	0	325034	410	1623	0.540599	0.370499	4.22971	0.1716	3666	384	0.00446984	0.0927898	6675	68598	0.565709	255	6520	11743	4685	23203	0.0728759	2.06435	0	0.00751598	0.00549999	7288	67650	771	24	0	164	2.87922	0	142	8014	5312	144	268	259
482	Chr 2	240500001	241000000	Distal	11198	7772	8991	4.34876	4	109019	242	1802	0.324299	0.1218	0.96741	0.1551	1455	0	0.00182284	0.024876	3107	23950	0.0953578	130	4613	12874	4382	21999	0.01694	6.77615	0	0.00402199	0.00739999	5474	86148	286	86	4	223	3.10124	0	204	7698	5652	164	296	275
483	Chr 2	241000001	241500000	Distal	5829	4613	11251	3.95225	0	450202	369	4657	0.378859	0.496559	1.04376	0.209842	3858	278	0.00460914	0.0383499	9211	48050	0.193106	206	7077	12847	4766	24896	0.0913358	2.53793	0	0.015088	0.00493599	4755	111684	321	79	0	254	2.46483	0	207	8137	6640	172	262	259
484	Chr 2	241500001	242000000	Genic	4767	5279	28941	14.2907	32	410412	360	3768	0.351041	0.493499	1.54139	0.757436	5227	593	0.00691766	0.0562499	17112	66976	0.166584	282	5416	19077	3565	28340	4.51079	0.497303	0	0.01534	0.016416	6735	69085	28	688	8	290	1.87103	0	263	7018	5978	90	226	189
485	Chr 2	242000001	242500000	Genic	5953	5156	29057	18.7812	0	1440542	777	327	0.364911	0.616499	3.19192	0.561825	7663	559	0.00619503	0.0553339	12466	33500	0.243362	1528	22601	49372	16762	90263	7.95608	22.9879	0	0.02242	0.013132	5721	63617	583	14	2	160	0.772182	0	91	6849	4768	204	308	301
486	Chr 2	242500001	243000000	Distal	4479	1970	11558	5.19154	8	596348	0	1151	0.307703	0.680699	9.58576	0.349499	5680	345	0.00677751	0.150666	27383	21716	0.681199	644	16815	42376	8514	68349	16.4303	3.22789	42.4288	0.00402399	0.00976198	5057	66676	213	3748	30	259	0.878806	0	164	7539	5994	188	298	295
1	Chr 3	1	500000	Proximal	20094	18864	58772	12.8752	0	589495	0	0	0.25827	0.0123	0.09099	0.1254	4711	0	0.000846061	0.005558	1982	2275	0.011956	528	7638	13541	3322	25029	0.015086	0.008188	0	0.002136	0.00333	13000	35685	1872	117	2	164	1.39437	0	148	9208	5856	158	234	239
2	Chr 3	500001	1000000	Proximal	16901	12364	47596	17.9771	0	253911	0	0	0.249934	0.00809998	0.199172	0.0156	3709	23	0.000141297	0.000663999	0	0	0.001656	252	3690	12487	2959	19388	0.0250319	0.0302379	0	0.015884	0.001242	19859	120036	1509	1332	21	131	1.44934	0	292	7921	6408	162	334	296
3	Chr 3	1000001	1500000	Proximal	17402	23478	61997	21.0087	0	932853	0	0	0.2463	0	0.020072	0.0225	2941	0	8.63426e-05	0.000222	0	300	0.002202	390	6893	12084	3795	23162	0.015518	0.0367399	0	0.00663199	0.002244	16033	73570	2595	219	9	141	2.28507	0	359	9111	6708	270	408	422
4	Chr 3	1500001	2000000	Proximal	17125	11777	44870	16.4336	0	0	0	0	0.258299	0	0.020088	0.00899998	3516	0	0.000108799	1.2e-05	0	0	0.00111	0	5957	11580	3372	20909	0.016176	0.020806	0	0.00322999	0.001676	18376	138205	1690	621	0	224	2.11938	0	339	10917	8198	268	410	408
5	Chr 3	2000001	2500000	Proximal	14050	21461	59635	24.4922	0	612774	227	27	0.254699	0.015	0.014416	0.0593999	3925	0	0.00120047	0.001694	1755	2493	0.00745999	749	9168	17580	6100	33597	0.021832	0.017272	0.657139	0.001382	0.00482799	16430	72045	1949	219	0	125	2.60768	0	261	8987	6204	264	340	359
6	Chr 3	2500001	3000000	Proximal	24974	20528	75141	29.7175	0	1132206	91	21	0.2469	0	0	0.0494999	3073	0	3.13055e-05	0.000555999	0	0	0.00288199	378	8944	28352	6309	43983	0.0420419	0.0260539	0	0.001492	0.002166	21679	54436	600	94	4	79	5.16237	0	302	9345	6162	184	242	263
7	Chr 3	3000001	3500000	Proximal	19575	21343	60799	24.1399	2	690540	286	637	0.284099	0.1695	0.810512	0.0779998	2959	0	0.00114108	0.002132	1441	2071	0.01565	395	14024	23327	4049	41795	2.76558	1.3124	0	0.002082	0.00330599	13213	71317	1076	175	0	78	3.85668	0	364	9454	6922	274	282	343
8	Chr 3	3500001	4000000	Proximal	21757	29763	57268	23.8862	0	48267	152	172	0.258599	0.00809998	0	0.0650999	2432	35	0.000829873	0.00598199	2259	2472	0.00869198	120	5592	9824	4614	20150	0.0366139	0.409441	0	0.001714	0.001814	12963	91627	1003	582	0	93	2.72419	0	128	9082	6738	176	256	274
9	Chr 3	4000001	4500000	Proximal	18530	24628	46863	17.3535	22	358157	133	98	0.2091	0.278999	2.98029	0.0695999	3073	72	0.000477355	0.000561999	337	350	0.01673	628	14447	17527	3012	35614	0.524931	1.16365	0	0.00690399	0.00321599	8006	126174	1268	602	2	207	1.44498	0	302	8880	5718	172	306	307
10	Chr 3	4500001	5000000	Genic	20376	22168	62564	29.6475	4	1096329	362	1502	0.360801	0.990298	6.32672	0.1944	4436	0	0.00212723	0.00660599	1886	4825	0.0507939	1871	19296	29121	3001	53289	2.77158	0.818584	0	0.00710199	0.00436799	9172	60521	1063	48	0	63	4.12011	0	424	8226	5286	214	238	278
11	Chr 3	5000001	5500000	Genic	19852	21383	41266	20.1657	0	96812	259	2170	0.353201	1.248	5.56829	0.0935998	7825	86	0.00321045	0.01056	5809	7850	0.0713479	1947	22605	52622	5702	82876	12.9506	0.362355	0	0.00721199	0.00780998	13020	71605	1040	208	2	66	3.56583	2.74956	295	8682	5722	224	282	314
12	Chr 3	5500001	6000000	Proximal	16768	16182	36343	15.4798	0	0	0	0	0.293461	0.1029	1.0535	0.0111	1572	0	5.09863e-05	0.0002	0	0	0.001906	126	3511	12225	3801	19663	0.234434	0.016954	0	0.00399999	0.00171	11038	133101	950	273	0	86	2.73989	2.29287	171	10419	7364	196	302	308
13	Chr 3	6000001	6500000	Proximal	18628	17677	37098	12.4817	0	0	90	0	0.262139	0.00809998	0.018626	0.0111	2027	0	2.02804e-05	0.000427999	0	0	0.002332	210	2298	10842	5549	18899	0.0299879	0.0251379	0	0.001242	0.001732	12396	103455	1564	485	0	103	2.47273	2.63473	203	8774	6330	218	368	351
14	Chr 3	6500001	7000000	Proximal	15534	15695	44626	13.6551	0	441770	110	0	0.280815	0.0812998	0.572073	0.0524999	1988	0	0.00101087	0.001104	1201	2074	0.00717399	396	5494	20004	4898	30792	9.34984	0.0943658	0	0.013164	0.00384599	17124	117341	1714	305	4	66	1.61646	1.75535	310	8380	6162	204	316	320
15	Chr 3	7000001	7500000	Proximal	23279	19999	42971	12.7822	0	1000000	94	0	0.250185	0	0.0312679	0.0827998	3417	0	1.9928e-05	0	0	0	0.00101	514	6374	15526	3593	26007	0.019036	0.00850798	0	0.00528199	0.00252799	14866	71372	2344	100	2	66	2.18488	2.64451	382	8627	5702	216	298	324
16	Chr 3	7500001	8000000	Proximal	22076	23226	47803	15.6941	0	571944	124	0	0.273299	0	0.0582739	0.0782998	2748	0	7.15275e-05	0.000104	0	0	0.00288799	356	4313	15431	4607	24707	0.012526	0.015454	0	0.001374	0.001842	12083	83291	1031	248	0	70	2.63773	2.04545	390	8832	6528	188	296	287
17	Chr 3	8000001	8500000	Proximal	28887	22449	44130	15.5828	0	295161	134	1002	0.259799	0.0380999	0.23847	0.0566999	3872	0	0.000155986	0.000511999	0	0	0.00429599	261	3501	13203	3816	20781	0.019794	0.0395299	0	0.00266599	0.002244	13026	81254	1033	296	0	86	1.79344	1.58027	299	7586	4858	158	244	254
18	Chr 3	8500001	9000000	Proximal	22262	29011	38949	16.8708	148	537072	444	4143	0.294899	0.259699	2.14921	0.0686999	3876	21	0.00151414	0.00959198	2697	4310	0.0513539	194	6672	11909	4483	23258	0.01861	6.45033	0	0.00438199	0.00320399	7607	81616	492	101	108	98	3.44677	2.58204	340	8107	5846	176	292	285
19	Chr 3	9000001	9500000	Proximal	26261	30439	53841	27.2608	0	662715	404	3253	0.443699	0.560099	3.33598	0.263601	5404	0	0.00352566	0.00298999	3691	6007	0.0357619	987	22040	30045	4993	58065	8.90787	2.77101	0	0.00316599	0.00655799	10531	46070	1172	183	12	40	2.27498	2.57006	342	6824	4272	132	196	200
20	Chr 3	9500001	10000000	Genic	25212	26088	54687	28.3127	16	915327	602	3268	0.435899	1.3914	6.75315	0.542385	6698	223	0.0079015	0.0480379	11965	14460	0.197856	2731	28354	75674	22912	129671	48.2187	2.95075	0	0.00465199	0.00845398	6798	39774	352	33	4	35	1.19055	1.10523	200	6675	3656	140	194	199
21	Chr 3	10000001	10500000	Genic	16556	32029	38850	18.4298	100	900649	674	3095	0.381599	1.0671	5.17838	0.490915	4040	72	0.00459364	0.014254	4993	9942	0.164022	2427	25370	69956	21995	119748	21.5858	7.04226	0	0.00476599	0.0256719	4000	30163	897	208	34	94	0.962829	0.556492	154	7015	4902	172	272	271
22	Chr 3	10500001	11000000	Proximal	38854	54737	35548	17.2411	0	221473	280	4442	0.413877	0.322199	1.3603	0.146968	1286	136	0.00275119	0.00476399	971	4850	0.01492	0	4908	9684	2922	17514	0.010342	0.014502	0	0.002372	0.00574399	6041	60154	357	67	0	65	2.45737	2.1638	250	7390	5050	138	164	194
23	Chr 3	11000001	11500000	Genic	32008	30581	28006	13.4355	0	900332	283	4179	0.412623	0.340199	1.66158	0.185434	3293	98	0.002476	0.00422999	2070	4757	0.0441699	885	15227	43312	13256	72680	2.7838	0.0428839	0	0.00253199	0.00757998	4822	65269	679	81	2	50	1.82623	1.92609	193	6464	3948	156	220	242
24	Chr 3	11500001	12000000	Genic	16931	20519	23533	10.1232	0	971861	365	1270	0.428399	0.512399	2.29134	0.2328	2805	0	0.00272385	0.01698	3733	10733	0.118214	612	26632	52896	8877	89017	1.30227	3.48182	0	0.00325599	0.00285399	2833	78210	690	559	78	126	2.78746	1.62165	302	7561	5468	248	272	328
25	Chr 3	12000001	12500000	Proximal	22570	29809	52521	25.5043	24	896671	406	3731	0.298199	0.1752	0.861034	0.1839	1039	190	0.00124821	0.01246	2463	2689	0.0256959	2093	19309	25666	6527	53595	0.0454119	0.024848	0	0.00273599	0.0526939	4865	81901	1075	65	4	56	0.674825	0.4	300	6219	3640	160	256	248
26	Chr 3	12500001	13000000	Genic	14942	26982	25856	10.2733	94	712981	529	3142	0.374063	1.0311	7.93451	0.309299	2366	0	0.00459891	0.0378279	6371	17571	0.160206	2375	29467	67141	18659	117642	5.85584	21.0047	0	0.019708	0.00844398	4242	37829	921	82	66	53	0.861829	0.730276	363	7088	4586	214	282	292
27	Chr 3	13000001	13500000	Proximal	28077	31924	29593	16.7614	0	227903	306	2521	0.412237	1.1526	6.82536	0.1584	3608	521	0.00495105	0.0309799	6204	15488	0.0856758	1077	10858	31690	9856	53481	0.10666	18.3048	0	0.00849598	0.00693399	5129	50589	370	46	10	49	2.3551	1.50861	148	7253	4850	140	224	226
28	Chr 3	13500001	14000000	Proximal	33949	32121	30858	14.534	6	483106	540	7846	0.405299	0.958498	4.75888	0.135	4814	209	0.00434436	0.019626	7414	12455	0.0815298	772	5918	23536	2210	32436	0.338041	0.0260939	0	0.016208	0.00576599	7592	81088	373	172	4	73	2.78666	1.89555	321	7399	5172	168	218	253
29	Chr 3	14000001	14500000	Proximal	24588	28200	26247	13.9927	62	489542	385	2506	0.397799	0.953398	8.42266	0.1365	2232	78	0.00236576	0.020528	3248	4559	0.0766658	1077	13478	20380	5159	40094	12.8474	5.7452	1.56221	0.00636599	0.00460799	7106	107684	642	179	4	76	1.66878	1.43916	340	7326	5096	156	242	241
30	Chr 3	14500001	15000000	Proximal	30887	38616	38908	17.9646	0	620913	399	8533	0.327299	0.875398	4.16332	0.1374	5036	347	0.00294637	0.021662	4639	9822	0.0708299	1271	11631	23084	5106	41092	19.364	2.7989	0	0.00303199	0.00468399	5885	70027	526	21	4	69	2.60145	2.16195	267	7058	4744	170	228	242
31	Chr 3	15000001	15500000	Genic	17943	16466	33230	16.0885	6	548170	474	5088	0.351899	0.893398	7.48864	0.271199	5090	69	0.00257417	0.00928198	3852	6014	0.0825278	2617	31588	48923	7153	90281	10.8286	12.6532	0	0.024924	0.00440199	4545	58874	992	371	140	41	0.914997	0.911424	396	6511	3984	184	254	266
32	Chr 3	15500001	16000000	Genic	16727	13447	32411	14.8499	326	1002344	483	127	0.351299	0.334799	2.42972	0.1557	2307	0	0.00160746	0.000941998	2507	3200	0.0486799	1229	17693	39303	6524	64749	1.27512	6.89737	0	0.00708999	0.0256139	3096	88116	1462	263	4	55	0.259351	0.179672	164	6637	4090	186	262	282
33	Chr 3	16000001	16500000	Proximal	23223	17058	30179	11.5607	0	254506	300	2075	0.403799	0.2385	2.70148	0.2487	2228	0	0.00120123	0.00281399	850	1716	0.0320279	522	8948	17794	5796	33060	3.86394	0.297909	3.86557	0.00253599	0.00266199	5009	62938	910	219	3	56	1.65421	1.53209	496	7181	5130	182	290	283
34	Chr 3	16500001	17000000	Proximal	20856	16615	31221	12.2364	2	196015	292	771	0.386173	0.13974	1.51565	0.0407999	4056	120	0.00147451	0.00929198	3592	3728	0.0393039	866	5530	10292	4289	20977	0.0352739	0.023918	0	0.0307239	0.00311799	4123	97585	1286	256	9	61	1.20984	0.927902	184	6975	4826	182	284	291
35	Chr 3	17000001	17500000	Proximal	24379	13957	34078	16.08	0	866890	149	0	0.246828	0.1128	0.607601	0.109434	1742	0	7.81386e-05	0.00332799	0	150	0.00858598	119	10842	13365	3921	28247	0.0440699	2.5106	0	0.00260999	0.00701999	3728	77882	2197	132	0	26	0.670148	0.659903	201	6303	3692	234	262	300
36	Chr 3	17500001	18000000	Genic	21074	10358	40496	23.0175	0	523909	171	751	0.251699	0.304199	1.53444	0.0585719	3794	35	0.000458167	0.00413799	809	900	0.01328	989	11770	27496	5967	46222	0.306283	1.87487	0	0.00360599	0.00997998	5200	94170	1881	258	6	41	0.265192	0.212858	196	5884	3250	138	154	183
37	Chr 3	18000001	18500000	Proximal	16360	13918	84037	43.5277	0	552874	242	876	0.383999	0.0449999	0.0530319	0.0833998	3607	167	0.00144907	0.00497599	2474	2550	0.012276	129	2550	8286	3989	14954	0.675717	0.0330619	8.09158	0.001582	0.002118	7732	77484	2004	111	4	20	0.584355	0.482483	185	5944	3266	104	178	172
38	Chr 3	18500001	19000000	Proximal	24771	16131	72018	33.3233	0	0	68	0	0.2367	0.00449999	0	0.0389999	1738	0	1.9266e-05	0.000236	0	0	0.002172	261	2987	10985	960	15193	0.0474419	0.0129	43.6607	0.00544399	0.00327999	10261	80186	1861	223	4	61	1.38742	1.18963	165	6855	4354	182	210	243
39	Chr 3	19000001	19500000	Proximal	13324	16883	39586	15.3262	0	310069	206	21	0.299999	0.0368999	0.01265	0.0320999	2965	0	0.000695688	0.00250999	938	2500	0.00874398	351	3766	7185	4766	16068	0.0403699	0.016678	0	0.001896	0.001748	8655	130254	2047	420	0	31	0.657406	0.460316	386	5909	3282	120	200	213
40	Chr 3	19500001	20000000	Distal	13800	11152	22865	7.75728	0	143305	151	451	0.317619	0.1581	1.47164	0.0326999	2716	0	0.000597686	0.00176	988	905	0.00995998	637	9869	20565	3097	34168	0.375819	0.168112	0	0.00442799	0.00333199	9818	167596	1339	570	0	30	0.659804	0.499902	179	6714	4058	134	206	207
41	Chr 3	20000001	20500000	Distal	17406	11363	13225	4.57934	0	506985	319	842	0.283811	0.401099	1.93505	0.0839998	3336	57	0.00135485	0.00273599	1635	1550	0.0288119	594	18189	45011	6296	70090	2.40671	1.10888	0	0.00429199	0.00507799	9023	96833	1890	253	2	90	0.804766	0.426677	92	7138	5534	194	318	315
42	Chr 3	20500001	21000000	Distal	18066	11829	884	0	0	0	80	127	0.248772	0.0380999	0.474187	0.0144	2947	0	1.17636e-05	0.001056	0	0	0.002386	311	2471	12052	5320	20154	0.259113	0.017624	0	0.001134	0.00258199	10168	164555	1452	390	0	102	1.23627	1.267	397	7149	5192	118	232	224
43	Chr 3	21000001	21500000	Distal	14165	10944	1663	0	0	38472	122	0	0.2388	0.0260999	0.0361279	0.0251999	2361	0	5.85495e-05	0.001082	0	650	0.00556199	0	2290	10773	3616	16679	0.21394	0.18757	0	0.00955598	0.00341599	11468	154404	2253	769	0	68	0.804809	0.699355	342	7772	5624	182	322	309
44	Chr 3	21500001	22000000	Distal	19463	18685	4543	1.32854	0	292815	48	0	0.280499	0.0593999	0.722681	0.0455999	2754	0	0.000475909	0.000615999	0	660	0.00512199	515	4901	13707	3259	22382	3.73506	0.0333019	0	0.00587199	0.001842	14544	78419	2681	337	0	61	2.5067	2.41612	145	9274	6618	234	388	387
45	Chr 3	22000001	22500000	Distal	13600	13460	1340	0	0	0	88	0	0.2274	0.00659999	0.0216	0.0251999	2897	0	0.000350666	0.000621999	873	1100	0.00481599	108	3221	12115	3673	19117	0.443425	0.0285159	153.384	0.001028	0.00354399	9787	128641	2366	286	34	109	1.66738	1.70987	366	10170	6468	236	300	342
46	Chr 3	22500001	23000000	Distal	18827	12680	641	0	0	0	44	439	0.283199	0.0024	0	0.0141	2726	0	4.77523e-05	0	0	0	0.001728	519	2941	10933	2866	17259	0.024068	0.0390439	195.454	0.001364	0.001002	7005	153101	1497	435	0	48	0.84718	0.451153	407	8161	5404	162	236	260
47	Chr 3	23000001	23500000	Distal	20960	13340	16403	6.40181	0	379594	138	0	0.304199	0.0614999	0.0263119	0.1017	2459	88	0.000539787	0.000551999	1021	2200	0.00876198	1268	14855	19826	4730	40679	0.19984	0.023658	0	0.001282	0.002464	6885	106322	1971	591	0	27	0.416798	0.21338	190	7198	4672	170	268	253
48	Chr 3	23500001	24000000	Genic	15495	14361	18590	7.54994	0	623304	240	75	0.307799	0.455759	0.684835	0.1338	4219	499	0.00217535	0.011192	3851	4626	0.0452799	1599	29861	46834	6245	84539	10.5535	0.430055	0	0.00449199	0.010012	7991	59422	1220	79	6	44	2.05977	1.60134	94	7234	4562	182	252	286
49	Chr 3	24000001	24500000	Proximal	22232	20329	37700	11.8377	62	1435026	169	1144	0.279899	0.449999	2.57822	0.15	3410	21	0.000110091	0.0025	0	200	0.020916	462	9901	21518	3895	35776	0.131864	3.07652	0	0.00358399	0.00481999	9261	85253	1490	126	0	60	1.58713	1.09358	303	7287	4288	164	218	262
50	Chr 3	24500001	25000000	Proximal	16130	16805	37351	14.6707	0	151247	168	1853	0.308399	0.2388	0.492829	0.0461999	4380	59	0.00246306	0.00265799	3000	4281	0.023604	496	7912	12037	3741	24186	0.124512	0.83775	0	0.012188	0.00405199	14727	89575	1453	107	0	70	1.82332	1.03017	367	8227	5696	206	248	286
51	Chr 3	25000001	25500000	Proximal	18880	17460	44247	18.539	0	613825	123	572	0.311699	0.0231	0.023302	0.0341999	3200	0	0.000341567	0.000323999	0	1150	0.00661799	0	6068	17410	2780	26258	0.016282	0.00783998	0	0.0016	0.001728	20482	91197	1304	2186	0	54	1.26367	1.47298	288	9348	6186	210	236	271
52	Chr 3	25500001	26000000	Genic	25161	15462	36469	12.5856	4	1754059	316	0	0.300599	0.402299	2.01807	0.0842998	4955	42	0.000777068	0.002178	2134	3276	0.021082	663	7529	23604	6257	38053	1.34961	5.61252	0	0.00705799	0.002342	15195	73367	1902	76	2	37	1.48094	1.43221	398	6852	3742	128	222	233
53	Chr 3	26000001	26500000	Distal	17821	13462	22237	4.97641	0	0	20	0	0.295799	0	0	0.00989998	3106	0	2.4804e-06	0.000399999	0	450	0.001964	125	3591	5745	3782	13243	0.0413499	0.0748479	0	0.00147	0.00371799	15793	148846	1220	846	0	110	0.429357	0.256876	210	7281	4056	144	204	223
54	Chr 3	26500001	27000000	Distal	16487	18741	26370	10.1076	0	87966	109	0	0.333899	0.0272999	0	0.0326999	2602	0	0.00137719	0.000599999	906	2814	0.00757198	260	1694	10590	4374	16918	0.02395	0.0342259	0	0.00327799	0.00285799	16093	148421	1362	1086	0	60	1.54063	1.31665	422	7639	5476	170	266	264
55	Chr 3	27000001	27500000	Genic	20739	13476	29353	12.1448	0	407674	166	872	0.249	0.0308999	0.10245	0.0569999	2555	0	0.000422604	0.000317999	454	750	0.00774998	611	4904	23771	4932	34218	0.018048	0.668999	0	0.019428	0.00156	12564	80931	2328	412	0	24	0.571685	0.209664	276	7215	4422	152	234	235
56	Chr 3	27500001	28000000	Genic	13614	14801	23698	7.69435	0	46211	129	1445	0.308143	0.1062	0.130154	0.0266999	3242	119	0.00529101	0.01135	4996	11035	0.0394479	907	20055	64111	6070	91143	0.122762	0.170854	26.0588	0.162642	0.0466319	10175	76871	1388	179	4	28	1.88557	1.19427	326	7123	4836	174	234	271
57	Chr 3	28000001	28500000	Proximal	20687	11767	27690	12.5539	0	234583	224	0	0.298101	0.1002	1.20134	0.0467999	3101	28	0.000805436	0.001118	1511	2216	0.01761	395	4581	18164	3990	27130	2.48598	1.88441	0	0.00396999	0.00250799	11388	122723	1791	361	2	51	0.53551	0.786421	399	6515	3546	186	258	274
58	Chr 3	28500001	29000000	Proximal	14226	19062	43697	14.0236	0	249691	160	351	0.277257	0.0123	0.0585759	0.0401999	3252	0	0.00100693	0.002442	1307	1700	0.00614999	119	3284	12985	3339	19727	0.0657479	0.00922598	152.874	0.00883198	0.001004	17562	89945	1354	220	0	59	1.32444	1.06733	342	6745	4354	146	212	225
59	Chr 3	29000001	29500000	Proximal	22596	14400	50815	12.382	0	902741	74	472	0.313801	0	0.0562739	0.0428999	3019	0	0.000177122	0.000277999	0	0	0.00453199	124	3930	15741	5407	25202	0.0277139	0.017288	0	0.00216	0.001016	13319	97649	1925	386	2	26	3.06344	2.14119	260	7216	5212	178	278	274
60	Chr 3	29500001	30000000	Proximal	19559	14604	48711	13.0846	0	2500000	110	0	0.2289	0.0012	0.00762598	0.0404999	2695	0	1.1676e-06	0.000146	0	0	0.00448599	291	5915	15675	5867	27748	0.0311839	0.015472	0	0.01112	0.002434	20011	59550	2352	105	0	44	1.73978	1.10622	520	7600	5736	270	324	343
61	Chr 3	30000001	30500000	Distal	18522	12501	27711	8.60212	0	221271	122	11	0.306899	0.00599999	0.0847678	0.015	2634	0	1.23944e-05	8.19998e-05	0	0	0.00285599	270	3421	9470	2100	15261	0.018258	0.0311339	0	0.01068	0.00107	7334	121407	1660	396	2	37	1.4807	1.42987	345	7561	5626	190	310	298
62	Chr 3	30500001	31000000	Proximal	23363	17878	35649	12.3381	80	343742	204	1089	0.347999	0.0243	0.101558	0.0296999	4324	0	0.000809441	0.000907998	1112	1927	0.010296	251	5184	17215	5051	27701	0.0159	0.010966	0	0.00281799	0.015118	10101	59255	1382	70	0	45	1.83778	1.24715	346	7329	4788	288	348	376
63	Chr 3	31000001	31500000	Proximal	17981	18176	40434	10.6787	0	0	100	0	0.339899	0.0833998	0.387687	0.0123	1519	0	4.04927e-05	0.0002	0	1250	0.00775198	264	4992	12721	2465	20442	0.0545279	0.011076	0	0.00452399	0.00176	11757	86772	789	170	6	32	1.01045	0.920773	295	7236	5132	156	214	226
64	Chr 3	31500001	32000000	Genic	21464	12325	25421	11.5515	0	715810	172	372	0.293399	0.2286	2.02862	0.0482999	2689	44	0.000812938	0.002006	1980	2554	0.020308	1041	14608	36378	6879	58906	3.09845	0.221604	0	0.00428599	0.00432799	7986	75904	1196	33	0	64	2.09224	2.6137	421	7103	4378	228	302	315
65	Chr 3	32000001	32500000	Distal	14205	15356	16121	5.59653	8	376835	359	2526	0.336151	0.270719	1.51087	0.0584999	2843	229	0.00234271	0.00464399	5123	4511	0.0334799	1729	29018	47723	7472	85942	0.378345	0.0414839	0	0.691635	0.00448199	7432	74470	854	134	82	108	2.42055	1.99102	295	7065	5416	202	288	304
66	Chr 3	32500001	33000000	Genic	13261	8082	19149	10.0683	0	488632	267	1123	0.242852	0.673859	3.52214	0.0716999	4121	226	0.00295407	0.0263799	5957	9250	0.0885258	3004	32595	95993	17404	148996	3.054	1.75026	0	0.00373599	0.00456599	7618	51528	1254	124	2	51	0.746508	1.01546	315	7065	5064	200	318	316
67	Chr 3	33000001	33500000	Distal	12574	7952	21601	9.42451	52	792962	326	1850	0.297599	0.692099	3.70238	0.1809	5164	52	0.00259638	0.00580999	4253	5141	0.0573539	1804	21442	57350	11725	92321	1.41485	10.1471	0	0.00453199	0.00405599	6692	124639	983	661	0	59	0.892844	0.845071	419	6282	4056	182	262	285
68	Chr 3	33500001	34000000	Distal	17583	10905	28181	9.67882	0	556130	226	2377	0.299099	0.461699	4.62996	0.1707	2579	0	0.00103228	0.001602	1380	1502	0.021884	1186	19826	43156	10665	74833	10.2984	6.67294	0	0.013928	0.00481199	6566	101120	2446	90	4	39	0.789972	0.680834	203	5635	3138	132	220	218
69	Chr 3	34000001	34500000	Distal	20800	19113	38228	12.4607	0	0	76	21	0.302999	0.0587999	0.985182	0.0275999	2124	21	9.54042e-05	0.0002	0	0	0.00302199	128	4459	10802	5144	20533	1.5187	0.022712	0	0.001638	0.001468	12073	144977	819	367	6	26	0.473752	0.373253	223	6919	3856	124	256	228
70	Chr 3	34500001	35000000	Distal	19878	15478	28760	11.1554	0	82713	60	0	0.270599	0.00569999	0.166486	0.0183	2831	0	1.54712e-05	0	0	0	0.000483999	376	3930	12115	2916	19337	0.0935758	0.01298	0	0.00229	0.00502199	16158	146414	1496	370	0	49	0.892749	0.308511	209	7193	4322	170	300	295
71	Chr 3	35000001	35500000	Distal	17438	11969	31898	9.8636	0	435514	88	0	0.263399	0	0	0.00449999	2328	0	1.91384e-05	0	0	650	0	292	1768	14000	4626	20686	0.019402	0.0282899	0	0.001854	0.00201	12509	152232	2464	310	0	43	0.47352	0.53355	373	6554	3834	136	200	219
72	Chr 3	35500001	36000000	Proximal	10135	11998	45789	17.9811	0	490873	264	351	0.432889	0.00839998	0.0765078	0.1827	2923	22	0.000627204	0.001248	1119	1100	0.00713999	109	2035	8629	2005	12778	0.019224	0.010258	0	0.022006	0.0723479	11291	120058	1819	536	0	53	0.610999	0.470253	365	6219	3344	136	198	211
73	Chr 3	36000001	36500000	Distal	16081	12721	20837	5.62314	0	77905	104	0	0.310511	0.00419999	0	0.012	2167	25	0.000310617	0.000483999	508	800	0.00533399	237	4751	9408	2899	17295	0.01522	0.0435599	0	0.00162	0.00509199	12683	169855	1892	434	0	81	1.14153	1.11036	205	7193	5594	236	334	338
74	Chr 3	36500001	37000000	Genic	13512	12347	37301	13.3986	0	235176	234	1474	0.319625	0.243	2.37617	0.0803998	2633	50	0.000982886	0.020856	1766	3450	0.0398519	517	9311	23986	3420	37234	0.0329119	1.85011	0	0.00295799	0.00595999	10142	98454	765	197	12	34	1.33905	1.08725	137	6399	3858	136	154	176
75	Chr 3	37000001	37500000	Genic	17551	8764	31754	12.3855	96	1208736	350	1004	0.327297	0.511799	5.1318	0.2442	4059	176	0.00268493	0.00920598	4047	6200	0.0667879	2056	25230	60568	9059	96913	10.1969	12.6859	0	0.00563599	0.00604999	8528	71538	1600	120	2	32	0.161601	0.0725564	303	5956	3098	210	194	266
76	Chr 3	37500001	38000000	Proximal	18230	19697	38428	16.3824	0	733729	168	1698	0.343983	0.2127	2.17359	0.15	1811	117	0.00110148	0.00345599	2101	1700	0.019144	0	11264	22153	3492	36909	0.221296	0.156012	0	0.00774798	0.00270599	6626	73221	650	123	6	87	1.06839	0.819614	167	6406	3742	160	154	189
77	Chr 3	38000001	38500000	Genic	12562	9989	37223	15.5915	2	546832	546	6227	0.335279	1.07352	10.7228	0.255599	4587	185	0.00441808	0.01719	8821	11649	0.0842518	1441	19612	30354	4626	56033	14.5666	21.3451	0	0.00597999	0.258517	11310	96899	541	335	0	54	0.654729	0.627106	374	6048	3374	108	164	180
78	Chr 3	38500001	39000000	Proximal	26908	16868	55608	24.2696	182	1013709	306	5393	0.294121	0.386999	2.50598	0.0713999	1955	84	0.000945885	0.00454799	1493	5192	0.0264359	387	7345	18731	2711	29174	2.30433	0.0369899	0	0.00513599	0.00575999	10246	102231	905	126	0	51	1.533	1.11328	299	6693	4438	156	200	194
79	Chr 3	39000001	39500000	Genic	21630	14114	36436	14.196	10	292952	348	4613	0.332999	0.908998	6.08336	0.1425	4208	94	0.00408475	0.00674599	5409	8627	0.0809098	662	15173	33780	8165	57780	19.7701	9.14212	0	0.00473599	1.14437	9974	96932	981	150	116	48	0.783282	0.337263	241	6540	4704	192	272	269
80	Chr 3	39500001	40000000	Distal	18112	10412	12595	5.05023	0	1077030	190	972	0.326699	0.1149	0.617645	0.338399	1927	89	0.00128676	0.00380799	1247	2240	0.013322	329	5432	18284	5070	29115	0.0469339	0.0359479	0	0.001426	0.000997998	7580	163729	1014	430	0	45	1.01271	1.08724	146	6495	5110	162	268	270
81	Chr 3	40000001	40500000	Distal	22630	14600	16202	6.7039	0	1914842	296	3342	0.303659	0.367799	6.02118	0.1527	2768	45	0.0018553	0.00458999	2445	3519	0.0293199	1296	9250	19829	5467	35842	2.99189	1.79027	0	0.00541799	0.022946	7984	108618	987	341	16	46	0.467376	0.315348	222	6220	4130	130	178	209
82	Chr 3	40500001	41000000	Distal	11287	12737	18728	5.65539	0	139764	155	2481	0.350941	0.2325	0.882684	0.0536999	1348	0	0.00179086	0.001616	1364	2500	0.0289499	1051	8453	28986	5893	44383	9.55852	0.0549739	8.95583	0.00319599	0.00330999	5686	113415	802	707	70	22	0.83292	0.588583	456	5824	3142	124	198	195
83	Chr 3	41000001	41500000	Proximal	23102	14658	24029	12.8467	24	334906	216	0	0.314099	0.2037	2.13308	0.0548999	2888	41	0.000897685	0.000865998	1469	1515	0.019204	238	10120	17732	3465	31555	6.09541	0.0446659	0	0.000923998	0.00331999	7278	115852	811	306	0	46	1.01285	1.26317	291	6779	4074	182	178	241
84	Chr 3	41500001	42000000	Distal	18772	6851	10663	3.23782	0	500000	88	10	0.1689	0.0481599	0.533103	0.0284999	726	0	2.70707e-05	0.0002	0	300	0.00961798	748	15760	35371	9901	61780	0.0742099	0.19682	0	0.00254199	0.00556399	4823	171402	1591	423	42	101	0.212814	0.166803	233	7591	5556	234	290	319
85	Chr 3	42000001	42500000	Genic	15980	12863	23459	10.2528	0	458432	223	3525	0.430799	0.415499	3.19639	0.198	4109	120	0.00278496	0.00860798	4123	7169	0.0737059	1889	24513	48460	7051	81913	6.37897	0.0833118	0	0.00369199	0.00365199	7907	64597	937	165	0	23	1.64799	1.41645	526	7077	4778	158	258	253
86	Chr 3	42500001	43000000	Genic	18591	14170	37282	10.8595	10	672603	507	4526	0.472199	1.1166	5.42218	0.446699	5687	121	0.00538863	0.014132	8926	11757	0.131912	893	13973	38381	6275	59522	24.9265	2.95615	0	0.0262959	0.00862798	7786	69502	1114	101	98	48	0.620916	0.323606	282	5955	3582	146	196	220
87	Chr 3	43000001	43500000	Proximal	14287	16034	23448	9.31689	4	700530	297	2244	0.356699	0.335999	2.16061	0.1239	2834	190	0.00115443	0.00715399	2247	5895	0.0583639	869	10310	19294	5663	36136	0.596881	1.28524	0	0.00542199	0.0767718	7979	91609	906	118	2	48	0.783567	0.585409	321	6564	3948	150	210	218
88	Chr 3	43500001	44000000	Distal	16205	12049	18840	5.54189	14	849638	154	1630	0.308787	0.671999	4.21442	0.0515999	4256	43	0.00169725	0.00497199	1670	2650	0.0410219	333	10373	23363	6860	40929	2.496	3.011	0	0.00476199	0.00775798	5287	131633	709	222	0	24	0.413781	0.297435	350	5893	3122	116	156	169
89	Chr 3	44000001	44500000	Genic	12476	11658	27655	13.7738	0	436741	256	1859	0.383913	0.452999	3.89371	0.1125	2674	51	0.00338224	0.013274	6597	7645	0.0549399	810	15468	30272	7150	53700	0.702311	3.63423	0	0.00296999	0.00463399	5475	88783	1713	97	2	36	0.664845	0.60728	395	5785	3010	134	182	210
90	Chr 3	44500001	45000000	Genic	12707	13366	31467	9.01378	0	522227	336	2547	0.425999	0.578399	2.76744	0.1569	3109	84	0.00354932	0.0224	5620	6861	0.1115	1820	21040	44328	11894	79082	3.69488	7.86587	0	0.00470599	0.00318199	5137	65742	652	327	8	32	0.215998	0.0893806	298	5620	2990	106	140	175
91	Chr 3	45000001	45500000	Genic	12957	22643	19866	12.0305	0	288933	352	851	0.343709	1.0935	5.3745	0.0749999	2238	150	0.00300601	0.018716	4131	4158	0.0800018	972	12321	42700	8080	64073	5.68125	2.27031	0	0.0168	0.00528799	2727	65226	603	80	2	38	1.43132	1.5516	222	6987	5120	192	258	267
92	Chr 3	45500001	46000000	Genic	17662	14380	29317	16.5025	10	670662	497	8976	0.321409	0.676499	4.76792	0.0890998	2132	111	0.00285717	0.014312	3269	4880	0.0970418	1350	16386	35503	4713	57952	11.9418	2.19692	0	0.478399	0.00436799	3666	62964	1218	34	0	71	0.935213	0.830506	196	6361	3970	138	210	216
93	Chr 3	46000001	46500000	Distal	11882	11493	29375	9.27257	18	228845	277	1002	0.374983	0.357299	3.2329	0.0341999	1484	55	0.000885991	0.00361799	460	2458	0.0264999	395	10475	19469	5458	35797	0.117744	1.05512	0	0.00507199	0.00484199	3768	113042	331	422	14	43	0.31763	0.318321	330	6795	4968	170	274	249
94	Chr 3	46500001	47000000	Genic	7070	11674	36569	18.4826	112	379724	502	7984	0.351899	0.908158	5.72829	0.1455	3503	139	0.00364681	0.017742	8332	15176	0.0970738	718	17182	28178	7287	53365	0.0369999	1.88811	0	0.00873198	0.00277599	4095	103431	520	143	6	96	0.64633	0.618823	503	5908	4116	134	180	199
95	Chr 3	47000001	47500000	Genic	12862	10920	46602	24.3668	8	624712	506	2615	0.294089	1.04286	7.26869	0.289799	4392	67	0.00316162	0.0340879	6416	14403	0.12133	1950	43858	80204	12739	138751	29.0944	8.69396	7.61581	0.00666199	0.00532199	2643	42308	787	12	0	53	0.0398442	0.0242968	316	4774	2004	106	130	148
96	Chr 3	47500001	48000000	Genic	9972	7181	29324	15.2214	0	641803	445	1846	0.342811	1.0365	4.22591	0.558899	3025	329	0.0036453	0.0290179	6083	7345	0.0932318	3837	44175	110211	23735	181958	12.39	14.8253	0	0.010408	0.00956798	3201	44140	1333	25	0	47	0.0323743	0.236435	235	4507	1942	116	118	144
97	Chr 3	48000001	48500000	Genic	12197	10046	31088	13.967	0	726772	547	4600	0.324299	0.518999	4.14988	0.259199	4907	99	0.00436467	0.014358	5882	9473	0.100372	2683	31396	95417	16132	145628	4.3976	6.27135	0	0.00476599	0.010006	4817	57478	690	79	34	34	0.0981909	0.116215	356	4919	2440	112	158	162
98	Chr 3	48500001	49000000	Genic	13127	3738	62011	32.4188	96	848035	765	6192	0.424499	0.786598	5.69518	0.493199	6937	39	0.0072835	0.0389179	12893	23447	0.176556	2912	33939	106666	24286	167803	2.67542	35.0561	4.38587	0.0300159	0.194668	4796	32016	926	71	4	62	0.23972	0.149102	182	4622	1712	80	106	127
99	Chr 3	49000001	49500000	Genic	9991	4145	64233	30.3383	72	712742	717	2574	0.479099	0.718499	6.82196	0.641099	7390	140	0.00840227	0.0385799	13471	22503	0.205278	2328	31763	131232	32731	198054	14.0777	44.8072	0	1.40671	0.00579599	4911	13193	562	48	0	51	0.0524037	0.0145811	223	4560	1780	84	92	125
100	Chr 3	49500001	50000000	Genic	13197	5296	90519	43.3245	38	1396295	713	6960	0.451799	0.967398	4.93993	0.529199	9499	370	0.00683432	0.0311439	14441	29407	0.178022	3631	34776	79643	25079	143129	12.5425	9.31467	0	0.00455799	0.00719599	6245	43709	716	85	4	56	0.0760105	0.0965821	177	4649	2240	108	132	151
101	Chr 3	50000001	50500000	Genic	12206	10897	96374	54.4508	12	1146271	796	9981	0.515699	0.930354	5.65147	0.610499	11829	266	0.00999407	0.0473939	18629	33809	0.247838	1509	16465	67756	14743	100473	20.2733	13.5397	1.029	0.00487199	0.016842	9277	13152	490	1336	8	84	0.0859976	0.138608	180	4758	2428	116	124	165
102	Chr 3	50500001	51000000	Genic	12295	16665	43507	22.1336	2	622515	389	7486	0.341399	0.407959	4.96372	0.1212	5037	238	0.0035714	0.011122	4657	5567	0.0499839	651	13984	30718	8507	53860	6.39258	4.29689	0	0.00265199	0.00657199	7231	159072	822	166	2	60	0.0503845	0.0643261	354	4740	2676	114	150	167
103	Chr 3	51000001	51500000	Distal	12902	4893	33534	16.0682	0	565835	155	3718	0.2454	0.1044	0.433431	0.2352	1534	67	0.00134081	0.00444199	2611	4200	0.0297839	825	16266	31578	8013	56682	0.689469	1.63647	0	0.002064	0.00261199	4803	191974	1269	602	0	30	0.0482527	0.0239385	279	4771	2484	102	116	154
104	Chr 3	51500001	52000000	Genic	10126	7350	37759	21.303	0	592877	327	5660	0.331945	0.339599	5.69644	0.1983	4061	0	0.00344429	0.018472	5305	10297	0.0835798	1188	25747	68654	13352	108941	2.76218	1.9316	0	0.00435799	0.011702	4942	85419	676	236	2	50	0.413321	0.364344	444	4963	2328	78	124	141
105	Chr 3	52000001	52500000	Genic	18904	21093	81377	30.5874	48	611444	792	12713	0.561157	0.952498	6.90321	0.425099	8856	257	0.00853282	0.0401139	9708	24147	0.18255	603	12433	46625	9235	68896	8.42296	14.1984	0	0.0524519	0.00833398	8372	20639	71	417	4	61	0.57613	0.409423	266	5283	2330	56	106	110
106	Chr 3	52500001	53000000	Genic	12875	11676	63552	29.3527	0	748866	754	2135	0.327299	0.398399	3.22279	0.419399	5174	324	0.00393512	0.024562	6389	17173	0.166008	2558	22972	61262	11606	98398	19.5761	12.1616	0	0.010336	4.02243	5308	62362	875	60	0	63	0.170139	0.145685	63	5901	3322	138	178	191
107	Chr 3	53000001	53500000	Genic	16625	17832	33211	15.2751	2	628972	410	2897	0.299699	0.427799	3.63643	0.1947	4226	388	0.00305062	0.02333	6097	9024	0.0804498	2174	34574	60849	11791	109388	1.22891	5.02131	5.47073	0.00807998	0.00229	7018	63367	1045	138	8	85	0.630484	0.515906	404	5942	3886	176	216	253
108	Chr 3	53500001	54000000	Proximal	14350	19384	53065	27.3813	0	1023499	334	1177	0.345599	0.0896998	0.582957	0.294899	5171	122	0.00223765	0.023618	5259	6771	0.0535959	273	13644	21062	5919	40898	1.104	0.971414	0	0.00551599	0.00255999	6811	78999	655	66	2	22	1.30493	1.30283	251	6611	4372	150	222	228
109	Chr 3	54000001	54500000	Proximal	17045	19206	62767	26.4567	0	343309	86	69	0.341287	0.0356999	0.0297399	0.1251	2856	177	0.00113835	0.013648	2548	3750	0.013876	552	9245	21843	5203	36843	0.0451359	0.021172	0	0.0553579	0.00258799	10203	73365	790	126	0	41	1.73915	1.79115	423	7436	5120	162	216	234
110	Chr 3	54500001	55000000	Proximal	23010	18402	71398	29.9319	0	544077	298	1643	0.289913	0.0266999	0.0508679	0.156	1428	0	0.000407469	4.19999e-05	449	1050	0.014044	364	7037	18934	4596	30931	0.0389379	0.022514	0	0.102582	0.00619999	14996	64802	668	188	0	32	1.47929	1.58072	462	7395	4162	140	206	225
111	Chr 3	55000001	55500000	Proximal	23288	24526	61897	24.5993	0	109101	124	0	0.273899	0.00899998	0	0.0374999	2991	0	0.000127129	7.59998e-05	0	150	0.00533399	116	4538	20020	2606	27280	0.0272299	0.0278979	0	0.00125	0.00562999	14011	99853	974	220	0	43	1.6978	1.4645	317	7576	5010	214	224	275
112	Chr 3	55500001	56000000	Proximal	23987	30410	96459	43.5276	2	497118	320	1615	0.274817	0.0251999	0	0.233114	2767	0	0.0031325	0.00354799	4614	8418	0.0354199	248	8320	17298	4418	30284	0.011552	0.016	0	0.0266179	0.00889798	12556	34867	1047	25	0	42	1.94216	1.52587	402	6582	3760	142	168	197
113	Chr 3	56000001	56500000	Proximal	26956	24350	65268	27.925	0	500000	67	0	0.263009	0.00839998	0.0615519	0.12319	1700	0	8.18038e-05	0.000501999	0	600	0.00268599	1047	9730	14523	5696	30996	0.85777	0.0261459	0	0.002194	0.00769998	11570	70265	1299	40	0	20	0.348902	0.241022	390	6631	4220	148	178	193
114	Chr 3	56500001	57000000	Genic	11492	20065	39500	18.6025	0	874549	339	1006	0.355577	0.1434	0.395543	0.113202	3030	120	0.00188167	0.00496199	2691	3902	0.0348159	1685	27170	49116	11892	89863	2.30129	1.85822	0	0.00488999	0.00374799	7673	77004	1287	172	0	69	0.879633	1.17675	370	6676	4764	238	266	301
115	Chr 3	57000001	57500000	Genic	18843	16411	42053	20.4075	14	647547	514	2008	0.2442	0.1971	0.644383	0.0662999	3070	107	0.00186649	0.00817798	4630	4250	0.0438879	768	24887	58149	8673	92477	0.199782	0.105492	0	0.002472	0.00495999	6347	80086	2008	63	0	44	0.837092	0.43988	484	6217	4248	216	288	317
116	Chr 3	57500001	58000000	Genic	15388	14105	27424	14.8831	0	384981	365	0	0.319369	0.394499	6.07109	0.0839998	4654	28	0.00488199	0.00598399	4731	7808	0.0509799	3307	38686	100309	10000	152302	2.67168	2.21925	0	0.00730199	0.00514999	4449	57975	1673	58	0	29	0.202648	0.279507	0	5672	3112	138	232	227
117	Chr 3	58000001	58500000	Genic	13294	18565	41854	20.3714	76	1504299	469	3560	0.373933	0.467099	3.22623	0.2403	6990	212	0.00270114	0.018	4539	5228	0.0999878	1749	28706	69559	7753	107767	15.9332	0.726215	0	0.001736	0.00418999	7155	49986	973	84	0	21	0.549729	0.32069	585	6715	4686	208	266	289
118	Chr 3	58500001	59000000	Proximal	25373	26522	39885	15.3181	0	631697	220	4363	0.320099	0.1278	0.813174	0.586799	2020	22	0.000943366	0.002242	425	2050	0.019782	380	7643	18008	3607	29638	0.0387459	1.3047	0	0.00889598	0.001568	6638	117868	941	373	0	55	1.48563	0.981222	304	6119	3298	106	156	170
119	Chr 3	59000001	59500000	Proximal	27393	15047	49716	18.2308	0	40532	106	0	0.293999	0.0162	0.012544	0.0135	2051	0	0.000205317	0.000865998	538	1074	0.00920598	133	4790	15516	5314	25753	0.019878	0.0325839	0	0.002156	0.001856	5736	115309	1443	720	0	36	1.39249	1.28646	569	7011	4220	132	178	196
120	Chr 3	59500001	60000000	Proximal	22431	28954	74902	28.9681	0	529932	137	1695	0.271221	0.0123	0.0380519	0.0503999	3453	0	0.000144353	0.000813998	0	0	0.014828	127	4966	12446	3347	20886	0.00996998	0.324165	0	0.001526	0.00268599	7253	51462	1088	155	0	68	2.37558	1.87882	464	8444	5730	200	264	281
121	Chr 3	60000001	60500000	Proximal	19478	19090	68551	24.9563	0	1000000	0	0	0.239982	0.0138	1.00389	0.0707999	3002	0	2.45892e-05	0.002038	0	0	0.00962398	685	7886	20582	3615	32768	0.01042	1.10317	0	0.00355199	0.001258	7172	56411	1056	289	0	71	3.14308	2.90311	383	10073	6850	216	316	331
122	Chr 3	60500001	61000000	Proximal	21809	16598	64747	25.0503	0	1000000	0	0	0.255899	0	0.0913498	0.0593999	2580	0	0.000105525	0.00103	0	0	0.00915798	101	7131	18701	3535	29468	0.015034	0.692363	0	0.00991998	0.00158	7979	101425	960	424	0	81	1.78705	2.04799	456	7947	5324	154	224	250
123	Chr 3	61000001	61500000	Proximal	23663	19636	64468	27.6748	0	474264	323	28	0.281699	0.0437999	0.703019	0.024	2460	0	0.000517778	0.001128	621	1400	0.013316	528	9562	21461	4927	36478	0.0419279	0.614511	0	0.00343199	0.001156	7601	113083	1365	398	0	69	1.01117	0.910653	372	7198	4956	160	234	228
124	Chr 3	61500001	62000000	Genic	10858	19991	55396	24.3873	0	452759	194	1781	0.369899	0.0162	0	0.1371	3717	96	0.00260428	0.013788	3572	5000	0.0298479	822	19731	44770	5764	71087	0.0335499	1.45042	0	0.01096	0.001664	16089	31256	1239	38	0	70	1.6939	1.37219	197	7907	4530	204	272	308
125	Chr 3	62000001	62500000	Proximal	21523	25487	92296	48.5242	0	817671	390	2787	0.297299	0.00749999	0.0484619	0.250499	2576	23	0.00403627	0.00486799	4913	9983	0.0341479	772	12041	24673	3948	41434	0.016052	0.01421	0	0.00262799	0.00427799	12906	27633	1037	11	0	9	2.06295	1.62501	220	6684	3446	180	164	230
126	Chr 3	62500001	63000000	Proximal	34148	34679	56709	20.8117	0	1083189	118	1465	0.290999	0.00839998	0.0324119	0.1215	3207	0	0.00118329	0.000873998	1573	2250	0.00928398	612	11685	16627	2832	31756	0.02415	0.01104	0	0.00340399	0.002002	14380	40221	876	135	0	79	2.20301	2.207	344	8186	5524	156	302	275
127	Chr 3	63000001	63500000	Proximal	30344	31596	44870	13.7025	0	420441	210	83	0.275351	0.0117	0.214396	0.0383999	1747	0	0.000786405	0.000295999	216	2050	0.00787798	259	6735	12511	2721	22226	0.01644	0.0411679	0	0.002082	0.00282399	13651	95392	1179	372	6	61	1.67286	1.54954	406	8035	5768	204	294	308
128	Chr 3	63500001	64000000	Proximal	32562	28559	40751	17.4622	0	676949	412	224	0.271249	0.0989998	1.0796	0.1221	5202	202	0.000986549	0.00132	2507	2828	0.0530939	384	10253	22401	6222	39260	2.57824	0.728549	0	0.00276999	0.00508799	12861	68886	1454	285	4	53	1.31654	1.50767	274	6933	4158	152	198	223
129	Chr 3	64000001	64500000	Proximal	26863	26868	57154	24.7988	6	230077	309	2958	0.441299	0.0446999	0.19475	0.1272	3001	23	0.00167919	0.00522599	1303	3600	0.021372	767	9530	18511	3942	32750	0.0651559	1.2008	0	0.001638	0.00149	13150	59145	1012	253	0	40	2.36396	2.50313	199	7255	4716	152	192	202
130	Chr 3	64500001	65000000	Proximal	22437	34211	68840	30.3607	0	792287	285	708	0.314699	0.0590999	0.588363	0.0941998	2734	71	0.00226803	0.00280999	2870	2839	0.024268	249	11065	10718	4994	27026	0.0399579	0.716835	0	0.00301799	0.00378399	15029	56685	1638	45	0	29	1.5103	1.08294	262	8006	5420	206	248	268
131	Chr 3	65000001	65500000	Proximal	28369	22892	63481	25.6511	0	475250	117	614	0.305699	0.0629999	3.17083	0.1221	2393	0	0.000209122	0.00380599	1000	1169	0.0372199	340	8138	15637	3196	27311	0.018234	1.10673	0	0.00546399	0.001614	16122	79055	1399	210	0	99	1.42398	1.04743	416	8047	5408	140	242	231
132	Chr 3	65500001	66000000	Genic	17999	24123	43529	19.9168	0	1531482	155	971	0.313199	0.0521999	1.06761	0.0896998	2887	0	0.000892879	0.011736	660	1700	0.0385379	1315	22534	37487	6032	67368	0.0413859	0.427989	0	0.018812	0.002416	12131	44125	1407	49	0	51	1.76885	1.85002	322	7862	5440	186	278	268
133	Chr 3	66000001	66500000	Genic	11359	12862	28416	14.5101	0	770740	275	1815	0.264479	0.1299	0.434243	0.159	2081	29	0.00192838	0.00618599	2864	5821	0.0429819	1387	18208	28140	5903	53638	0.635745	0.0396239	0	0.001366	0.00515999	7480	59537	750	130	0	30	0.190926	0.296718	133	6331	3914	138	186	199
134	Chr 3	66500001	67000000	Genic	18949	21382	49362	21.8278	0	50844	253	697	0.368895	0.0959998	0.136314	0.0395999	2989	140	0.000867123	0.00867998	1530	1950	0.018434	599	16754	27467	8871	53691	0.019046	0.0650079	0	0.002022	0.002164	10850	85287	1319	228	0	42	2.68875	1.57135	149	7938	5850	178	258	284
135	Chr 3	67000001	67500000	Proximal	16619	18805	46607	19.6609	0	176949	294	1695	0.273827	0.1365	2.31565	0.0189	2760	0	0.000587986	0.000653999	818	1500	0.016616	103	6419	12966	5502	24990	0.18137	0.478235	0	0.00334399	0.002428	10488	110006	1084	366	4	45	1.28436	1.2729	117	7768	4998	130	242	236
136	Chr 3	67500001	68000000	Proximal	18102	21375	51575	22.399	0	795504	90	0	0.255449	0.0350999	0.130162	0.0260999	4231	0	0.000260626	0.001426	423	650	0.018586	358	8713	18550	5168	32789	0.0574799	1.13129	0	0.001944	0.00344199	13736	95591	1452	410	0	42	1.22843	0.680741	329	7338	4434	164	194	232
137	Chr 3	68000001	68500000	Proximal	23908	31458	72578	28.1702	0	905911	158	21	0.263851	0	0	0.0986998	3342	0	0.000368573	0	268	500	0.00495199	191	5986	8531	2761	17469	0.0697419	0.01772	0	0.00156	0.001474	18010	74239	1033	381	0	32	1.41729	1.1209	243	7450	4878	172	204	234
138	Chr 3	68500001	69000000	Proximal	20598	17415	49534	20.7675	0	591234	190	21	0.298199	0.00449999	0.0500199	0.0452999	3119	0	0.000788488	0.00308599	1252	1800	0.00839598	0	6797	14428	4786	26011	0.361785	0.024842	0	0.00333999	0.145358	12801	121038	679	345	18	115	0.546103	0.301284	132	7331	4430	148	196	208
139	Chr 3	69000001	69500000	Genic	16781	23181	52744	22.2174	6	454302	390	1344	0.460895	0.1575	1.33888	0.1824	5092	181	0.00210721	0.00233	2981	4559	0.0436999	1043	28125	57099	4542	90809	0.21214	2.73135	0	1.0891	0.002172	6077	45025	1395	78	2	54	1.2698	0.804517	461	7247	4878	188	236	250
140	Chr 3	69500001	70000000	Proximal	22971	26967	56174	24.2054	0	715597	390	265	0.431305	0.15	3.91194	0.0395999	2964	35	0.0013407	0.00845998	1764	3177	0.0588459	800	8835	17167	3655	30457	1.89891	0.018572	0	0.00251199	0.010314	6915	66982	1376	177	0	12	0.78064	0.585532	275	7180	4892	178	174	211
141	Chr 3	70000001	70500000	Proximal	16351	20901	82323	37.0195	8	137966	125	451	0.353699	0.0293999	0.537597	0.0231	2367	0	0.000271491	0.000341999	0	100	0.011026	220	7060	11232	3976	22488	0.343207	0.0261999	0	0.001082	0.00400799	13541	83507	1708	651	0	57	1.5372	1.37083	259	6499	3794	96	170	160
142	Chr 3	70500001	71000000	Proximal	20607	14632	75912	39.3644	0	0	125	0	0.298199	0.00359999	0.177662	0.012	1858	0	8.35654e-05	0.000697999	0	350	0.00334799	361	6707	11776	2135	20979	0.023604	0.00800998	0	0.00643199	0.00601799	10390	89479	1725	351	2	18	0.83689	0.404491	260	6891	3816	104	184	179
143	Chr 3	71000001	71500000	Genic	10730	14399	112208	64.8725	4	3164453	239	2178	0.365399	0.183	2.36504	0.1677	3450	219	0.00127924	0.00753798	693	2020	0.101528	736	12600	35322	5766	54424	0.021548	1.31074	0	0.00258399	0.0291659	9008	13425	1287	5	0	39	1.43078	1.39847	464	6478	3352	214	164	232
144	Chr 3	71500001	72000000	Proximal	17567	24096	70655	36.0765	4	974212	355	2053	0.335099	0.2004	2.11952	0.1041	5551	435	0.00335391	0.0343079	5925	3624	0.0682119	539	18302	31127	5157	55125	0.0657859	0.385277	0	0.00412799	0.002204	5448	40395	1290	12	0	28	2.53577	2.25366	383	6660	4020	148	182	202
145	Chr 3	72000001	72500000	Proximal	24324	29340	34791	16.8269	0	160051	203	482	0.466759	0.459599	6.73105	0.0881998	3489	101	0.00150423	0.00951998	999	2184	0.0386159	846	13678	19954	2022	36500	0.0825778	1.54391	193.945	0.00292999	0.022376	7551	33647	485	80	0	48	2.9355	2.10329	390	7443	4956	94	206	203
146	Chr 3	72500001	73000000	Genic	24965	24816	36853	15.5053	0	161788	167	0	0.306231	0.2301	4.82526	0.0311999	1338	102	0.00139466	0.01109	1810	2338	0.0597159	2243	22992	54890	7939	88064	0.408137	0.713543	0	0.00300199	0.00460199	5598	47070	951	53	6	29	2.65519	1.74299	473	6922	4002	162	194	231
147	Chr 3	73000001	73500000	Genic	16420	17203	48846	25.3975	0	163426	252	1874	0.287515	0.1974	1.83051	0.0833998	4119	0	0.000509769	0.00330399	2300	2671	0.0295959	786	13685	57528	10038	82037	1.19288	0.0327519	0	0.00287199	0.20186	14182	60626	1313	513	14	33	2.04916	1.74486	260	7629	4464	224	234	290
148	Chr 3	73500001	74000000	Proximal	23381	26988	70128	28.8609	0	174071	88	872	0.381009	0.00959998	0.0447359	0.0884998	4493	44	0.000552255	0.00449999	1145	1257	0.016478	589	5878	16667	5130	28264	0.013798	0.014958	0	0.017904	0.00971798	12451	41858	1221	158	4	39	1.83687	1.4207	493	7420	4786	182	204	254
149	Chr 3	74000001	74500000	Proximal	19246	18521	63765	24.0821	0	188280	98	0	0.247492	0.0018	0	0.0467999	4037	0	5.27167e-05	0	0	0	0.00185	0	7168	13739	5189	26096	0.01727	0.016068	0	0.001482	0.001464	18142	68859	2092	184	0	44	1.88331	1.35368	221	7293	4474	186	188	234
150	Chr 3	74500001	75000000	Proximal	14073	13239	46849	18.8311	0	70342	121	0	0.263699	0	0	0.0302999	2863	32	0.000494461	0.00996998	615	850	0.014942	400	7983	13616	4369	26368	0.018054	0.0326919	0	0.001134	0.002466	16360	102144	1971	265	0	56	0.870992	0.64337	329	7214	4350	164	210	238
151	Chr 3	75000001	75500000	Genic	17194	13185	45827	15.9027	0	13710	118	651	0.222452	0.0740999	0.166938	0.0165	2872	0	0.000433128	0.000891998	2386	674	0.020116	699	9042	23680	4869	38290	1.31621	1.0719	6.64375	0.00855198	0.00619799	12433	104133	1965	715	269	97	0.992376	0.684376	285	7474	5248	186	266	265
152	Chr 3	75500001	76000000	Distal	12088	6392	22314	4.61131	0	221148	65	0	0.19995	0.520799	1.48594	0.0129	13257	28	0.000953842	0.00379199	5851	1387	0.0441159	389	11297	34584	6506	52776	1.13765	2.30463	11.5519	0.00406799	0.00407999	41559	102158	1342	14609	382	309	0.37658	0.532423	366	5693	5844	140	258	249
153	Chr 3	76000001	76500000	Proximal	23792	13962	48685	16.3752	0	0	79	472	0.246	0	0	0.1146	2647	0	8.65262e-05	0	0	700	0.001828	126	6798	9886	3914	20724	0.169092	0.019506	0	0.001582	0.001226	18194	56498	3281	111	11	121	1.0307	0.600506	387	7019	4562	180	314	298
154	Chr 3	76500001	77000000	Proximal	24314	13737	57238	22.0134	0	0	99	0	0.2289	0	0	0.1362	3500	0	2.35344e-05	0	0	0	0.002086	535	7035	14821	5093	27484	0.0478099	0.021998	0	0.00740799	0.002114	17439	46650	3545	43	0	56	1.2739	0.753989	341	7111	4528	196	246	283
155	Chr 3	77000001	77500000	Genic	15643	13109	69970	29.2526	0	1995671	170	951	0.2301	0.0509999	0.400099	0.0467999	2445	0	0.000489744	0.00346799	932	2231	0.020584	127	9288	20951	4085	34451	1.11602	0.0563499	0	0.00294799	0.002068	13781	26755	2864	56	20	54	1.36512	1.26299	277	7019	4634	234	262	289
156	Chr 3	77500001	78000000	Proximal	14660	9843	67263	29.5639	0	995565	150	0	0.255599	0	0.00473599	0.0189	6194	0	7.49703e-05	0.00024	0	0	0.001944	0	3253	10810	3924	17987	0.348133	0.00635199	0	0.00302799	0.00511999	17372	59634	2936	270	20	39	0.941868	0.735285	382	6615	3564	128	206	196
157	Chr 3	78000001	78500000	Proximal	22306	10490	48008	19.4064	0	0	53	0	0.2334	0	0	0.00989998	2705	0	3.59403e-05	0.000741999	0	0	0.00506199	390	3724	13185	3707	21006	0.0104	0.00893998	0	0.001926	0.317797	16696	74757	2233	194	0	33	0.581349	0.455943	464	6552	3480	156	174	209
158	Chr 3	78500001	79000000	Genic	21222	12294	61980	27.537	0	1060842	121	0	0.268799	0.00269999	0.020374	0.0419999	2413	0	3.85843e-05	0.000238	0	250	0.00397399	284	9136	14454	5956	29830	0.017592	0.0309919	0	0.00696199	0.001412	14860	58607	3493	153	2	43	0.492389	0.445849	184	6425	4002	164	272	265
159	Chr 3	79000001	79500000	Proximal	26771	14815	56574	22.6175	0	660717	140	0	0.268499	0.00329999	0	0.0395999	3834	0	0.000499854	0.000601999	684	1750	0.00777998	507	6756	14434	3937	25634	0.013482	0.014544	0	0.00813398	0.002006	17692	58192	3116	475	0	15	0.66465	0.275003	252	5610	2566	120	144	181
160	Chr 3	79500001	80000000	Genic	12224	7755	33650	13.7213	0	317058	162	0	0.248092	0	0	0.012	1845	0	0.000465705	3.19999e-05	262	1350	0.00489599	255	4778	13219	3699	21951	0.010608	0.00933598	0	0.00753398	0.00354399	18009	74385	3581	87	2	71	0.304299	0.182579	244	7221	4612	192	286	293
161	Chr 3	80000001	80500000	Distal	12109	6917	24333	8.02108	0	0	94	0	0.22621	0	0.777886	0.00719999	3154	0	3.61415e-05	9.39998e-05	0	0	0.001248	259	4524	15437	3308	23528	0.01436	0.02294	0	0.0678039	0.00292199	18218	109792	4423	204	14	47	0.243394	0.177048	422	7207	4398	178	286	273
162	Chr 3	80500001	81000000	Distal	9714	7934	20802	9.06489	0	0	100	0	0.217892	0.00959998	0.569589	0.00659999	3446	0	6.22119e-06	0	301	0	0.002304	102	1415	17592	5114	24223	0.279673	1.09183	0	0.001824	0.00553799	10892	130391	4521	260	0	67	0.0731632	0.0516058	166	6227	3580	158	268	266
163	Chr 3	81000001	81500000	Genic	20535	7136	51100	22.1877	0	0	136	0	0.22791	0.000299999	0	0.00779998	2415	0	2.13148e-05	0.000399999	0	0	0.000539999	73	3079	13555	8245	24952	0.016392	0.02064	0	0.00253399	0.00183	11240	73232	2495	129	4	44	0.866388	0.656449	297	6723	4034	144	244	239
164	Chr 3	81500001	82000000	Proximal	22265	12445	60785	26.2657	24	272101	160	288	0.2487	0.0842998	0.719253	0.0222	4243	0	0.000293637	0.001018	638	1050	0.011796	242	5498	17885	4421	28046	0.0361639	1.67395	0	0.00195	0.0263659	10097	61815	3112	111	6	48	0.105872	0.149562	253	5872	2960	148	206	219
165	Chr 3	82000001	82500000	Genic	14452	5654	49103	20.3516	0	0	119	0	0.248182	0.00359999	0	0.0102	2943	0	2.51459e-05	0	0	0	0.001218	667	2906	13704	3926	21203	0.259605	0.020416	0	0.00300399	0.00216	8350	113083	2567	224	0	46	0.422325	0.415163	123	6229	3438	148	206	233
166	Chr 3	82500001	83000000	Distal	14979	5544	25550	8.60146	0	0	146	0	0.253119	0	0	0.00899998	3905	0	1.53376e-05	0.000162	260	0	0.00450999	114	3149	11857	5414	20534	0.014446	0.0283399	0	0.00788398	0.00281799	11556	112040	4568	174	4	94	0.54376	0.195747	342	6981	4232	182	236	249
167	Chr 3	83000001	83500000	Distal	11851	4704	15360	5.74316	0	0	117	0	0.2166	0.00269999	0.0296839	0.00659999	1182	0	2.50831e-05	8.59998e-05	0	0	0.000311999	0	5747	8547	4688	18982	0.0900938	0.0399699	0	0.00400599	0.001358	13052	127038	4673	167	0	62	0.0999114	0.0540033	152	6132	2894	110	152	195
168	Chr 3	83500001	84000000	Distal	10375	4293	19209	7.14785	0	0	125	0	0.2388	0.0015	0	0.00689999	1912	0	6.61759e-06	6.59999e-05	0	0	0.000931998	139	4968	11177	4842	21126	0.011584	0.016548	0	0.00122	0.00273199	10527	128739	4360	174	2	72	0.244457	0.114068	291	6672	4102	182	286	297
169	Chr 3	84000001	84500000	Distal	6625	5027	9951	6.158	0	0	167	0	0.257399	0.0341999	0.101072	0.00899998	2671	0	1.4448e-05	0.001158	0	0	0.001598	389	3277	12244	3770	19680	0.363787	0.240826	0	0.001522	0.00307999	10978	157771	4101	301	0	60	0.231981	0.120126	276	6953	4012	160	270	268
170	Chr 3	84500001	85000000	Distal	11514	5407	25713	10.1707	0	231171	244	0	0.283499	0	0	0.00569999	3299	0	6.57499e-05	0	0	0	0.00275599	277	3871	13510	4827	22485	0.019582	0.017074	0	0.001628	0.00193	11453	156456	2870	633	2	83	0.251533	0.334933	387	6936	4826	186	304	288
171	Chr 3	85000001	85500000	Proximal	16200	13468	54638	23.5927	0	983821	268	0	0.350399	0.0332999	0	0.256799	3182	0	0.00130194	0.000244	553	1700	0.00583799	0	5549	18599	5939	30087	0.01757	0.022906	0	0.002168	0.002232	15026	51852	5202	140	0	26	0.191973	0.0676333	354	6185	3586	174	200	230
172	Chr 3	85500001	86000000	Proximal	16894	12352	55051	21.3275	0	3035606	212	0	0.2325	0.0237	0.339547	0.1446	3492	0	8.08814e-05	0	0	0	0.00313599	261	5360	16274	7158	29053	0.642699	0.335343	0	0.0014	0.002454	14807	47806	4350	47	0	48	0.208575	0.100309	301	6747	4500	222	294	298
173	Chr 3	86000001	86500000	Genic	18542	8168	39914	16.7077	0	865094	231	0	0.237	0	0	0.0689999	3045	32	1.56072e-05	3.39999e-05	0	0	0.000731999	570	4244	12622	5552	22988	0.11903	0.02363	0	0.001818	0.001318	16213	90578	4105	264	10	44	0.254801	0.149082	300	6973	4422	180	292	264
174	Chr 3	86500001	87000000	Proximal	17179	9807	32591	14.3289	0	12879	237	0	0.244686	0.000599999	0	0.0114	1915	0	8.9375e-05	0.000224	0	0	0.001424	529	2910	12270	6138	21847	0.00928398	0.00989798	0	0.002308	0.001386	14321	112764	3530	282	0	45	0.286106	0.342723	230	6821	4158	168	216	239
175	Chr 3	87000001	87500000	Proximal	18671	12314	45860	18.8932	42	208040	304	0	0.270241	0.0338999	0.199598	0.0284999	4126	0	0.00148214	0.00396999	2438	2928	0.01908	110	4374	15558	3362	23404	0.264057	0.0934658	13.6512	0.00424199	0.012356	11943	83829	2464	153	2	58	0.439106	0.471021	241	6951	4238	194	228	254
176	Chr 3	87500001	88000000	Distal	10122	7392	16213	7.36466	0	0	152	0	0.266575	0.0767998	2.1389	0.0449999	3092	0	0.000374243	0.000351999	767	900	0.013774	130	5910	14383	5956	26379	1.4849	0.0658299	0	0.001494	0.00742399	7513	146639	2464	819	0	55	0.338318	0.215893	87	6897	4330	152	216	240
177	Chr 3	88000001	88500000	Genic	21855	10427	42431	19.319	0	136981	384	451	0.283499	0.1299	0.898128	0.0999018	4944	0	0.00171113	0.001606	1958	2377	0.0363179	519	6322	25711	5714	38266	2.0631	1.84796	0	0.001712	0.002378	13964	73991	3296	555	4	54	0.458864	0.598257	149	6587	4262	158	276	262
178	Chr 3	88500001	89000000	Distal	16919	8123	39992	16.2058	0	0	188	0	0.262723	0	0	0.00689999	2973	0	1.16888e-05	0	0	0	0.001078	0	1995	10392	3236	15623	0.0460959	0.021356	0	0.000837998	0.002192	12872	175163	2619	581	1	37	0.372991	0.209115	291	7537	5070	176	266	263
179	Chr 3	89000001	89500000	Proximal	15438	12331	49514	21.6317	0	636150	335	1123	0.272477	0.00329999	0	0.0177	3258	0	0.000606365	5.99999e-05	472	1600	0.00516399	0	5973	15664	5198	26835	0.024388	0.015902	0	0.001204	0.001122	16316	62502	4506	53	1	62	0.240125	0.174213	407	6574	3752	128	258	248
180	Chr 3	89500001	90000000	Genic	15513	6773	37657	15.6337	0	31283	211	188	0.284399	0	0	0.0102	1971	0	2.37908e-05	0.000188	0	0	0.000459999	0	3612	13038	2718	19368	0.0274839	0.022986	0	0.00359399	0.00458799	13357	155439	3144	219	0	73	0.31242	0.0178269	103	7196	4144	196	218	259
181	Chr 3	90000001	90500000	Distal	8378	6205	26823	9.57259	0	0	341	0	0.454003	0	0.169048	0.00809998	1375	0	8.9395e-05	0	0	0	0.00236	248	5481	9893	3755	19377	0.120748	0.0964678	0	0.000967998	0.00503999	8937	112169	1710	13701	4	38	0.0805787	0.065299	283	6469	2498	86	130	155
182	Chr 3	90500001	91000000	Distal	0	0	0	0	0	0	0	0	0.00739799	0	0	0	0	0	7.61238e-06	0	0	0	0	0	0	0	0	0	0.000631999	0.000148	0	0	0	0	0	0	264	0	2	0	0	0	34	14	0	2	1
183	Chr 3	91000001	91500000	NA	0	0	0	0	0	0	0	0	0	0	0	0	0	0	0	0	0	0	0	0	0	0	0	0	0	0	0	0	0	0	0	0	0	0	0	0	0	0	0	0	0	0	0
184	Chr 3	91500001	92000000	NA	0	0	0	0	0	0	0	0	0	0	0	0	0	0	0	0	0	0	0	0	0	0	0	0	0	0	0	0	0	0	0	0	0	0	0	0	0	0	0	0	0	0	0
185	Chr 3	92000001	92500000	NA	0	0	0	0	0	0	0	0	0	0	0	0	0	0	0	0	0	0	0	0	0	0	0	0	0	0	0	0	0	0	0	0	0	0	0	0	0	0	0	0	0	0	0
186	Chr 3	92500001	93000000	NA	0	0	0	0	0	0	0	0	0	0	0	0	0	0	0	0	0	0	0	0	0	0	0	0	0	0	0	0	0	0	0	0	0	0	0	0	0	0	0	0	0	0	0
187	Chr 3	93000001	93500000	NA	0	0	0	0	0	0	0	0	0	0	0	0	0	0	0	0	0	0	0	0	0	0	0	0	0	0	0	0	0	0	0	0	0	0	0	0	0	0	0	0	0	0	0
188	Chr 3	93500001	94000000	Genic	23018	10067	35373	16.2125	20	567138	285	772	0.301199	0.1392	1.52076	0.0464999	5178	0	0.00106645	0.001292	1359	1587	0.0409739	910	13092	26446	7108	47556	1.09696	1.30376	0	0.00418799	0.00260399	11279	89412	2226	1316	20	16	0.0703378	0.0932536	290	5246	1802	72	108	120
189	Chr 3	94000001	94500000	Proximal	14217	9537	32294	12.1994	0	0	160	0	0.261299	0.00509999	0.0983458	0.012	2506	28	2.12056e-05	2e-05	0	150	0.001298	130	3615	8745	3074	15564	0.0268699	0.125284	3.23435	0.023294	0.013526	13467	114742	2640	640	2	40	0.788872	0.2975	269	7429	4140	156	250	257
190	Chr 3	94500001	95000000	Distal	9711	5528	14324	3.81809	0	53063	223	0	0.223642	0.00359999	0	0.00479999	2587	0	2.90095e-05	0.000853998	427	0	0.00622799	131	2621	12902	5477	21131	0.0493379	0.0347359	76.087	0.00636399	0.00112	11201	153931	3790	360	4	51	0.377702	0.107123	338	7443	5088	224	324	351
191	Chr 3	95000001	95500000	Distal	7694	3996	14880	3.56865	0	28771	163	0	0.217062	0	0	0.00959998	5019	0	1.6388e-05	7.59998e-05	0	0	0.002028	288	3192	14087	6814	24381	0.0400979	0.018258	0	0.001684	0.001884	10110	131980	4905	331	0	80	0.283708	0.271708	316	7852	5546	236	338	355
192	Chr 3	95500001	96000000	Distal	6720	3296	13521	5.06809	0	0	158	0	0.2172	0	0	0.00689999	2222	0	1.01212e-05	8.59998e-05	0	0	0	127	4254	13881	4142	22404	0.00957198	0.022766	0	0.001642	0.017356	10733	131846	4099	171	0	60	0.22686	0.139392	184	7506	5500	178	314	313
193	Chr 3	96000001	96500000	Distal	7960	4246	17579	3.89293	0	76	160	0	0.231	0	0.0311059	0.0257999	2322	27	6.18079e-05	0.000162	365	350	0.00427199	0	2918	9672	6332	18922	0.569449	1.84541	1.93316	0.251941	0.00417799	11393	154749	2918	1058	20	30	0.363256	0.260111	233	7639	5246	202	294	315
194	Chr 3	96500001	97000000	Proximal	19050	10300	32292	14.1482	0	662124	164	0	0.2337	0	0	0.0455999	2684	0	0.0012049	0.00299599	1602	2600	0.00912598	82	4556	14530	2033	21201	0.024028	0.013776	0	0.001784	0.002046	13319	107961	4392	776	0	21	0.240336	0.0604608	356	6360	3676	158	262	247
195	Chr 3	97000001	97500000	Proximal	22857	13117	49953	20.5974	4	952303	269	372	0.2403	0.0249	0.0753958	0.0335999	3078	0	0.00060942	0.000413999	478	1450	0.00490999	263	1975	11765	3493	17496	0.0251659	0.019696	0	0.00232	0.001196	15723	101155	2509	330	0	37	0.428722	0.42498	181	5914	2998	116	170	179
196	Chr 3	97500001	98000000	Genic	12316	7968	39006	14.6384	6	419675	293	879	0.299399	0.0752998	0.905716	0.0392999	5480	59	0.00116162	0.00253199	1593	2250	0.021396	111	3596	15987	1480	21174	0.0517999	0.735049	0	0.001724	0.0015	9818	94595	2037	726	8	63	0.66102	0.656958	255	8021	6636	230	294	301
197	Chr 3	98000001	98500000	Distal	11178	10487	27794	8.70467	16	376677	236	0	0.402299	0.1209	1.61181	0.1146	4845	50	0.00158031	0.00286599	2254	3773	0.0330639	750	6196	27905	5748	40599	0.0518419	6.36005	0	0.00332999	0.001188	11461	151217	2101	445	2	69	0.856016	0.688282	199	7351	4910	184	296	294
198	Chr 3	98500001	99000000	Distal	18305	10212	32664	13.6917	0	193848	132	0	0.280799	0.0617999	0.674249	0.0380999	2485	63	0.000570701	0.000633999	779	900	0.019104	111	3278	9718	4943	18050	0.0515699	1.40923	0	0.01029	0.001336	12156	175561	1535	352	2	111	0.492698	0.237489	270	7516	5510	154	310	290
199	Chr 3	99000001	99500000	Proximal	21003	17355	54417	22.645	0	511973	175	48	0.274199	0.0177	0.0482059	0.0141	3819	0	0.000164468	0.000257999	0	450	0.00523799	495	5009	11921	2711	20136	0.0303259	0.02426	0	0.001718	0.000847998	15541	129964	1784	496	0	74	0.642843	0.352409	205	7034	4592	130	200	215
200	Chr 3	99500001	100000000	Genic	20327	18624	58316	26.8367	0	1395809	453	2088	0.285299	0.2337	3.71839	0.0899998	5656	86	0.00121083	0.000795998	1244	2800	0.0955138	1096	10932	27496	6539	46063	2.80429	0.920146	0	0.00363199	0.00277599	12573	47315	1570	89	2	70	0.112861	0.0650691	346	5730	1832	60	124	145
201	Chr 3	100000001	100500000	Genic	11430	12764	29961	13.7713	2	563096	322	0	0.251699	0.2283	3.60464	0.0908998	3451	0	0.00156703	0.00422199	2800	3394	0.0514599	588	11833	32394	4950	49765	6.43021	0.829704	0	0.00866198	0.00364799	7067	108121	1767	331	2	50	0.371296	0.300319	186	6621	3968	178	258	275
202	Chr 3	100500001	101000000	Proximal	18771	11941	43246	17.8817	6	270945	168	0	0.280199	0.0278999	0.0866438	0.0183	3565	0	4.11495e-05	0	0	0	0.00831598	142	7075	13029	3074	23320	0.0463699	0.115634	0	0.00396599	0.00193	14083	82068	1500	212	6	59	1.0123	0.867407	341	6888	4258	184	194	241
203	Chr 3	101000001	101500000	Distal	12255	7653	24543	10.4179	2	1239424	300	1172	0.296759	0.377639	3.52313	0.1188	3780	28	0.0032637	0.00299599	4395	6786	0.0620859	1901	26077	54203	7141	89322	11.737	17.1038	4.71426	0.00976198	0.00859998	7745	142297	1348	436	20	57	0.048159	0.0565168	44	5625	3032	132	178	209
204	Chr 3	101500001	102000000	Genic	22442	12647	33176	13.3531	0	195764	236	643	0.285429	0.0749999	0.575503	0.0467999	3944	78	0.000588745	0.002154	939	2150	0.0224	1140	11374	18596	5459	36569	0.599611	0.0380799	0	0.022958	0.0381879	9185	132924	2010	290	0	16	1.4301	1.54973	257	6393	3892	146	208	204
205	Chr 3	102000001	102500000	Proximal	16295	13221	67085	19.1968	0	44827	178	572	0.265317	0.00569999	0.016482	0.00839998	2407	0	7.13855e-05	0.000301999	0	0	0.00261199	110	5024	10607	5558	21299	0.00694399	0.010904	0	0.001384	0.00357799	13438	74895	1884	352	0	43	0.482416	0.32118	318	6561	3334	144	178	213
206	Chr 3	102500001	103000000	Distal	10325	6574	21643	8.5771	0	0	82	0	0.2187	0	0	0.00659999	3519	0	2.3032e-05	0	0	0	0.000493999	731	3599	9106	5565	19001	0.022678	0.0352819	0	0.00294399	0.00217	10909	144699	2839	989	0	58	0.327461	0.150312	306	7683	5646	206	282	288
207	Chr 3	103000001	103500000	Distal	13226	6893	24617	7.09933	0	0	77	0	0.2115	0	0	0.00899998	2850	0	1.36148e-05	0	0	0	0	127	2456	14351	4268	21202	0.017694	0.014546	0	0.000915998	0.000835998	13895	111956	3742	165	0	83	1.07363	0.768315	356	7527	5584	236	302	333
208	Chr 3	103500001	104000000	Distal	10769	5888	21044	6.00529	0	42630	128	0	0.2427	0	0	0.00629999	1854	0	5.27915e-05	0.000299999	0	0	0.00231	258	2663	10617	5009	18547	0.011442	0.00961998	0	0.12562	0.00255399	10503	151548	3977	216	0	78	1.28533	0.406	150	7417	5728	234	342	344
209	Chr 3	104000001	104500000	Distal	13677	6115	22095	7.46214	0	0	167	0	0.297299	0	0	0.00929998	2180	0	1.04088e-05	3.19999e-05	0	550	0.002208	85	6370	11725	2355	20535	0.0270599	0.00912198	0	0.00276999	0.00270399	14198	161542	2939	1035	0	107	0.517768	0.497406	274	7014	4724	168	268	270
210	Chr 3	104500001	105000000	Genic	14035	10001	44018	16.0434	0	0	204	144	0.2442	0	0	0.0105	2022	0	1.55116e-05	0.00024	0	0	0.002218	449	5454	13473	7609	26985	0.00785598	0.014328	0	0.021754	0.014512	17316	105768	2883	188	4	77	1.41209	0.826516	321	7889	5528	202	258	289
211	Chr 3	105000001	105500000	Proximal	12730	14116	51785	23.4733	0	888427	254	544	0.367499	0.0222	0.254381	0.1053	2349	0	0.00137962	0.000807998	933	3650	0.014312	264	5586	14647	4710	25207	0.021842	0.81203	0	0.001396	0.000971998	7606	77118	2357	186	0	39	1.23661	0.966612	293	6539	3842	182	240	252
212	Chr 3	105500001	106000000	Genic	24068	9862	40549	16.552	0	87886	116	0	0.326999	0.0752998	1.08258	0.0198	2758	28	0.000642736	0.00409599	939	1500	0.01669	0	3995	17525	5340	26860	0.0544959	0.497643	0	0.00269999	0.001854	8544	100064	2418	2423	4	32	0.882345	0.443936	277	7222	4824	150	284	273
213	Chr 3	106000001	106500000	Genic	18290	11077	36494	13.3543	0	0	120	0	0.2124	0.00689999	0	0.0773998	1162	0	1.29496e-05	0.00014	0	0	0.002154	119	4476	15756	7962	28313	0.017618	0.018982	18.9239	0.001958	0.002404	11195	120443	2190	338	2	53	1.48571	1.53704	136	7363	5134	200	294	295
214	Chr 3	106500001	107000000	Genic	20027	10349	45729	15.25	0	179493	222	702	0.335099	0.0374999	0.200274	0.1416	2318	0	0.000717393	0.000393999	516	341	0.01228	64	4216	21030	4008	29318	0.023326	0.0612839	287.138	0.001808	0.00329399	13020	135146	1149	253	10	62	1.00093	0.778677	181	6608	3516	90	184	180
215	Chr 3	107000001	107500000	Proximal	20832	18140	53810	24.8886	0	854744	214	973	0.315299	0.1065	0.529333	0.1074	4033	203	0.00165746	0.00604999	1976	3694	0.0284859	748	12552	21200	3035	37535	1.40899	0.0361419	56.2573	0.001582	0.00309999	11052	80938	2267	173	0	52	0.494503	0.434343	95	5913	3078	112	180	186
216	Chr 3	107500001	108000000	Proximal	19219	17899	66774	31.4753	0	393127	364	1610	0.344999	0.2172	1.19829	0.1191	4897	0	0.00169697	0.00632399	2212	3450	0.0473619	263	5885	12083	5510	23741	1.35169	3.14472	0	0.001832	0.00310199	9783	58376	1510	75	0	42	1.00991	0.669702	308	6436	3884	144	226	227
217	Chr 3	108000001	108500000	Proximal	19180	13354	50447	17.2382	0	683415	396	0	0.255599	0.0503999	0.641365	0.0707999	3849	0	0.000354308	7.79998e-05	377	1141	0.01614	346	6449	15623	3659	26077	1.43203	3.22693	0	0.00445799	0.0355019	5819	96548	2121	236	2	35	0.499903	0.185637	326	6030	3842	168	264	259
218	Chr 3	108500001	109000000	Genic	24548	14007	37544	14.1636	0	258515	110	672	0.2418	0.0177	0.0768458	0.012	3543	0	9.42782e-05	0	294	650	0.01155	1074	8961	33135	9710	52880	0.0282859	0.0344339	1.67465	0.00132	0.00292999	15141	110106	1640	138	2	58	0.846205	0.666345	210	6521	4672	190	250	264
219	Chr 3	109000001	109500000	Distal	10192	10377	23459	8.7986	0	129759	186	0	0.251099	0.00749999	0	0.00569999	2500	0	0.000235324	0.000164	0	450	0.017916	1181	14430	51001	13009	79621	0.990036	0.0475599	0	0.00354999	0.00256199	10997	152359	1663	437	2	53	0.340626	0.457716	308	6445	4200	202	280	284
220	Chr 3	109500001	110000000	Distal	16670	12490	30549	11.1795	0	0	108	0	0.266971	0.0018	0	0.00899998	2587	0	7.92918e-06	0	0	0	0.001294	379	2090	15239	3518	21226	0.602549	0.02045	0	0.00349199	0.00144	10565	138919	2719	279	0	37	1.4089	0.660208	211	6652	4148	142	252	263
221	Chr 3	110000001	110500000	Distal	15007	13950	39859	12.2817	0	0	126	0	0.24243	0.0263999	1.79598	0.00959998	2348	0	1.25728e-05	0	0	0	0.018334	0	4276	9354	4807	18437	2.63585	0.0412179	0	0.002294	0.00766398	17446	135935	2578	392	50	56	0.533977	0.5444	209	6654	4498	146	254	225
222	Chr 3	110500001	111000000	Proximal	17881	11594	41616	17.2827	0	278250	194	0	0.304499	0.0159	0	0.0419999	3883	37	0.00102785	0.00279599	1252	1600	0.00711599	0	4557	9925	4583	19065	0.0565439	0.0318539	0	0.001458	0.001758	14131	133574	1989	287	0	42	0.85249	0.467427	277	6016	3524	116	244	233
223	Chr 3	111000001	111500000	Proximal	16439	14565	46084	17.0844	2	484631	315	2694	0.303599	0.0183	0.20329	0.0219	3317	0	0.000458515	0.001116	354	750	0.012444	264	2433	7896	5054	15647	0.292957	0.0440119	0	0.001122	0.00174	12184	144641	1299	474	4	39	0.646288	0.422962	154	6638	4318	122	220	203
224	Chr 3	111500001	112000000	Genic	15678	13981	43107	17.7807	0	1105225	457	2499	0.349499	0.0812998	0.521427	0.1116	3314	0	0.00205813	0.00351599	2074	4845	0.0377819	759	10617	17819	5052	34247	0.582897	0.023298	0	0.00254799	0.00910798	10248	104684	2258	575	4	39	0.901986	0.310564	266	6914	5382	196	272	284
225	Chr 3	112000001	112500000	Genic	18031	12795	33541	14.5356	0	316656	321	2074	0.348599	0.0770998	1.28084	0.0959998	2607	0	0.00176006	0.001056	1441	2605	0.0323799	0	4582	25376	9902	39860	0.310905	2.15662	6.64909	0.00271399	0.00173	5622	81482	1663	292	104	44	1.36211	1.15511	206	6633	4528	162	300	272
226	Chr 3	112500001	113000000	Proximal	15479	12985	42068	20.3373	0	424287	311	823	0.345383	0.0827998	0.539025	0.0902998	3230	88	0.00186051	0.00445599	2082	2513	0.0482699	235	6820	17002	4630	28687	0.326505	0.957598	4.14665	0.00290199	0.001354	5121	113929	1473	464	2	35	1.05092	0.7787	513	6800	5144	194	260	276
227	Chr 3	113000001	113500000	Genic	19090	10247	41637	18.2011	0	599831	493	1953	0.303517	0.1782	0.982252	0.1299	3315	115	0.00215113	0.00762798	2915	5408	0.0592519	746	15164	38102	6905	60917	0.214606	2.30021	0.949438	0.0253959	0.00391199	8690	112054	1598	273	2	40	0.790567	0.605709	251	6495	4238	160	238	259
228	Chr 3	113500001	114000000	Genic	19445	11653	52233	22.4255	2	647883	337	806	0.261599	0.1104	0.548243	0.0851998	3303	57	0.00116993	0.001526	2562	3141	0.0388139	1211	18670	48696	7112	75689	0.935062	0.297805	0	0.002384	0.002094	6972	95224	1417	110	4	50	0.8432	0.91775	150	5940	3450	158	212	254
229	Chr 3	114000001	114500000	Proximal	19651	19868	118038	63.0288	0	2400609	395	1747	0.392099	0.0186	0.0340999	0.268799	3479	0	0.000307013	0.000259999	933	1793	0.019566	256	3451	14167	2179	20053	0.00998798	0.0693539	0	0.0541459	0.001708	12302	33647	1918	221	0	50	1.65387	1.12956	192	5532	2970	140	172	197
230	Chr 3	114500001	115000000	Proximal	20231	15955	59432	32.2432	0	656386	201	0	0.386699	0.0452999	1.39859	0.0671999	3001	0	0.000799463	0.000325999	1688	1917	0.013912	377	4977	14089	3782	23225	0.0377599	0.124834	0	0.00224	0.0024	8110	108169	2420	92	0	58	0.165568	0.0306944	274	5041	2498	100	194	190
231	Chr 3	115000001	115500000	Proximal	29789	15909	60286	26.1862	0	196368	197	672	0.306899	0.0254999	0.255071	0.135	2406	0	0.000721451	0.000473999	520	1450	0.00949398	949	7447	10447	3561	22404	0.015502	0.015444	0	0.00752798	0.00236	10938	87221	908	172	0	48	2.11739	1.73592	661	6157	3564	118	250	224
232	Chr 3	115500001	116000000	Proximal	18728	16901	88915	34.4361	0	478792	228	1404	0.302999	0.0935998	1.49096	0.308699	3760	0	0.000433868	0.000837998	856	550	0.013162	353	5529	15080	6567	27529	0.021684	0.014696	0	0.00890598	0.00304799	16606	42301	2035	187	0	27	1.38825	0.998993	452	6557	3801	170	224	245
233	Chr 3	116000001	116500000	Proximal	22579	14777	70449	28.4383	0	181699	345	21	0.307799	0.0117	0.276157	0.250499	2797	0	0.00016189	0.000639999	0	350	0.00670599	198	3421	13461	3870	20950	0.021278	0.334213	0	0.00124	0.00303999	19059	95304	2156	154	4	70	1.15433	1.38334	505	6868	4541	176	254	265
234	Chr 3	116500001	117000000	Proximal	17984	21772	82232	31.6347	0	0	266	115	0.272999	0.0015	0	0.2493	2489	0	9.93742e-05	9.39998e-05	0	100	0.00458999	520	5525	12726	5095	23866	0.021312	0.01816	0	0.001046	0.011528	18023	60693	1965	101	14	34	1.95549	1.41355	382	7224	4378	154	230	246
235	Chr 3	117000001	117500000	Proximal	20403	20822	89462	34.0509	0	0	173	21	0.325499	0	0	0.401999	3491	0	0.000118418	0	0	0	0.00331999	256	4750	13382	3306	21694	0.013864	0.011232	123.205	0.00280599	0.013578	14741	54120	2230	162	0	33	2.13781	1.21309	469	7348	4382	156	244	252
236	Chr 3	117500001	118000000	Proximal	16495	14957	63687	27.5211	0	0	127	1180	0.368999	0.00839998	0	0.1293	4653	0	0.000613127	0.000527999	464	750	0.00653399	0	2075	8162	2699	12936	0.15412	0.0468419	301.244	0.002268	0.0323379	14126	122767	1806	149	0	16	0.697701	0.43957	364	6752	4294	164	246	244
237	Chr 3	118000001	118500000	Proximal	16238	13985	49852	22.097	0	0	140	751	0.319499	0.0189	0.0957658	0.010676	2263	0	4.91803e-05	0.001054	0	0	0.00394599	131	4252	8455	5491	18329	0.0486739	0.300271	0	0.001536	0.001514	13635	150857	1247	295	2	36	0.57329	0.41185	505	6606	4384	140	234	221
238	Chr 3	118500001	119000000	Proximal	19152	14496	38419	15.9743	0	479994	330	1695	0.353121	0.1191	1.0546	0.0598259	2804	0	0.0007338	0.002366	1464	2247	0.0412999	120	5255	16307	5082	26764	0.0336779	0.705287	0	0.00250399	0.00599799	9826	153430	967	548	0	41	0.866487	0.617547	244	6788	4490	182	226	240
239	Chr 3	119000001	119500000	Genic	21278	19093	41103	18.4866	2	505144	424	11	0.346229	0.2346	2.82038	0.1284	6309	76	0.00313428	0.013162	4582	6361	0.113164	1307	13012	38698	5436	58453	1.8894	4.59157	0	0.002218	0.00415399	10408	67194	919	97	0	56	1.55136	0.698332	279	6979	4804	210	270	293
240	Chr 3	119500001	120000000	Genic	16175	11762	29430	13.9102	0	812994	206	486	0.294851	0.1002	1.57684	0.0803998	4803	59	0.00115027	0.00488599	2113	2800	0.0285119	747	12632	45099	4577	63055	0.258943	1.70486	22.6189	0.002382	0.00722999	8809	108446	1335	225	0	59	0.358455	0.202823	392	6224	3562	128	232	216
241	Chr 3	120000001	120500000	Proximal	19685	17268	41653	18.1698	14	242498	345	572	0.401099	0.1902	2.52807	0.100114	4571	0	0.00260282	0.00541199	4250	6409	0.0580779	617	8926	26287	4732	40562	1.26022	0.581869	0	0.00284999	0.00693199	11823	102593	1165	207	20	42	1.52638	0.8108	268	6166	3886	140	214	212
242	Chr 3	120500001	121000000	Distal	14859	8446	28924	11.9925	0	374867	159	21	0.256499	0.0284999	0.123064	0.176488	1880	23	0.000582011	0	699	600	0.010388	671	6172	12227	1757	20827	0.175942	0.0323839	0	0.001532	0.001354	8687	243009	1512	598	4	24	0.341913	0.311617	38	6971	3874	132	252	237
243	Chr 3	121000001	121500000	Genic	12402	8592	38315	14.9659	2	716456	206	0	0.22112	0.0656999	0.694995	0.369299	1458	0	0.000737502	0.001088	960	1950	0.0341199	1421	17755	47580	7611	74367	0.775526	7.3622	0	0.00537399	0.024854	4975	149514	1682	441	2	27	0.889132	0.416349	222	5869	3214	170	234	249
244	Chr 3	121500001	122000000	Distal	24604	15080	34558	14.6292	124	842011	276	1008	0.315541	0.0473999	0.302447	0.0548999	2220	33	0.00125847	0.001886	1784	3730	0.0307899	741	9206	24510	3485	37942	0.372909	1.40683	0	0.001424	0.001478	4918	158433	1119	434	12	33	0.672685	0.469186	232	5773	3652	156	220	219
245	Chr 3	122000001	122500000	Genic	15912	13543	37363	12.6504	86	664783	416	772	0.297341	0.2355	4.0642	0.1347	3436	22	0.00218269	0.002196	2625	6264	0.0665779	1122	23711	43124	7377	75334	2.63426	2.64614	0	0.00693799	0.00503999	5070	99143	1320	141	20	38	0.92885	0.894763	145	6013	4134	198	242	257
246	Chr 3	122500001	123000000	Proximal	22614	22250	49404	27.6429	0	874822	416	1949	0.320099	0.23952	1.56597	0.0914998	3903	171	0.00283241	0.00652199	5918	8918	0.0655919	1136	18644	25163	5634	50577	3.90012	0.0827978	0	0.0596119	0.0307799	5431	70006	1027	20	0	40	1.68714	1.56737	248	6508	4248	156	238	243
247	Chr 3	123000001	123500000	Genic	18326	22357	46118	27.594	4	1128335	330	5842	0.389999	0.2139	1.36643	0.303599	2476	49	0.00250634	0.015256	3155	4840	0.0436619	1229	22568	23731	6065	53593	0.492723	0.779146	0	0.00276599	0.00365199	8741	40882	659	102	6	66	1.52915	1.56923	438	6731	4136	166	208	235
248	Chr 3	123500001	124000000	Proximal	16216	23399	56314	24.9741	2	925856	302	448	0.354525	0.105	0.373565	0.1323	2097	166	0.00200871	0.001222	3841	4739	0.0281819	133	6182	15234	3753	25302	0.0628299	17.1595	0	0.00359599	0.002466	6398	74562	1208	121	14	37	0.810486	0.36453	409	6245	3370	84	184	170
249	Chr 3	124000001	124500000	Genic	15195	20031	56063	25.5478	6	890297	428	3048	0.284067	0.2403	3.51776	0.386999	2151	0	0.000784582	0.00462199	846	2344	0.0316879	1182	21202	27768	4444	54596	0.77837	0.469739	0	0.00305199	0.00404799	6498	37146	1236	710	0	37	0.845882	0.578184	396	6906	5040	188	272	273
250	Chr 3	124500001	125000000	Genic	20548	18321	34723	19.1226	0	540170	395	2171	0.356221	0.196088	1.52319	0.1221	2909	405	0.00231087	0.012492	3573	6042	0.0533119	1920	25926	42906	6315	77067	0.020784	1.30942	0	0.00606799	0.00432999	6181	58975	1228	34	0	82	2.61367	1.9695	328	6569	4550	182	252	257
251	Chr 3	125000001	125500000	Genic	14727	9596	22321	7.90015	0	308019	269	845	0.279889	0.19782	2.77819	0.0749999	1958	60	0.00210637	0.00473199	3333	2350	0.0643359	2596	30911	67975	8485	109967	0.108542	1.2069	12.1744	0.002102	0.00332599	5828	58331	1639	601	266	77	0.412072	0.226743	145	7006	5272	210	224	262
252	Chr 3	125500001	126000000	Distal	13186	9120	20764	4.79405	0	780108	327	2479	0.290399	0.1965	0.704293	0.255899	2532	279	0.00349797	0.01564	6946	5560	0.0672459	623	12671	26634	3597	43525	0.114354	1.39908	56.2734	0.00381799	0.00217	4053	103724	499	1163	86	127	1.04797	0.907827	221	8314	6922	208	296	305
253	Chr 3	126000001	126500000	Proximal	16822	15943	27043	12.7046	2	476517	343	2695	0.344915	0.356879	0.882642	0.1809	3273	512	0.00549703	0.0323239	8893	14430	0.0870518	1109	10028	14332	6297	31766	0.291415	2.5583	14.6605	0.00536999	0.00712799	5883	115539	210	89	6	91	1.18968	1.23197	247	6610	4436	162	212	222
254	Chr 3	126500001	127000000	Proximal	15419	17953	23456	15.9315	0	233115	151	557	0.323789	0.276299	1.13927	0.1218	2604	182	0.00200801	0.0287979	4907	18022	0.110816	377	6882	10333	2698	20290	23.3929	0.0478859	0	0.00617999	0.001898	4348	90998	565	87	0	84	1.07742	1.27526	180	6771	4284	96	196	183
255	Chr 3	127000001	127500000	Proximal	24084	23415	22376	14.0575	0	513586	319	2908	0.419823	0.413099	1.4285	0.287999	5583	230	0.00500781	0.015076	6673	14075	0.0881218	650	11644	25978	2312	40584	5.60298	1.71679	0	0.00442999	0.0294139	5384	78235	293	70	2	49	1.87027	1.04462	370	6857	4308	132	204	202
256	Chr 3	127500001	128000000	Genic	16626	22447	31670	20.1272	0	380029	330	3426	0.388677	0.282899	1.76903	0.1794	3088	218	0.00343069	0.00928798	5278	6492	0.0803898	899	12556	36902	5520	55877	6.30374	1.44862	0	0.354935	0.011428	4257	85270	647	25	0	22	1.0432	0.820348	192	6028	3372	134	188	204
257	Chr 3	128000001	128500000	Genic	25315	18467	24456	15.5901	12	265173	348	2078	0.356079	0.777298	8.2267	0.1401	8468	203	0.00747416	0.0723199	14155	23735	0.21757	1388	20371	51348	11265	84372	5.88209	7.37136	0	0.021148	0.016874	5238	53852	598	71	0	117	0.833041	0.686336	197	6421	4330	122	216	210
258	Chr 3	128500001	129000000	Genic	14777	15461	24906	10.5723	34	686153	356	7361	0.389757	0.637199	5.69368	0.258899	6003	40	0.00545354	0.0395359	8433	12743	0.1401	1148	22954	71949	21514	117565	7.9227	3.95491	0	0.010884	0.00979598	2721	53274	803	154	8	34	0.320559	0.213734	212	6218	3848	158	236	242
259	Chr 3	129000001	129500000	Genic	27937	30014	42831	20.6073	84	1084458	502	1919	0.384581	0.677559	8.31724	0.281099	7292	355	0.00538286	0.0382899	5943	16966	0.146926	1782	29321	32059	13357	76519	3.30216	13.6936	17.2393	0.12098	0.00340599	8763	31696	930	114	24	68	0.575287	0.503172	257	6290	4200	200	232	255
260	Chr 3	129500001	130000000	Genic	23632	15284	24109	6.54798	0	321606	202	1705	0.254085	0.2172	1.17771	0.0491999	4777	0	0.00174824	0.00808798	5241	4256	0.0514119	1963	21207	49349	9534	82053	1.31115	0.761312	17.1564	0.011498	0.02142	6018	60017	758	2041	270	160	0.678563	0.390059	242	7358	5814	186	266	274
261	Chr 3	130000001	130500000	Proximal	26945	15573	46674	14.8975	0	602626	273	562	0.289799	0.1305	4.23175	0.0362999	1151	46	0.00119978	0.001626	702	2246	0.0330479	125	5656	16838	6402	29021	1.58464	1.36767	0	0.00544399	0.001964	6800	118103	1119	146	0	71	0.965446	0.826907	216	6817	4198	138	210	244
262	Chr 3	130500001	131000000	Genic	13738	12499	37249	16.002	8	2119867	303	895	0.282299	0.0911998	2.04876	0.0872998	1823	32	0.00089658	0.001038	1652	1874	0.0269279	229	7093	19897	4872	32091	3.01887	0.272987	0.717431	0.00250999	0.00487399	7003	125783	1341	421	2	15	0.465186	0.229395	140	6043	3516	168	200	234
263	Chr 3	131000001	131500000	Proximal	20517	20346	32991	13.2738	2	1007682	262	0	0.283799	0.0824998	0.627849	0.1365	2929	0	0.00124483	0.001908	2007	2940	0.0326799	372	6436	15061	4552	26421	0.86509	2.05153	0.623227	0.220896	0.00252599	12508	107485	605	315	4	55	1.10449	1.44885	150	6766	4938	162	266	253
264	Chr 3	131500001	132000000	Proximal	22637	23337	50275	18.5502	0	769458	140	2800	0.260399	0.0449999	0.264455	0.0437999	1852	0	0.000570497	0.000305999	259	1250	0.00503599	220	3852	13552	4262	21886	0.0502959	0.0374199	0	0.00605399	0.00326199	11114	103708	1152	507	0	122	1.27921	0.930422	425	7153	5520	210	314	329
265	Chr 3	132000001	132500000	Genic	19963	13691	41924	16.7824	16	630093	368	3078	0.258529	0.1806	1.24497	0.0788998	3623	64	0.00184265	0.00274599	1920	3041	0.0405659	494	12812	23208	5257	41771	3.37065	1.92173	0	0.002276	0.00477199	8015	83666	1931	523	6	16	0.904277	0.740556	115	6313	3916	148	220	241
266	Chr 3	132500001	133000000	Proximal	18705	16386	32619	13.332	0	745800	142	1092	0.352273	0.0623999	0.708321	0.0647999	2484	0	0.000396706	0.000441999	910	1000	0.01556	351	5921	9958	6210	22440	0.0495499	0.0513159	0	0.00316399	0.00559599	12289	109166	1603	230	4	44	0.586223	0.63511	248	7140	5454	178	280	270
267	Chr 3	133000001	133500000	Genic	17107	18056	37396	14.5009	16	632654	318	2852	0.341399	0.1362	1.73341	0.263399	2692	153	0.00194475	0.00974998	2246	4221	0.0513439	1091	15467	39953	4920	61431	1.13513	4.02798	0	0.00700599	0.002068	10382	100391	959	395	6	69	1.80513	1.89991	445	6946	4654	158	268	262
268	Chr 3	133500001	134000000	Proximal	18084	15606	31332	16.0056	10	395338	322	4071	0.339899	0.269399	1.87498	0.2253	3303	154	0.00192884	0.013378	5084	5143	0.0643999	222	7487	22534	5885	36128	0.795686	3.05768	0	0.00277799	0.00633599	10046	89036	733	59	2	41	1.46967	1.24009	533	6700	3866	136	232	226
269	Chr 3	134000001	134500000	Genic	22644	13750	44415	23.2005	0	461093	302	5225	0.357899	0.141	0.617795	0.138	4098	0	0.0037848	0.00643199	5041	8481	0.0402919	652	7215	24271	5450	37588	0.540381	0.432509	0	0.002276	0.00381199	12669	103683	714	186	0	39	1.39098	0.985342	268	6513	3862	126	226	215
270	Chr 3	134500001	135000000	Proximal	26185	19493	79221	37.3475	0	465209	153	493	0.294445	0.0189	0	0.0773998	6151	0	0.00211941	0.00882398	1895	2855	0.01004	644	2763	10857	1713	15977	0.0497159	0.011852	0	0.002134	0.00393199	16870	72434	630	272	0	49	1.58966	1.15224	219	6675	4362	158	250	247
271	Chr 3	135000001	135500000	Proximal	21460	14851	62290	28.265	0	0	112	2085	0.321755	0.0189	0.134782	0.0332999	2415	0	6.93939e-05	7.99998e-06	0	0	0.00314599	128	4717	7051	3451	15347	0.021292	0.0346239	0	0.001772	0.002398	11296	157509	1117	527	0	31	0.961984	0.883131	353	6176	3212	122	156	175
272	Chr 3	135500001	136000000	Genic	24096	8279	40520	20.7367	8	643802	278	1923	0.312451	0.1671	1.99087	0.0698999	4093	67	0.00217313	0.00139	3215	4100	0.02489	948	17689	43410	9446	71493	0.634013	0.618553	0	0.00469799	0.00206	6685	135779	745	359	4	26	0.239633	0.169539	93	6153	3168	132	138	179
273	Chr 3	136000001	136500000	Distal	11542	8654	14933	8.0976	22	513271	223	28	0.181652	0.1707	1.64569	0.0881998	3043	147	0.000546812	0.00442399	1490	1250	0.019716	1993	30277	86048	11334	129652	2.32003	0.843174	0	0.00338599	0.00579799	4248	115627	1577	126	2	55	0.034481	0	174	5538	2414	150	156	211
274	Chr 3	136500001	137000000	Genic	19628	12055	39714	18.1189	0	329677	272	3495	0.326999	0.1329	2.15352	0.0443999	3166	0	0.00187646	0.00386199	2833	4100	0.0430139	675	13056	42730	8171	64632	1.10708	0.646115	0	0.002322	0.00307199	12361	124527	1228	278	6	22	0.334386	0.183757	201	5549	3218	112	160	188
275	Chr 3	137000001	137500000	Proximal	15032	11520	43535	21.2756	0	11006	184	1728	0.408599	0	0	0.0102	2823	0	0.00500046	0.002306	4452	10200	0.018166	262	2591	6406	3181	12440	0.0350939	0.0398299	0	0.000867998	0.00644999	10652	209746	814	1364	0	61	1.08245	0.722713	188	6189	3872	128	222	211
276	Chr 3	137500001	138000000	Genic	16883	15659	44008	19.5081	0	693732	292	4490	0.318599	0.1815	1.02838	0.0711679	2298	45	0.00125039	0.001456	2180	3864	0.0315659	1330	8514	33086	6330	49260	1.8334	0.405767	0	0.00776398	0.012182	8977	113996	1169	266	44	53	0.738033	0.724174	125	5883	3382	82	158	159
277	Chr 3	138000001	138500000	Genic	18079	11713	27689	11.4097	0	1258664	346	3277	0.314999	0.263999	1.47045	0.225534	3039	97	0.00273074	0.015242	4580	5420	0.0803078	1542	23606	50293	9288	84729	1.2783	4.93337	0	0.0331119	0.00387599	6515	102286	1331	172	0	22	0.285822	0.247274	256	5816	2788	158	188	220
278	Chr 3	138500001	139000000	Distal	21454	16152	30864	7.04608	22	38176	218	5911	0.348401	0.587699	5.5438	0.0362999	8036	135	0.00512714	0.0471659	12290	14450	0.132914	1296	26900	56057	12491	96744	2.20649	1.68587	0	0.00396599	0.00460399	7352	126291	1203	148	16	18	0.997202	0.592308	295	5834	3802	170	216	240
279	Chr 3	139000001	139500000	Proximal	21466	27227	51786	15.9067	4	386426	312	1634	0.331399	0.341699	4.49589	0.1992	3517	0	0.00184346	0.001474	2322	3493	0.0340359	150	4147	15776	3325	23398	2.28183	5.60652	0	0.00578599	0.011162	11784	103171	862	81	2	34	0.710605	1.08193	257	5969	3544	136	252	231
280	Chr 3	139500001	140000000	Proximal	31144	26978	65981	28.781	0	345975	144	32	0.310499	0.0410999	0.245874	0.1059	2205	0	0.00108007	0.000911998	1685	2050	0.00710399	176	3544	7326	3012	14058	0.00964398	0.00920998	0	0.00221	0.00333399	14348	87182	678	149	0	50	1.44482	1.10232	362	6985	4440	138	172	189
281	Chr 3	140000001	140500000	Proximal	19141	25611	57198	21.1756	0	313217	154	0	0.293471	0.0153	0.416673	0.0830998	4171	0	3.84495e-05	0.000399999	527	641	0.00451199	0	1874	9700	3926	15500	0.013088	0.0279799	0	0.0434619	0.00607399	14749	108726	939	394	6	54	1.17626	0.832199	413	6987	4950	166	226	234
282	Chr 3	140500001	141000000	Distal	17620	18600	25413	14.5343	0	320964	211	3664	0.332029	0.2409	1.94971	0.0932998	5500	156	0.00250558	0.00797398	4665	5100	0.0274899	267	9125	16058	5178	30628	8.28701	0.0678559	0	0.002346	0.00183	9262	153901	922	815	0	71	1.23245	0.945772	403	6862	4392	172	262	264
283	Chr 3	141000001	141500000	Genic	21439	13995	39774	17.1559	0	338016	335	3963	0.397799	0.590699	9.41366	0.1968	3615	127	0.00255907	0.018662	3543	6079	0.11878	958	12291	38544	5167	56960	4.27635	0.0679459	0	0.00295799	0.00335399	4414	76756	1465	282	4	49	1.97026	1.79233	238	6377	4126	180	214	256
284	Chr 3	141500001	142000000	Genic	17460	7928	17047	9.41349	0	940874	234	751	0.238996	0.362399	3.52218	0.102	3241	226	0.00165583	0.010286	3664	4350	0.0512239	1916	25317	87888	12142	127263	2.89446	3.99409	0	0.010926	0.00393599	5122	87564	1629	174	40	46	0.69517	0.610912	267	6221	4157	184	230	271
285	Chr 3	142000001	142500000	Genic	19841	10403	34031	15.6383	4	820481	325	0	0.211006	0.294899	2.86486	0.1089	2408	66	0.00193091	0.00297399	3126	3805	0.0273459	1177	24507	45637	8297	79618	0.635263	4.74194	0	0.00809598	0.002438	5080	115556	2627	283	0	33	0.100125	0.0977207	283	5675	3133	174	240	258
286	Chr 3	142500001	143000000	Genic	27575	12877	50453	21.3779	0	222763	298	651	0.274199	0.524659	8.54445	0.12204	4858	100	0.00289179	0.00854798	6987	9880	0.0791898	803	10282	26269	7294	44648	10.6789	0.529249	0	0.00330199	0.00495599	6872	51319	1127	70	2	54	1.78901	1.54088	177	6672	4216	206	276	292
287	Chr 3	143000001	143500000	Proximal	25708	20296	76546	27.4706	2	504826	119	1220	0.249	0.1188	2.49159	0.0792638	2108	0	0.000138652	0.000753998	0	150	0.00823198	128	5502	8086	4753	18469	0.0321039	0.0425679	0	0.00357199	0.00198	8069	86637	1426	163	30	51	2.56478	1.85286	245	7212	4590	168	224	236
288	Chr 3	143500001	144000000	Proximal	13521	14031	39918	16.4346	0	106987	176	751	0.431883	0.1281	1.68892	0.0581559	4755	24	0.00139341	0.000331999	2546	3000	0.00965798	744	4770	13575	5191	24280	0.760466	0.020108	0	0.00373599	0.0627319	10513	80848	1942	673	0	39	0.662035	0.562874	263	6813	4470	154	278	258
289	Chr 3	144000001	144500000	Proximal	20721	10911	31622	13.8158	0	0	114	11	0.311217	0	0.01148	0.020446	2745	0	4.63551e-05	0.0002	0	0	0.000947998	182	4298	10975	4458	19913	0.201432	0.01028	0	0.001116	0.001944	11482	110387	3016	204	0	63	0.760921	0.340616	307	7237	4702	138	314	282
290	Chr 3	144500001	145000000	Distal	14479	7680	16273	6.13401	0	0	138	0	0.2487	0	0	0.00599999	2484	0	1.89752e-05	0.0002	0	0	0.00013	0	2352	11632	4591	18575	0.02077	0.012922	0	0.001044	0.001186	10725	117447	3740	313	0	92	1.48045	0.995751	308	7020	4888	186	374	335
291	Chr 3	145000001	145500000	Distal	9259	6251	16596	6.05344	0	0	114	0	0.229306	0.0012	0	0.00929998	2470	0	1.5062e-05	0.00017	0	0	0.000174	253	3033	13449	3418	20153	0.0709419	0.011028	0	0.001534	0.001362	12964	142036	3398	426	0	67	0.710837	0.638167	505	7016	5098	198	278	300
292	Chr 3	145500001	146000000	Proximal	14202	12170	25632	10.7775	6	478010	242	1232	0.272595	0.0416999	0.0901998	0.0419999	2974	0	0.0011021	0.001902	1531	2261	0.01102	0	2693	13128	4610	20431	0.0286599	0.140456	0	0.001082	0.020332	15180	106352	3695	1036	0	79	1.30631	0.836891	260	7323	5878	248	398	377
293	Chr 3	146000001	146500000	Distal	14951	8354	22311	9.17367	0	148759	193	0	0.296607	0.1029	1.41061	0.0254999	2961	0	0.000649601	0.000861998	981	1950	0.0255499	124	3013	10717	3944	17798	0.022734	2.17287	0	0.00274999	0.001576	9030	129980	3087	1025	0	71	0.695643	0.401678	276	7259	5238	180	272	280
294	Chr 3	146500001	147000000	Proximal	19611	8209	43529	19.8565	0	0	44	389	0.251193	0.0012	0	0.0102	3075	0	8.80078e-06	0.000349999	0	0	0.001312	100	3445	10683	5031	19259	0.0449959	0.169332	0	0.00276599	0.00281199	14206	128923	3255	222	0	22	0.747174	0.748569	370	5968	3776	148	272	258
295	Chr 3	147000001	147500000	Genic	18020	10009	67311	32.608	0	105709	103	3170	0.354431	0.0629999	0	0.0359999	2398	54	0.00891724	0.010502	9073	23350	0.0609739	381	6732	17735	1432	26280	0.0968918	0.010274	1.4356	0.158088	0.00412999	13843	75859	3162	331	0	28	1.35346	1.69007	163	5927	3410	114	168	170
296	Chr 3	147500001	148000000	Genic	20578	10039	46077	20.3816	0	0	112	0	0.339509	0.00359999	0	0.0132	1834	0	2.58815e-05	0.000365999	0	0	0.00334999	271	8559	15767	3721	28318	0.013198	0.012146	91.2327	0.001108	0.00292799	18248	73137	2927	238	58	56	1.49787	1.25606	313	7029	4412	216	226	295
297	Chr 3	148000001	148500000	Distal	10473	12007	16920	4.46667	6	193356	234	0	0.256761	0	0	0.00539999	2013	0	0.00021856	0.000403999	490	900	0.00356999	134	3025	10468	3262	16889	0.0307979	0.02124	0	0.001736	0.001248	13166	129907	2662	342	0	65	1.03958	0.87645	400	6490	4640	150	278	256
298	Chr 3	148500001	149000000	Genic	18682	15011	40417	11.174	96	455483	300	693	0.298499	0.21	1.79889	0.0710999	3407	27	0.000941184	0.00287799	2416	3167	0.0623899	608	11630	31372	10433	54043	1.27693	3.28745	0	0.00509799	0.00670599	11140	61518	2178	61	4	105	1.38385	1.20934	333	6750	4766	218	280	300
299	Chr 3	149000001	149500000	Genic	18741	19607	31553	13.9403	0	600227	484	3656	0.315899	0.1248	1.71699	0.0716999	2512	29	0.00143633	0.00865598	2070	3260	0.0527939	1605	14585	39431	6003	61624	0.0515159	0.337311	0	0.00208	0.00263399	6542	55627	2013	94	2	59	2.02713	2.082	428	6889	4968	176	308	287
300	Chr 3	149500001	150000000	Proximal	15125	16256	34955	14.4844	0	343578	243	2495	0.358897	0.15744	1.74451	0.1188	3537	57	0.00169572	0.00783398	3064	3740	0.0479559	577	8873	21130	4643	35223	0.718509	1.72169	4.76979	0.002104	0.0261079	4507	125437	1471	183	42	51	0.882275	0.884328	178	6225	3888	154	218	228
301	Chr 3	150000001	150500000	Genic	16719	13373	37413	18.8001	0	245339	254	1630	0.365903	0.629999	4.64974	0.1257	5802	33	0.00354459	0.00747199	8259	9499	0.0691359	2196	21417	41546	6338	71497	6.26619	3.58559	4.63611	0.00735599	0.02044	6827	81491	2402	152	2	23	0.769	0.80987	150	5576	3718	174	304	297
302	Chr 3	150500001	151000000	Genic	22349	15577	40923	17.4733	32	615075	383	4403	0.287399	0.1125	1.69794	0.0572999	3563	0	0.000976116	0.00670599	2172	2650	0.016266	1118	6786	27619	5406	40929	0.0536759	0.0323119	0	0.002412	0.00307599	5004	64131	929	151	0	40	2.43268	2.28074	368	6381	3690	178	184	233
303	Chr 3	151000001	151500000	Genic	11739	10701	35438	12.3929	4	515255	633	572	0.288299	0.0740999	2.22978	0.0512999	1874	0	0.000153631	0.00106	361	650	0.021442	118	7520	18892	4215	30745	0.02151	1.01658	0	0.0252199	0.000975998	3849	105514	1863	742	0	67	0.902133	0.845355	576	6866	4340	210	336	350
304	Chr 3	151500001	152000000	Genic	19584	10493	31032	12.1698	0	402228	205	85	0.284099	0.297299	2.64837	0.0237	3212	0	0.000840428	0.000931998	998	1450	0.023362	369	7395	18547	6602	32913	0.95639	0.245028	0	0.012288	0.015938	3665	86193	2922	410	10	81	0.811688	0.713232	432	6181	3948	204	286	309
305	Chr 3	152000001	152500000	Proximal	14016	15658	38290	17.3575	0	1200307	249	0	0.414655	0.129	1.75524	0.0836998	1216	0	0.000167076	0.000997998	0	0	0.0353879	631	10119	15517	5458	31725	12.0833	0.0254319	60.1311	0.00311799	0.016104	5457	83510	3390	1115	2	81	0.369608	0.377386	359	6183	3514	148	266	259
306	Chr 3	152500001	153000000	Genic	22525	12183	33603	13.2607	0	11521	139	733	0.264545	0.351599	3.88787	0.0213	2949	32	0.00226416	0.00561599	3928	5100	0.018206	1286	15117	59375	11804	87582	2.62662	0.218056	0	0.00274999	0.0394399	6415	57121	2530	457	62	41	0.88987	0.567454	160	6458	4542	188	258	280
307	Chr 3	153000001	153500000	Distal	17279	10224	21154	8.58648	0	18203	166	0	0.2424	0.0395999	0.675725	0.00839998	1778	0	6.89079e-05	0.000475999	0	0	0.00427199	0	2681	18744	12271	33696	0.113384	0.0303179	0	0.001296	0.00129	6797	134770	1926	258	2	53	1.7848	1.07198	269	6959	5146	206	300	322
308	Chr 3	153500001	154000000	Proximal	20588	12661	27772	12.7928	0	519661	254	1223	0.277499	0.0614999	0.556097	0.0533999	2740	0	0.0010585	0.00282199	1593	1750	0.01595	527	6797	15753	4978	28055	0.0370659	1.31283	0	0.016104	0.002282	8653	126660	1862	336	2	37	0.346111	0.389208	351	6550	4410	172	238	262
309	Chr 3	154000001	154500000	Distal	23484	10371	29726	10.036	0	176614	138	10	0.264433	0.0284999	0.129094	0.0542999	2770	0	0.000930761	0.000551999	990	2430	0.00995998	803	6870	15905	5065	28643	0.01857	1.21878	0	0.00391999	0.00153	7638	149238	2376	613	2	24	0.832505	0.200531	426	6514	4322	146	236	234
310	Chr 3	154500001	155000000	Genic	20901	9195	33297	14.5642	0	414903	163	206	0.276467	0.1416	2.78578	0.00899998	3190	0	0.000732423	0.000817998	590	950	0.0321659	723	4664	25464	3330	34181	0.320735	0.107466	0	0.001798	0.00481199	9227	128622	1837	915	0	29	1.96595	1.27082	89	6555	4088	176	262	260
311	Chr 3	155000001	155500000	Genic	14144	15053	32963	16.3016	0	640267	249	551	0.275933	0.1197	1.62897	0.0359999	2185	0	0.000711374	0.000449999	849	2800	0.0274899	355	11078	36786	5198	53417	0.0330399	0.388987	0	0.00313999	0.249618	7677	94882	1480	334	2	75	0.920256	0.383267	302	6591	4442	152	192	213
312	Chr 3	155500001	156000000	Genic	19715	12305	27203	10.9657	4	460386	186	1893	0.281467	0.2376	2.57582	0.0473999	2809	63	0.0015056	0.00264599	2273	3703	0.022084	340	11726	52096	10130	74292	2.62803	2.14311	4.14367	0.00366799	0.00536199	9775	104409	1346	507	26	20	0.426837	0.312751	191	6391	3650	138	174	204
313	Chr 3	156000001	156500000	Proximal	40506	17691	43802	26.0616	0	914512	246	1253	0.386665	0.352199	5.14325	0.1179	3627	45	0.00207767	0.001784	2588	3972	0.0434439	0	7720	13047	4877	25644	0.82026	2.77302	0	0.00295599	0.00493999	11110	51910	1199	123	6	40	1.17145	0.872092	293	6200	3986	152	220	242
314	Chr 3	156500001	157000000	Genic	24592	13514	35320	19.3194	0	489220	442	2741	0.373235	0.473699	6.04009	0.0530719	6603	137	0.00305882	0.015454	4226	6812	0.0638479	1506	10051	18791	4017	34365	0.514273	19.9525	0	0.00497399	0.013678	11259	99594	1596	150	16	36	0.632985	0.711486	318	6098	4122	136	270	248
315	Chr 3	157000001	157500000	Proximal	18991	17428	44121	22.127	0	1003893	366	1727	0.294299	0.0692999	1.17514	0.01623	3395	0	0.00100131	0.00350599	1117	2523	0.0559759	628	6998	16031	2371	26028	0.0272239	0.10562	0	0.001126	0.016514	13299	113100	1454	138	0	30	0.589172	0.409807	250	6872	4674	132	238	225
316	Chr 3	157500001	158000000	Proximal	21232	13131	68102	41.8451	0	546942	188	28	0.276013	0.1146	1.89877	0.0419999	3369	46	0.0030399	0.010668	2897	7240	0.0588539	513	6498	16572	4452	28035	1.47218	1.20864	0	0.00370599	0.00207	13507	135467	1838	596	2	24	0.314079	0.196841	245	6401	3706	146	236	243
317	Chr 3	158000001	158500000	Genic	17890	10434	30529	20.5831	8	1143037	306	2905	0.201888	0.2268	3.02815	0.0593999	5191	0	0.00137234	0.021344	1571	2892	0.0611199	443	10825	24254	6547	42069	4.01644	0.0355179	0	0.001178	0.00337599	9941	94817	2635	302	0	42	0.114299	0.106731	228	6126	4276	188	274	268
318	Chr 3	158500001	159000000	Proximal	28515	17538	55499	23.0529	0	1180397	226	21	0.259799	0.0767998	2.03981	0.0806998	3393	0	0.000705926	0.000541999	820	1050	0.017626	126	3537	12788	3311	19762	0.75462	0.01272	0	0.001784	0.011056	17338	84951	1318	244	0	29	1.14611	0.653759	283	6774	4328	144	234	233
319	Chr 3	159000001	159500000	Proximal	24336	19387	51903	22.5836	0	2500089	160	2683	0.254505	0.0419999	0.119016	0.249572	4365	0	0.00140464	0.00146	2077	2227	0.00672199	276	2595	18284	4455	25610	0.0385079	0.0301259	0	0.000965998	0.001304	16104	119342	1123	419	0	68	1.38907	0.696999	213	6993	4026	126	228	230
320	Chr 3	159500001	160000000	Genic	19803	15615	35024	17.6011	2	1023187	194	4371	0.409157	0.1152	0.375177	0.10953	6732	116	0.002102	0.00584599	2401	3700	0.016236	1059	18385	39360	5096	63900	0.219674	0.320773	3.08817	0.00508799	0.00496399	12306	49143	804	75	12	33	0.922722	0.733327	344	6726	4200	194	224	244
321	Chr 3	160000001	160500000	Genic	23630	9023	34674	14.1202	2	554635	434	10	0.350639	0.324299	1.81309	0.0911998	4758	134	0.00388958	0.00257199	6428	7266	0.0398479	537	18870	30136	6172	55715	9.98441	4.40912	0	0.00779398	16.8201	10491	92129	2152	218	4	54	0.207946	0.155184	295	5999	3354	138	208	231
322	Chr 3	160500001	161000000	Genic	20004	12618	27498	12.1913	4	426486	209	498	0.264299	0.0662999	0.617631	0.1089	1991	0	0.000577831	0.001302	1522	2150	0.019542	934	12746	20351	7994	42025	1.91587	0.0305059	0	0.00772198	0.0299779	10055	102956	1397	163	4	61	0.232855	0.208347	493	6060	3910	154	252	261
323	Chr 3	161000001	161500000	Proximal	21916	14263	49763	20.6003	0	56243	208	82	0.271199	0.00809998	0.0868838	0.0216	3902	0	0.000698284	0.001124	1023	1600	0.00644599	1313	5983	12126	1949	21371	0.0999398	3.40857	0	0.00809398	0.00228	10897	91641	1851	330	4	45	0.316853	0.262299	495	6891	4916	180	250	252
324	Chr 3	161500001	162000000	Proximal	16005	10431	39687	15.1447	0	0	159	451	0.2463	0	0.017496	0.0153	2113	0	8.36318e-06	0.0002	0	0	0.000295999	257	2638	9409	4021	16325	0.012444	0.013364	0	0.000935998	0.00215	11379	88690	3615	251	0	82	0.870999	0.703159	288	7334	5404	178	312	314
325	Chr 3	162000001	162500000	Distal	7584	5235	16670	6.12001	0	0	131	0	0.2244	0	0.0285599	0.00929998	2757	0	5.20479e-06	0.000222	0	0	0.00416399	0	4083	13261	4942	22286	0.020382	0.0286919	0	0.00103	0.00348999	11431	130780	3899	560	0	162	0.295622	0.167706	356	7170	5546	266	412	389
326	Chr 3	162500001	163000000	Distal	12681	3986	8310	3.01081	0	104971	125	0	0.1854	0.00479999	0	0.00599999	1742	0	3.03215e-05	0.000493999	0	0	0.00258199	0	2321	11605	3542	17468	0.018166	0.0917178	0	0.001094	0.00196	12246	168893	5632	348	0	213	0.181839	0.0940046	307	6692	5364	240	386	376
327	Chr 3	163000001	163500000	Distal	5764	3836	7900	2.71844	0	21088	180	0	0.2142	0.00599999	0.0259199	0.00569999	2036	0	1.38424e-05	0.000228	0	0	0.00296999	249	2718	16115	5035	24117	0.605839	0.0954578	0	0.00763198	0.00147	8187	194392	4415	267	0	55	0.347996	0.32323	758	6302	4066	216	340	316
328	Chr 3	163500001	164000000	Distal	12164	4851	7871	2.92742	0	0	227	0	0.2205	0.00419999	0	0.00389999	2966	0	1.42236e-05	0.000114	245	250	0.00361599	383	3657	12990	2020	19050	0.0280739	0.149746	0	0.00269999	0.00659999	10936	126056	4823	377	4	109	0.254149	0.254283	164	6893	4668	188	270	282
329	Chr 3	164000001	164500000	Distal	8335	5491	13148	4.87668	0	0	200	0	0.2247	0	0	0.00749999	1824	0	2.85807e-05	0.000533999	0	0	0.00691399	391	3669	15165	3155	22380	0.0326139	0.107194	0	0.02276	0.0976838	9661	123600	4557	278	0	102	0.338344	0.19743	491	6754	4312	246	278	324
330	Chr 3	164500001	165000000	Genic	13254	8081	29304	10.4624	14	109560	176	1302	0.259199	0.0102	0.0672659	0.0320999	2114	0	0.0011246	0.001302	0	1800	0.01365	251	4900	13409	7488	26048	0.0332779	0.010704	72.3942	0.00285399	0.00302399	16988	99502	5344	357	0	30	0.541641	0.215481	176	6493	3378	168	182	223
331	Chr 3	165000001	165500000	Distal	13759	8975	20603	8.06697	2	9310	186	0	0.2169	0	0	0.0281999	2521	0	1.07732e-05	0.000433999	0	0	0.00114	131	7160	14438	6203	27932	0.020726	0.0530179	314.393	0.002066	0.00305199	13243	132927	4125	252	0	124	0.640353	0.569243	190	6760	4324	192	310	307
332	Chr 3	165500001	166000000	Distal	13704	5444	22414	5.57976	8	55252	128	0	0.2061	0.0246	0.211754	0.0126	2563	0	1.73628e-05	0.001442	0	0	0.00250199	134	3832	10787	5244	19997	1.56268	1.03181	0	0.00337799	0.00455999	14420	124131	4119	229	0	70	0.45451	0.329823	238	7066	5278	294	356	389
333	Chr 3	166000001	166500000	Distal	12232	6741	12530	3.23428	0	0	245	0	0.2493	0	0	0.00629999	2112	0	3.64907e-05	0.000467999	0	0	0.001094	258	2155	12348	6528	21289	0.19271	0.0449799	0	0.001724	0.001328	10956	148646	4195	326	0	80	0.316611	0.202544	309	7413	5654	236	370	359
334	Chr 3	166500001	167000000	Distal	11126	8544	22765	7.18349	0	125775	168	0	0.235094	0	0	0.0320999	1346	0	1.51216e-05	0.000409999	0	300	0.001876	366	2738	7714	5319	16137	0.0258079	0.0315199	0	0.002322	0.001532	14241	160490	2748	796	2	41	0.31049	0.239541	353	6601	3722	148	280	283
335	Chr 3	167000001	167500000	Proximal	20609	15419	46996	15.4466	0	779597	311	1020	0.278207	0.1413	0.564183	0.0657719	3312	0	0.00057867	0.000623999	725	1787	0.00966398	265	4585	11821	3653	20324	0.333605	2.55586	0	0.00349999	0.002488	7864	107805	2368	549	4	10	0.675384	0.558966	734	6401	3576	150	232	247
336	Chr 3	167500001	168000000	Proximal	23775	13594	42060	15.6592	8	233230	285	651	0.328199	0.1743	3.02362	0.16493	4481	24	0.000949185	0.00278799	2157	2731	0.020746	505	6892	14434	4141	25972	0.0670399	2.31973	0	0.02147	0.001196	10550	81622	2520	224	2	24	0.911659	0.908435	318	7128	4726	210	276	293
337	Chr 3	168000001	168500000	Proximal	14726	15545	59579	21.8881	0	500096	328	0	0.2316	0	0.0335119	0.0183	2291	0	1.13276e-05	1.8e-05	0	0	0.001844	114	3520	13831	5025	22490	0.0253259	0.021718	0	0.001434	0.00305199	10371	88285	2662	104	0	27	0.822382	0.861966	355	5798	2916	124	174	188
338	Chr 3	168500001	169000000	Proximal	19833	14434	89241	40.1211	0	781623	539	1188	0.262799	0.0842998	1.47789	0.0335999	2225	21	0.0006085	0.001522	621	2060	0.01195	486	6343	15452	4891	27172	0.018628	0.985966	0	0.00340799	0.00152	9493	65661	2788	83	0	42	1.44907	1.05076	505	6424	3810	148	260	261
339	Chr 3	169000001	169500000	Proximal	19620	17832	96428	40.2936	68	811093	440	572	0.342599	0.2025	9.26746	0.0299999	7707	28	0.00379462	0.01467	4001	8027	0.0501639	435	6197	18312	3426	28370	0.677683	0.656437	0	0.010012	0.161564	10049	66815	1919	267	8	49	1.34726	0.735583	238	6376	4274	164	234	229
340	Chr 3	169500001	170000000	Genic	19896	8831	31156	12.9829	0	497024	515	0	0.265199	0.323099	2.98013	0.1383	3551	44	0.00243387	0.012012	3726	7229	0.0909338	1532	24171	71449	14394	111546	2.11126	2.26013	0	0.00420399	0.00347199	7603	61731	1593	53	2	42	0.57944	0.671855	192	6487	4702	230	336	331
341	Chr 3	170000001	170500000	Genic	17063	20385	41014	17.2462	0	332414	338	1847	0.406199	0.512699	4.3355	0.1866	3994	314	0.00210949	0.017608	3641	5266	0.0910618	120	11157	54589	7877	73743	0.768526	0.0418159	0	0.0025	0.001488	8852	57318	1160	468	14	41	1.21875	0.878037	252	6362	4174	134	208	215
342	Chr 3	170500001	171000000	Proximal	17459	17965	45900	19.1561	16	1875276	372	2665	0.324899	0.327299	4.08907	0.1938	3039	0	0.00144539	0.00332399	1564	2900	0.0491939	754	8046	16282	7422	32504	0.0877698	4.12253	0	0.00443199	0.00264999	6685	100009	1693	337	2	33	1.18743	0.745262	353	6395	4106	220	272	300
343	Chr 3	171000001	171500000	Proximal	24090	20994	38742	16.4028	0	1902657	245	1474	0.372081	0.403799	4.04173	0.0965998	4074	0	0.00145048	0.00421199	1135	2450	0.0453039	549	10686	25129	7086	43450	0.113726	2.31525	0	0.00958598	0.001854	6949	76315	1459	177	2	56	2.02068	1.2617	211	6680	4504	160	250	253
344	Chr 3	171500001	172000000	Genic	17375	12703	33684	11.9631	0	556778	220	572	0.293919	0.593699	4.81952	0.0359999	3593	0	0.00106057	0.00597599	2072	2898	0.0936778	790	14736	39132	6916	61574	3.63775	0.346863	0	0.00510199	0.010444	6382	48901	1319	57	0	39	2.32185	2.21881	285	6648	4114	196	230	256
345	Chr 3	172000001	172500000	Genic	22702	14962	26645	11.6049	6	720060	540	2816	0.281699	0.2415	5.86808	0.0698999	3361	0	0.00273483	0.00410999	2713	2767	0.0608979	834	9658	42653	16700	69845	3.34195	0.298931	0.919018	0.00971198	0.00635599	6470	74676	1142	126	8	54	2.55563	2.35857	184	6991	4714	192	254	273
346	Chr 3	172500001	173000000	Proximal	17853	12546	46183	20.3032	2	369701	305	0	0.271199	0.0845998	0.960424	0.0114	2454	0	4.88955e-05	0.001502	0	250	0.01431	598	4724	20726	2885	28933	1.66014	0.0291719	0	0.720035	0.002054	12430	99004	2135	325	0	20	1.64947	1.07368	358	6128	4020	186	226	245
347	Chr 3	173000001	173500000	Proximal	29487	16353	54062	21.91	0	383764	100	0	0.308099	0.0123	0	0.0680999	3142	0	0.00124913	0.002146	782	3530	0.012536	451	6006	12626	5537	24620	0.014138	0.016862	0	0.00446399	0.002438	15877	97166	3203	137	0	72	2.24692	2.45301	264	6847	4480	174	232	267
348	Chr 3	173500001	174000000	Proximal	16964	18733	64341	25.2973	0	500000	185	0	0.2433	0.0021	0.0510119	0.1455	2984	0	3.43075e-05	0.000224	0	0	0.00239	242	5755	19109	2832	27938	0.02047	0.014852	0	0.000949998	0.001236	15603	46214	3366	73	0	33	1.18298	0.446258	509	6349	4008	214	258	301
349	Chr 3	174000001	174500000	Distal	17169	11946	30058	10.1559	0	1138	476	0	0.2187	0.0147	0	0.0368999	2237	116	0.000237962	0.001412	1016	1150	0.00804398	623	5571	22373	5830	34397	0.12626	0.017556	0	0.00289799	0.002454	11557	104258	3289	363	2	80	1.37275	1.11175	195	6618	4286	174	280	288
350	Chr 3	174500001	175000000	Proximal	18820	16086	35948	13.5864	0	458822	481	232	0.1761	0.00269999	0	0.0237	3253	0	6.41919e-06	0.000713999	0	0	0.00352199	232	4685	17611	5030	27558	0.023476	0.014542	0	0.00258999	0.00304999	11302	75588	3291	156	0	52	2.45091	1.69683	328	7796	5654	222	376	373
351	Chr 3	175000001	175500000	Proximal	14128	15971	36734	13.3925	0	520353	135	184	0.2133	0	0	0.0132	4435	0	7.14479e-06	9.19998e-05	0	0	0.00173	379	5225	12477	8392	26473	0.014212	0.0344939	0	0.001622	0.00526799	12833	64428	3638	189	2	77	1.76531	1.45811	599	7644	5248	242	322	341
352	Chr 3	175500001	176000000	Distal	14080	7660	28813	8.97287	0	23427	112	0	0.265199	0	0	0.00929998	3401	0	4.42575e-05	0.000128	0	550	0.002184	0	2818	12251	5042	20111	0.02	0.0319859	0	0.00152	0.0011	15777	137216	3178	769	0	72	1.52395	1.10162	367	6940	4270	192	294	313
353	Chr 3	176000001	176500000	Proximal	19156	14683	41374	13.872	0	31385	157	0	0.268583	0.0237	0.652113	0.00719999	2466	0	3.43207e-05	0.000309999	0	0	0.00514399	397	5010	12315	4110	21832	0.020494	0.0395019	0	0.000923998	0.000903998	15349	123291	1900	406	0	46	1.47844	1.08967	243	6940	4670	170	250	267
354	Chr 3	176500001	177000000	Genic	12096	10994	18702	9.89881	0	179353	225	351	0.306217	0.255899	2.0001	0.0608999	4003	343	0.00043806	0.00588199	343	0	0.0433959	871	16231	59023	10652	86777	0.0550699	6.16701	0	0.00630599	0.00671599	5789	89003	1403	252	2	53	1.6754	1.24375	246	7259	4986	232	306	336
355	Chr 3	177000001	177500000	Genic	14674	18209	32426	17.3447	0	339778	207	472	0.369205	0.290999	4.59615	0.015	1845	0	0.000893017	0.001846	0	1400	0.0309159	382	5362	46660	8690	61094	0.0841738	0.0353599	0	0.00300999	0.011492	8455	48472	1152	163	0	54	2.76553	1.20244	417	6636	4076	144	220	227
356	Chr 3	177500001	178000000	Proximal	18079	16889	31470	12.3141	0	82360	179	0	0.289595	0.0479999	1.3008	0.0153	2704	0	3.86207e-05	0.001882	0	0	0.010226	342	2496	16341	3644	22823	0.014244	0.023112	0	0.001028	0.001828	7892	115480	1873	287	0	38	0.978333	0.725437	414	6370	3866	162	220	233
357	Chr 3	178000001	178500000	Proximal	25228	28529	28513	15.8115	0	731049	265	49	0.310799	0.0171	0.151378	0.0713999	2382	0	6.19327e-05	0.000341999	0	0	0.00421599	0	3667	13082	3034	19783	0.0981418	0.237864	0	0.00260599	0.001638	15460	92242	1629	250	0	48	0.953319	0.641933	328	7036	4202	128	238	240
358	Chr 3	178500001	179000000	Distal	13165	11894	24337	9.9066	30	488925	492	751	0.303599	0.346799	4.67461	0.0842998	3029	250	0.00100832	0.00259999	1778	2729	0.0510759	675	10243	23845	6927	41690	1.83368	3.76476	0	0.00307399	0.00283999	10664	145478	1881	419	8	66	0.679776	0.865212	147	5889	3628	216	222	247
359	Chr 3	179000001	179500000	Genic	18234	11717	25582	10.4912	4	409824	306	351	0.287999	0.518999	3.46842	0.0896998	5279	68	0.00367904	0.00265799	5093	5280	0.0425479	1849	27372	65505	9025	103751	5.63517	1.22226	0	0.011952	0.016476	10949	57251	1835	157	4	20	1.27034	1.17957	222	6263	3962	194	270	282
360	Chr 3	179500001	180000000	Proximal	21759	21024	39777	16.3864	0	1823881	236	28	0.367799	0.0293999	0.414243	0.2295	2408	95	0.000666773	0.001316	725	1000	0.00930798	625	5478	16373	5132	27608	0.0874238	0.01636	0	0.00177	0.00294999	18148	95969	2178	187	0	62	0.555058	0.52982	257	6367	3908	178	228	246
361	Chr 3	180000001	180500000	Proximal	23050	13435	35694	14.4075	0	174332	211	1883	0.284099	0.0416999	0.936622	0.0542999	2231	0	0.00129552	0.00320599	1343	2500	0.022018	664	3205	14771	5356	23996	5.07052	0.0581159	0	0.00868198	0.00724599	15489	135991	2182	196	14	50	0.410684	0.287214	263	6467	3994	160	226	236
362	Chr 3	180500001	181000000	Distal	13082	11729	28404	11.0165	2	893155	281	2713	0.291157	0.147	1.74847	0.0743999	2266	0	0.000600505	0.00282599	1955	3350	0.022858	747	12573	39543	8639	61502	3.74166	0.743587	0	0.001688	0.00846198	11524	129999	1969	371	4	41	0.290627	0.147617	154	5173	2586	128	158	176
363	Chr 3	181000001	181500000	Proximal	20326	18910	57317	28.8461	22	1778224	307	2816	0.612743	0.0662999	0.15433	0.1752	4779	115	0.00399066	0.00695199	2828	10650	0.0437759	377	9692	23654	6088	39811	0.0635399	0.020132	32.2509	0.001402	0.00975398	14572	83598	2457	514	2	38	0.98041	1.07376	335	5357	2726	152	186	209
364	Chr 3	181500001	182000000	Genic	21666	26664	42249	19.7603	0	58313	182	0	0.296699	0.0183	0.013464	0.0117	3566	0	9.77122e-05	0.000188	0	250	0.00510199	354	14637	44911	10822	70724	0.0350699	0.0619619	0	0.002414	0.00536999	19075	59810	1188	48	4	30	1.42135	1.72917	426	6002	3344	140	170	204
365	Chr 3	182000001	182500000	Proximal	21302	18522	51127	22.4752	0	39393	189	705	0.308999	0.1899	4.12663	0.0129	3714	37	0.000874405	0.000228	762	1050	0.013326	430	6336	26877	5368	39011	0.022696	0.0762858	0	0.001966	0.00262599	15906	109285	1621	115	36	39	2.04074	1.89177	243	6199	3708	140	134	177
366	Chr 3	182500001	183000000	Genic	14576	13511	24647	10.626	14	415282	446	0	0.302999	0.583499	4.97216	0.1818	4355	202	0.00256341	0.013206	5596	5701	0.0697919	875	21194	53991	11633	87693	4.19365	3.63821	0	0.00450199	0.00352999	6958	73651	1276	476	8	32	0.598353	0.557361	225	5940	3736	180	232	252
367	Chr 3	183000001	183500000	Genic	15445	14065	20882	6.63984	0	364294	113	1361	0.309899	0.477599	4.8146	0.1269	4629	149	0.00206897	0.00888598	4117	4960	0.0721239	1490	16623	78476	12329	108918	3.30449	0.705089	0	0.002092	0.00617199	4922	58353	1039	110	2	42	1.64687	1.31739	183	6875	5260	244	288	308
368	Chr 3	183500001	184000000	Genic	11617	16186	51385	23.7124	32	514668	151	5754	0.397199	0.869778	10.4228	0.493199	5842	543	0.00799649	0.0481839	13037	19910	0.17583	1580	25115	92736	10114	129545	25.2176	13.9635	0	0.00624599	0.0533699	3591	44365	453	16	28	66	1.10416	0.68019	163	6243	4068	150	188	201
369	Chr 3	184000001	184500000	Genic	25295	26723	64937	29.7754	10	467057	327	10092	0.435299	0.869698	6.09807	0.315899	8591	525	0.00810965	0.0403539	11891	20265	0.16597	1058	8291	66305	8896	84550	15.218	1.74321	47.9674	0.019078	1.58866	5707	36375	380	11	0	139	3.26811	2.563	477	6919	5010	168	364	321
370	Chr 3	184500001	185000000	Distal	24219	13598	24585	8.98087	0	711977	338	651	0.24125	0.267299	2.17803	0.1107	1906	0	0.00144731	0.00397799	2144	3207	0.0463099	764	8977	45868	7319	62928	3.56215	0.271713	0	0.00189	0.011314	2598	101029	1195	89	6	33	0.685401	0.421176	291	6281	3860	204	240	266
371	Chr 3	185000001	185500000	Genic	12803	13911	26568	8.65131	4	929472	451	2153	0.272053	0.469499	5.03952	0.1269	3170	0	0.00149651	0.00765398	1835	3350	0.0753098	1355	21368	82056	8108	112887	0.843188	9.13359	0	0.017994	0.00444799	2836	44802	1476	260	22	38	0.693757	0.367166	151	5423	2744	162	220	261
372	Chr 3	185500001	186000000	Genic	18957	19665	42899	21.1836	2	621526	390	4125	0.364799	0.572599	4.94547	0.1866	3527	230	0.00403075	0.00777198	6496	8813	0.0509739	894	13977	72482	10326	97679	0.324527	11.9418	0	0.00488799	0.002344	4520	47837	984	45	4	55	2.67662	2.80237	212	6203	3728	174	232	254
373	Chr 3	186000001	186500000	Genic	17548	24378	38500	14.3123	6	483019	441	2198	0.338399	0.298799	2.83196	0.0869998	3337	22	0.00222278	0.00626999	2522	3673	0.0413579	1093	10172	51972	6885	70122	1.58071	1.78399	0	0.00275199	0.00314999	6692	58962	994	141	4	89	2.60651	1.9738	346	7434	4880	138	226	226
374	Chr 3	186500001	187000000	Genic	21762	23556	34476	12.4815	8	660207	481	3507	0.388913	0.750298	6.73796	0.129	4897	109	0.0040778	0.00794198	4470	7777	0.0658979	515	11060	46523	8441	66539	31.1935	4.13324	4.04118	0.012148	31.1305	8396	85306	794	171	6	95	2.58631	2.60112	299	7133	5102	194	276	284
375	Chr 3	187000001	187500000	Proximal	23660	30084	49309	21.3066	0	131296	332	10282	0.385687	0.1935	1.32281	0.1125	3775	51	0.00287617	0.00314199	1760	6700	0.0350899	558	6137	20333	2797	29825	0.0381039	2.09072	0	0.00193	0.00484399	11916	87237	652	253	0	37	1.83305	1.44157	320	7144	4654	156	268	252
376	Chr 3	187500001	188000000	Proximal	29385	37391	64014	29.2177	0	259578	332	0	0.318899	0.0302999	0.014502	0.0368999	3235	45	0.000793012	0.00273399	876	500	0.01736	402	5898	35248	3188	44736	0.0258399	0.151956	0	0.00332199	0.00269199	6581	52637	987	182	0	63	2.10556	1.51741	372	7303	4606	172	282	269
377	Chr 3	188000001	188500000	Proximal	18726	34972	58118	18.8502	0	1506430	295	236	0.288045	0	0	0.0452999	2054	0	8.97818e-05	0.000124	0	0	0.00595399	396	4832	24390	4472	34090	0.0259739	0.018354	0	0.00553799	0.017192	9652	58477	1481	89	0	39	3.25573	4.08661	560	6992	4184	154	172	223
378	Chr 3	188500001	189000000	Proximal	25898	30478	58015	24.2767	0	437525	314	4116	0.264257	0.0186	0.100632	0.0395999	4331	0	0.000573364	0.000493999	277	500	0.00987598	133	5519	22976	4298	32926	0.0326039	0.024288	0	0.00335999	0.00919598	11927	93916	939	226	0	19	2.85505	1.73207	352	6470	3784	156	200	235
379	Chr 3	189000001	189500000	Proximal	18173	27005	44834	17.1718	2	493628	321	0	0.289199	0	0.02112	0.0108	2728	0	2.1548e-05	0.000437999	0	0	0.00609399	128	4525	19115	3248	27016	0.0706179	0.013994	0	0.001464	0.021038	15706	113819	2106	139	0	99	2.45579	2.22662	341	7386	5546	202	324	315
380	Chr 3	189500001	190000000	Proximal	22260	23577	51117	19.7702	38	966683	513	1237	0.2469	0.0126	0.127268	0.0317999	3238	52	0.000578136	0.002222	799	900	0.017472	504	5152	27901	7698	41255	0.0270479	0.019184	0	0.001648	0.00638399	13337	56329	1943	162	0	104	1.81924	1.68766	672	7857	5776	276	332	369
381	Chr 3	190000001	190500000	Proximal	24784	22412	54252	20.1025	32	850262	332	772	0.284699	0.0159	0	0.0359999	3765	37	0.00108713	0.00490199	1552	1450	0.016308	0	3418	18400	4040	25858	0.0424499	0.020108	0	0.00510199	0.012436	11024	73046	2716	156	2	80	2.13452	2.36701	363	7889	5574	194	324	322
382	Chr 3	190500001	191000000	Distal	11696	13855	26097	9.39081	0	62708	240	21	0.2394	0.00989998	0	0.0201	3977	0	0.00031751	0.000991998	395	400	0.00889398	127	5129	21794	4766	31816	0.0305459	0.022472	0	0.00199	0.00486599	13596	118127	2695	483	8	83	2.34074	2.16828	319	8018	6150	246	360	357
383	Chr 3	191000001	191500000	Distal	18506	13027	25619	9.00305	24	187790	267	0	0.299999	0.0977998	1.60871	0.0644999	2271	0	0.000562218	0.001856	762	1200	0.0262899	164	4364	20065	5980	30573	6.79719	0.0347479	21.2333	0.0842178	0.00464399	13848	115130	2023	360	0	116	1.30036	0.863706	413	7704	6010	264	396	392
384	Chr 3	191500001	192000000	Distal	16802	13066	34238	10.9989	0	285640	114	0	0.267599	0.00569999	0.0468859	0.0656999	1721	0	4.72947e-05	0.000311999	372	750	0.00637599	201	5288	18047	5967	29503	0.10003	0.0253599	0	0.000817998	0.00299799	17297	130838	2162	408	0	119	0.997234	0.776096	284	7482	5652	214	348	354
385	Chr 3	192000001	192500000	Proximal	26281	25912	54320	19.4509	0	572224	184	1843	0.332399	0.0266999	0.223112	0.2463	3005	109	0.00263402	0.00646599	3238	3693	0.012972	0	6035	17619	4622	28276	0.017224	0.01416	0	0.002228	0.00315599	18707	84567	2420	150	0	76	2.73618	2.86142	329	7245	4634	188	234	270
386	Chr 3	192500001	193000000	Proximal	15821	19881	42513	17.1298	0	160439	225	0	0.264599	0.0464999	0.211734	0.0434999	4321	0	0.00173919	0.00211	2322	3000	0.013038	585	9569	28245	7877	46276	0.0569439	0.0449719	0.734619	0.00440199	0.001424	12487	96502	1195	841	2	132	2.01394	0.105427	354	7583	5640	230	280	314
387	Chr 3	193000001	193500000	Proximal	25394	22982	47641	17.7109	22	1095422	290	972	0.255599	0.1644	3.28203	0.0923998	2933	0	0.000423725	0.001202	364	1600	0.0305159	367	10283	24516	6059	41225	3.2339	0.0631039	0	0.00489999	0.00737599	12763	83393	1208	93	2	51	1.67612	0	199	7070	4384	198	290	295
388	Chr 3	193500001	194000000	Proximal	27583	27965	30338	26.9738	0	49904	315	2378	0.326507	0.972298	7.47008	0.0335999	9036	629	0.00469947	0.0349819	5920	8650	0.125064	502	9185	36294	5460	51441	0.210958	0.485813	0	0.00768798	0.00772598	7111	43672	343	57	2	29	4.31406	0	235	7815	5300	180	252	263
389	Chr 3	194000001	194500000	Genic	21696	20084	27626	18.3885	0	431959	440	2704	0.341295	0.655279	6.16773	0.1167	5473	263	0.00513241	0.0341599	10153	15792	0.151348	2584	14327	64838	6165	87914	0.602083	9.15955	0	0.00533199	0.00528999	3887	34456	878	50	0	143	2.56791	0	390	8037	6084	254	320	341
390	Chr 3	194500001	195000000	Proximal	18476	23430	15217	11.5948	0	221758	310	2515	0.346799	0.614999	4.53577	0.0623139	3461	105	0.00182205	0.0282479	3006	17300	0.128904	892	7213	32513	6100	46718	0.0800758	2.54963	0	0.0412759	0.00272599	5192	77576	345	150	0	145	2.34135	0	225	8503	6798	230	288	303
391	Chr 3	195000001	195500000	Genic	19982	9700	25474	11.1903	0	427067	94	0	0.255899	0.720899	2.88043	0.220588	2674	131	0.00237903	0.017734	6540	9567	0.0889658	1701	20680	59330	9424	91135	22.4955	2.05641	11.2796	0.00496999	0.014628	3121	61372	1456	4133	166	266	0.536687	0	242	5959	5536	136	226	231
392	Chr 3	195500001	196000000	Genic	7546	11316	26679	13.3051	0	374383	317	5995	0.295199	1.5621	8.05594	0.235888	7008	249	0.00553199	0.0753638	8589	27555	0.272765	3056	28949	82662	6867	121534	0.911474	59.6063	1.73466	0.01817	0.00490799	6297	56556	731	1921	64	334	1.30161	0	67	7228	6776	206	288	309
393	Chr 3	196000001	196500000	Genic	10041	7576	20285	11.4992	0	374404	354	2512	0.352139	0.942778	9.34481	0.158314	5872	258	0.00518809	0.014372	8278	10337	0.12453	2559	32356	113467	12189	160571	2.04386	5.68471	2.06697	0.012214	0.0439079	3547	58960	1210	543	0	130	2.01391	0	317	7284	5200	194	346	361
394	Chr 3	196500001	197000000	Genic	9908	7712	23378	14.001	0	1410885	86	1697	0.317837	0.684419	4.67215	0.268499	3727	334	0.0033493	0.0309039	8272	14372	0.0973278	1748	20321	59972	12427	94468	5.85696	5.46957	2.81486	0.00829198	0.0328059	2730	109892	1460	93	42	155	1.01205	0	78	7144	4194	194	288	300
[truncated: 4,376 more rows]

## Sheet: S4.2
Supplementary Table S4.2 Compositions of 50-kb windows in the 59.50-62.50 Mb segment of chromosome 5.
[truncated: 61 more rows]
