# Supplementary material for: Feature co-localization landscape of the human genome
Source: Sci Rep. 2016 Feb 8;6:20650. doi: 10.1038/srep20650 (PMC4745063; doi:10.1038/srep20650)
Supplement: Supplementary Table S5 [file srep20650-s6.xls]

## Sheet: Density
Supplementary Table S5. Fractional distributions of different features among Genic, Proximal and Distal zones*
Feature	Occurrences				Fractional distribution
	Genic	Proximal	Distal		Genic	Proximal	Distal
Genic zone
CLV	18.45	8.41	1.79		0.643979	0.293543	0.0624782
GENE	620726	464844	255749		0.462773	0.346557	0.19067
CNVT	349.01	235.01	184.77		0.453973	0.305688	0.240339
REG	2987.95	1709.28	681.38		0.555525	0.317792	0.126683
H3K4	0.33	0.31	0.28		0.358696	0.336957	0.304348
DNase	0.61	0.17	0.15		0.655914	0.182796	0.16129
FAIRE	3.79	1.22	0.97		0.633779	0.204013	0.162207
EXPS	0.17	0.09	0.05		0.548387	0.290323	0.16129
NAS+	4335.46	3074.71	2663.53		0.430374	0.305222	0.264404
GCrich	171.36	49.46	32.18		0.677312	0.195494	0.127194
MeMRE	0.0034	0.0013	0.0009		0.607143	0.232143	0.160714
MeBS	0.0234	0.0056	0.0045		0.698507	0.167164	0.134328
CpGi	6124.09	1778.33	1746.37		0.6347	0.184306	0.180994
CpGe	12507.7	3841.46	3087.8		0.6435	0.197637	0.158862
Me450	0.0897	0.0244	0.0243		0.648121	0.176301	0.175578
FLAM	1293.27	398.6	471.91		0.59769	0.184215	0.218095
AluJ	19609.4	6903.98	7406.11		0.578116	0.20354	0.218344
AluS	49739.7	17619.2	21581.5		0.559247	0.198101	0.242652
AluY	9064.36	4433.92	5983.79		0.465267	0.22759	0.307143
LRNA+	5.14	0.95	1.51		0.676316	0.125	0.198684
LRNA-	5.21	0.99	1.79		0.652065	0.123905	0.22403
LINC	5.08	4.76	6.47		0.311465	0.291845	0.396689
SRNA-	0.55	0.03	0.04		0.887097	0.0483871	0.0645161
SRNA+	0.1879	0.0185	0.0802		0.655618	0.0645499	0.279833
Proximal zone
L2	17542.3	22738.2	13657.2		0.325233	0.421564	0.253203
MIR	13985.8	20598.1	9099.48		0.320164	0.471531	0.208305
CID	38151.6	50118.1	21121.4		0.348763	0.458155	0.193082
TFBS	18.07	21.64	6.72		0.389188	0.466078	0.144734
Distal zone
NAS-	7785.46	11197.8	10272.2		0.26612	0.38276	0.35112
L1	66710.2	83460	122369		0.244773	0.306231	0.448995
ATrich	1313.22	1569.34	2187.46		0.259017	0.309533	0.43145
Marker
SNPM	511.42	313.98	1661.56		0.205641	0.126251	0.668109
SDP	17.12	5.66	31.53		0.315227	0.104217	0.580556
CNVG	76.57	57.75	84.59		0.349778	0.263807	0.386415
RecH	1.41	1.48	0.93		0.36911	0.387435	0.243455
RecD	0.94	1.1	0.58		0.358779	0.419847	0.221374
MST	278.21	303.52	263.94		0.328982	0.358911	0.312108
SNP1K	6649.34	7040.1	6657.99		0.32679	0.345995	0.327215
SNPdb	4381.66	4474.3	4636.39		0.324751	0.331618	0.343631
SINS	175.42	162.48	175.68		0.341563	0.316367	0.342069
SDEL	245.13	233.61	262.6		0.330658	0.315119	0.354223
SID	254.37	245.7	265.39		0.33231	0.320983	0.346707
