# Supplementary material for: Feature co-localization landscape of the human genome
Source: Sci Rep. 2016 Feb 8;6:20650. doi: 10.1038/srep20650 (PMC4745063; doi:10.1038/srep20650)
Supplement: Supplementary Table S6 [file srep20650-s7.xls]

## Sheet: Genic
Supplementary Table S6. Hotspots in SNPdb, SNP1K and CNVG features.
Supplementary Table S6.1. Hotspots in Genic zones. Windows highlighted by red font display top-5% levels in CNVG, SNPdb as well as SNP1K.
Chromosome	Start	End	Zone	CNVGa	SNPdbb	SNP1Kc
Chr 1	500001	1000000	Genic	240	3476	4255
Chr 1	1000001	1500000	Genic	326	5740	7750
Chr 1	1500001	2000000	Genic	245	4654	6577
Chr 1	2000001	2500000	Genic	292	4870	7140
Chr 1	2500001	3000000	Genic	308	4650	6269
Chr 1	12500001	13000000	Genic	205	5442	6891
Chr 1	145000001	145500000	Genic	202	3242	1481
Chr 1	246000001	246500000	Genic	205	6624	8188
Chr 1	246500001	247000000	Genic	204	5830	7416
Chr 2	1500001	2000000	Genic	424	6382	7918
Chr 2	33500001	34000000	Genic	67	5832	8676
Chr 2	34000001	34500000	Genic	66	8016	9969
Chr 2	42000001	42500000	Genic	65	5608	8464
Chr 2	133000001	133500000	Genic	243	6096	5811
Chr 2	241500001	242000000	Genic	290	5978	7018
Chr 3	5000001	5500000	Genic	66	5722	8682
Chr 3	97500001	98000000	Genic	63	6636	8021
Chr 3	195000001	195500000	Genic	266	5536	5959
Chr 3	195500001	196000000	Genic	334	6776	7228
Chr 3	197000001	197500000	Genic	231	5150	7106
Chr 4	500001	1000000	Genic	343	4956	7513
Chr 4	1000001	1500000	Genic	302	5354	6733
Chr 4	1500001	2000000	Genic	210	4982	7035
Chr 4	3000001	3500000	Genic	216	4936	7301
Chr 4	4000001	4500000	Genic	84	8022	9560
Chr 4	8500001	9000000	Genic	91	6884	9407
Chr 4	185500001	186000000	Genic	108	6366	8195
Chr 4	189000001	189500000	Genic	317	7608	9025
Chr 4	190000001	190500000	Genic	449	7486	7765
Chr 4	190500001	191000000	Genic	461	10612	3679
Chr 5	1000001	1500000	Genic	533	5884	8310
Chr 5	2000001	2500000	Genic	133	7102	9001
Chr 5	2500001	3000000	Genic	152	6280	8575
Chr 5	3000001	3500000	Genic	108	7506	8971
Chr 5	3500001	4000000	Genic	145	5828	8637
Chr 5	5500001	6000000	Genic	75	5914	8888
Chr 5	111500001	112000000	Genic	49	5900	8465
Chr 5	177500001	178000000	Genic	226	5820	7736
Chr 5	178000001	178500000	Genic	123	6450	8293
Chr 5	179500001	180000000	Genic	124	6396	7748
Chr 6	500001	1000000	Genic	257	5208	7692
Chr 6	29500001	30000000	Genic	496	16712	11893
Chr 6	30500001	31000000	Genic	137	6278	6979
Chr 6	31500001	32000000	Genic	246	3562	4917
Chr 6	32000001	32500000	Genic	412	15498	10493
Chr 6	32500001	33000000	Genic	882	28690	17292
Chr 6	33000001	33500000	Genic	177	7076	7503
Chr 6	162500001	163000000	Genic	251	5632	8104
Chr 6	168000001	168500000	Genic	219	4994	7281
Chr 6	170000001	170500000	Genic	360	5202	6933
Chr 6	170500001	171000000	Genic	274	4878	6500
Chr 7	1	500000	Genic	259	7206	8445
Chr 7	500001	1000000	Genic	339	6432	8858
Chr 7	1000001	1500000	Genic	336	7132	8672
Chr 7	1500001	2000000	Genic	300	6198	8519
Chr 7	2000001	2500000	Genic	211	5394	8195
Chr 7	2500001	3000000	Genic	140	6166	8960
Chr 7	3000001	3500000	Genic	130	7138	10295
Chr 7	3500001	4000000	Genic	101	5212	11186
Chr 7	4000001	4500000	Genic	212	7258	10396
Chr 7	4500001	5000000	Genic	94	6348	8852
Chr 7	5000001	5500000	Genic	95	6582	8625
Chr 7	8000001	8500000	Genic	63	5086	8465
Chr 7	12500001	13000000	Genic	92	6716	8873
Chr 7	13000001	13500000	Genic	167	6240	9090
Chr 7	21500001	22000000	Genic	60	6338	9277
Chr 7	68000001	68500000	Genic	52	6258	8119
Chr 7	147000001	147500000	Genic	68	6824	8573
Chr 7	154500001	155000000	Genic	179	5932	8465
Chr 7	155000001	155500000	Genic	165	6290	8102
Chr 7	157000001	157500000	Genic	246	6082	8254
Chr 7	158500001	159000000	Genic	232	6240	8160
Chr 8	1500001	2000000	Genic	457	7576	10377
Chr 8	2000001	2500000	Genic	523	9894	10935
Chr 8	2500001	3000000	Genic	137	8590	11950
Chr 8	3000001	3500000	Genic	150	12710	16552
Chr 8	4000001	4500000	Genic	273	11028	18663
Chr 8	6000001	6500000	Genic	226	10608	13749
Chr 8	8000001	8500000	Genic	145	6242	8962
Chr 8	8500001	9000000	Genic	68	6576	10443
Chr 8	9000001	9500000	Genic	91	6282	9916
Chr 8	9500001	10000000	Genic	81	5202	9189
Chr 8	11500001	12000000	Genic	125	7104	9325
Chr 8	12500001	13000000	Genic	60	7992	11574
Chr 8	13000001	13500000	Genic	67	8162	10745
Chr 8	14500001	15000000	Genic	158	6670	10106
Chr 8	15000001	15500000	Genic	232	8318	11253
Chr 8	17000001	17500000	Genic	96	7272	10329
Chr 8	17500001	18000000	Genic	170	7596	10930
Chr 8	18500001	19000000	Genic	109	7172	9803
Chr 8	19000001	19500000	Genic	122	6298	10157
Chr 8	19500001	20000000	Genic	90	5732	8801
Chr 8	142000001	142500000	Genic	217	5434	7537
Chr 8	144000001	144500000	Genic	333	6390	7622
Chr 8	144500001	145000000	Genic	327	5534	7450
Chr 8	145500001	146000000	Genic	323	3818	6609
Chr 9	500001	1000000	Genic	279	8642	11420
Chr 9	4500001	5000000	Genic	109	6090	9428
Chr 9	6500001	7000000	Genic	195	6636	9713
Chr 9	8500001	9000000	Genic	116	6092	10055
Chr 9	15000001	15500000	Genic	57	5954	8695
Chr 9	16500001	17000000	Genic	80	5876	8575
Chr 9	32000001	32500000	Genic	79	6344	7531
Chr 9	136000001	136500000	Genic	244	5470	7090
Chr 9	136500001	137000000	Genic	273	6744	8537
Chr 9	138000001	138500000	Genic	353	6534	8654
Chr 9	139000001	139500000	Genic	279	4942	6896
Chr 9	139500001	140000000	Genic	352	4772	7185
Chr 9	140000001	140500000	Genic	314	3988	6604
Chr 10	500001	1000000	Genic	333	4880	8170
Chr 10	1000001	1500000	Genic	312	5336	7911
Chr 10	1500001	2000000	Genic	279	6439	8935
Chr 10	2000001	2500000	Genic	125	6443	9128
Chr 10	2500001	3000000	Genic	118	6170	9127
Chr 10	3000001	3500000	Genic	232	6740	9197
Chr 10	4000001	4500000	Genic	92	4984	8522
Chr 10	12500001	13000000	Genic	127	6428	8500
Chr 10	14000001	14500000	Genic	42	6300	8588
Chr 10	16000001	16500000	Genic	46	5414	8669
Chr 10	20500001	21000000	Genic	131	6518	8536
Chr 10	29000001	29500000	Genic	56	6362	7907
Chr 10	127500001	128000000	Genic	104	6584	7143
Chr 10	132000001	132500000	Genic	168	6328	8064
Chr 10	132500001	133000000	Genic	211	7562	9497
Chr 10	134000001	134500000	Genic	371	5160	7503
Chr 10	134500001	135000000	Genic	612	6052	8184
Chr 10	135000001	135500000	Genic	334	5270	6518
Chr 11	1	500000	Genic	256	4354	5065
Chr 11	500001	1000000	Genic	358	5256	7320
Chr 11	1000001	1500000	Genic	307	5540	6479
Chr 11	1500001	2000000	Genic	336	5554	7392
Chr 11	5500001	6000000	Genic	277	6822	8620
Chr 12	3000001	3500000	Genic	109	6380	8031
Chr 12	32000001	32500000	Genic	126	6504	7549
Chr 12	128500001	129000000	Genic	125	6668	8858
Chr 12	129000001	129500000	Genic	163	6242	8549
Chr 12	132000001	132500000	Genic	306	4956	6856
Chr 12	132500001	133000000	Genic	372	5200	6378
Chr 12	133000001	133500000	Genic	319	6276	7861
Chr 13	23500001	24000000	Genic	120	7204	8455
Chr 13	24500001	25000000	Genic	97	6898	8373
Chr 13	25000001	25500000	Genic	88	6304	7333
Chr 13	113500001	114000000	Genic	337	5422	7555
Chr 13	114000001	114500000	Genic	328	4684	6498
Chr 14	20500001	21000000	Genic	117	6354	8207
Chr 14	104500001	105000000	Genic	252	6474	7815
Chr 14	105000001	105500000	Genic	232	5738	7642
Chr 14	105500001	106000000	Genic	245	4272	6428
Chr 15	22500001	23000000	Genic	254	4404	4877
Chr 15	33000001	33500000	Genic	34	6101	8853
Chr 15	34500001	35000000	Genic	220	5008	5973
Chr 15	57500001	58000000	Genic	45	5306	8469
Chr 15	93500001	94000000	Genic	144	6832	8687
Chr 15	98500001	99000000	Genic	101	7014	8843
Chr 15	101000001	101500000	Genic	232	5934	8018
Chr 15	101500001	102000000	Genic	156	6530	8914
Chr 16	1	500000	Genic	227	5046	6834
Chr 16	500001	1000000	Genic	501	6910	8874
Chr 16	1000001	1500000	Genic	452	6780	8678
Chr 16	1500001	2000000	Genic	214	5926	8128
Chr 16	4500001	5000000	Genic	75	4960	8689
Chr 16	5000001	5500000	Genic	86	7328	10675
Chr 16	6000001	6500000	Genic	54	7550	11841
Chr 16	6500001	7000000	Genic	156	11336	16637
Chr 16	7000001	7500000	Genic	137	9708	15251
Chr 16	8500001	9000000	Genic	137	7070	9833
Chr 16	9000001	9500000	Genic	94	5962	9034
Chr 16	10000001	10500000	Genic	79	6572	9594
Chr 16	10500001	11000000	Genic	87	6256	9530
Chr 16	11000001	11500000	Genic	38	5544	8531
Chr 16	11500001	12000000	Genic	69	6028	8686
Chr 16	12000001	12500000	Genic	58	5322	8693
Chr 16	12500001	13000000	Genic	104	9130	13032
Chr 16	13500001	14000000	Genic	42	5964	9467
Chr 16	32500001	33000000	Genic	404	3306	1715
Chr 16	76000001	76500000	Genic	111	6214	9195
Chr 16	76500001	77000000	Genic	110	5312	8944
Chr 16	77000001	77500000	Genic	78	7044	9878
Chr 16	78000001	78500000	Genic	137	9590	12481
Chr 16	78500001	79000000	Genic	78	9532	15448
Chr 16	81000001	81500000	Genic	114	7762	10520
Chr 16	83500001	84000000	Genic	143	7816	11111
Chr 16	84000001	84500000	Genic	144	8624	12094
Chr 16	84500001	85000000	Genic	100	7790	10974
Chr 16	85000001	85500000	Genic	191	6910	9201
Chr 16	85500001	86000000	Genic	100	6334	9269
Chr 16	87500001	88000000	Genic	242	7362	10370
Chr 16	88000001	88500000	Genic	285	6692	8182
Chr 16	88500001	89000000	Genic	362	7194	9745
Chr 16	89000001	89500000	Genic	389	5740	8495
Chr 16	89500001	90000000	Genic	298	6424	8737
Chr 17	1	500000	Genic	593	5298	6439
Chr 17	500001	1000000	Genic	442	6774	8607
Chr 17	1000001	1500000	Genic	269	6640	8289
Chr 17	13500001	14000000	Genic	72	6558	8243
Chr 17	14500001	15000000	Genic	52	6529	8769
Chr 17	21000001	21500000	Genic	139	7750	4855
Chr 17	77000001	77500000	Genic	206	6374	8007
Chr 17	78500001	79000000	Genic	226	5912	7995
Chr 17	79000001	79500000	Genic	237	5456	7535
Chr 17	80000001	80500000	Genic	234	5170	7464
Chr 17	80500001	81000000	Genic	378	6152	8104
Chr 18	10500001	11000000	Genic	50	6258	7909
Chr 18	76000001	76500000	Genic	395	6742	9144
Chr 18	76500001	77000000	Genic	283	5226	7695
Chr 18	77000001	77500000	Genic	410	6266	8512
Chr 19	500001	1000000	Genic	545	8236	7506
Chr 19	1000001	1500000	Genic	317	5478	6930
Chr 19	1500001	2000000	Genic	225	5050	6556
Chr 19	2000001	2500000	Genic	241	5740	7440
Chr 19	3500001	4000000	Genic	217	4916	6966
Chr 19	6500001	7000000	Genic	151	6346	6817
Chr 19	54000001	54500000	Genic	166	6902	7549
Chr 19	54500001	55000000	Genic	320	6952	6213
Chr 19	55500001	56000000	Genic	209	5580	5964
Chr 19	56000001	56500000	Genic	230	6226	7598
Chr 20	60500001	61000000	Genic	331	5854	7910
Chr 20	61000001	61500000	Genic	213	5356	6765
Chr 20	61500001	62000000	Genic	388	5922	7606
Chr 20	62000001	62500000	Genic	374	5680	7338
Chr 20	62500001	63000000	Genic	239	3696	5556
Chr 21	43000001	43500000	Genic	174	6462	8298
Chr 21	43500001	44000000	Genic	152	6144	8835
Chr 21	45500001	46000000	Genic	285	5338	8295
Chr 21	46500001	47000000	Genic	318	5732	8208
Chr 21	47500001	48000000	Genic	235	5522	7691
Chr 22	23500001	24000000	Genic	165	6740	8301
Chr 22	24000001	24500000	Genic	255	4896	6602
Chr 22	32500001	33000000	Genic	76	6466	7754
Chr 22	45000001	45500000	Genic	204	7178	8837
Chr 22	46500001	47000000	Genic	118	6474	8483
Chr 22	47000001	47500000	Genic	234	6092	8463
Chr 22	48500001	49000000	Genic	191	6666	9291
Chr 22	49000001	49500000	Genic	334	9568	10427
Chr 22	49500001	50000000	Genic	359	8602	10093
Chr 22	50000001	50500000	Genic	215	5542	7024
a Windows that are shaded by blue display > 200 CNVG.
b Windows that are shaded by pink display > 6,250 SNPdb.
c Windows that are shaded by yellow display > 8,450 SNP1K.

## Sheet: Proximal
Supplementary Table S6.2. Hotspots in Proximal zones. Windows highlighted by red font display top-5% levels in CNVG, SNPdb as well as SNP1K.
Chromosome	Start	End	Zone	CNVGa	SNPdbb	SNP1Kc
Chr 1	3000001	3500000	Proximal	238	6360	8095
Chr 1	5000001	5500000	Proximal	92	5748	8512
Chr 2	3000001	3500000	Proximal	230	5528	7602
Chr 2	36000001	36500000	Proximal	133	6448	8600
Chr 2	38000001	38500000	Proximal	52	6250	9015
Chr 2	40000001	40500000	Proximal	88	6106	9062
Chr 2	41500001	42000000	Proximal	81	6338	9373
Chr 2	49000001	49500000	Proximal	74	5380	8495
Chr 2	77000001	77500000	Proximal	79	6234	8579
Chr 2	237500001	238000000	Proximal	72	5662	8505
Chr 3	1	500000	Proximal	164	5856	9208
Chr 3	500001	1000000	Proximal	131	6408	7921
Chr 3	1000001	1500000	Proximal	141	6708	9111
Chr 3	1500001	2000000	Proximal	224	8198	10917
Chr 3	2000001	2500000	Proximal	125	6204	8987
Chr 3	2500001	3000000	Proximal	79	6162	9345
Chr 3	3000001	3500000	Proximal	78	6922	9454
Chr 3	3500001	4000000	Proximal	93	6738	9082
Chr 3	4000001	4500000	Proximal	207	5718	8880
Chr 3	5500001	6000000	Proximal	86	7364	10419
Chr 3	6000001	6500000	Proximal	103	6330	8774
Chr 3	7000001	7500000	Proximal	66	5702	8627
Chr 3	7500001	8000000	Proximal	70	6528	8832
Chr 3	25000001	25500000	Proximal	54	6186	9348
Chr 3	60000001	60500000	Proximal	71	6850	10073
Chr 3	194500001	195000000	Proximal	145	6798	8503
Chr 4	3500001	4000000	Proximal	284	10332	9576
Chr 4	5500001	6000000	Proximal	71	6568	8966
Chr 4	6000001	6500000	Proximal	124	6208	8734
Chr 4	7000001	7500000	Proximal	243	7344	9556
Chr 4	7500001	8000000	Proximal	240	7388	9812
Chr 4	8000001	8500000	Proximal	141	6036	8812
Chr 4	10000001	10500000	Proximal	214	6368	10900
Chr 4	11500001	12000000	Proximal	61	6038	8970
Chr 4	58000001	58500000	Proximal	101	6312	8309
Chr 4	58500001	59000000	Proximal	89	6326	8560
Chr 4	182000001	182500000	Proximal	62	6412	8541
Chr 5	115500001	116000000	Proximal	97	5678	8958
Chr 5	117500001	118000000	Proximal	79	6616	9483
Chr 6	23500001	24000000	Proximal	76	6394	9526
Chr 7	8500001	9000000	Proximal	138	6542	10110
Chr 7	11500001	12000000	Proximal	97	6612	8690
Chr 7	15000001	15500000	Proximal	146	5846	8938
Chr 7	155500001	156000000	Proximal	172	5900	8580
Chr 7	157500001	158000000	Proximal	554	7594	9471
Chr 8	3500001	4000000	Proximal	230	14270	19993
Chr 8	10000001	10500000	Proximal	68	6718	11045
Chr 8	10500001	11000000	Proximal	68	6198	9620
Chr 8	11000001	11500000	Proximal	116	6404	10166
Chr 8	20000001	20500000	Proximal	47	5784	8750
Chr 8	20500001	21000000	Proximal	63	5610	9042
Chr 8	21000001	21500000	Proximal	73	5648	8746
Chr 8	143000001	143500000	Proximal	268	6334	8208
Chr 8	143500001	144000000	Proximal	244	5242	7037
Chr 9	1000001	1500000	Proximal	79	7014	10453
Chr 9	1500001	2000000	Proximal	90	8042	11908
Chr 9	2000001	2500000	Proximal	109	6774	9770
Chr 9	2500001	3000000	Proximal	73	6228	9681
Chr 9	3000001	3500000	Proximal	34	5740	8966
Chr 9	4000001	4500000	Proximal	126	6894	11246
Chr 9	8000001	8500000	Proximal	77	6954	9872
Chr 9	9000001	9500000	Proximal	71	6312	9780
Chr 9	9500001	10000000	Proximal	154	6168	10071
Chr 9	10000001	10500000	Proximal	149	6730	9923
Chr 9	10500001	11000000	Proximal	98	6396	9058
Chr 9	13500001	14000000	Proximal	53	6524	9335
Chr 9	14500001	15000000	Proximal	92	6034	8809
Chr 9	16000001	16500000	Proximal	87	5836	9089
Chr 9	17500001	18000000	Proximal	84	6094	9404
Chr 9	18000001	18500000	Proximal	67	5382	8905
Chr 9	18500001	19000000	Proximal	85	5964	8760
Chr 9	20000001	20500000	Proximal	48	4434	8510
Chr 9	23000001	23500000	Proximal	128	5511	8947
Chr 9	24500001	25000000	Proximal	73	4900	8692
Chr 9	137500001	138000000	Proximal	175	6492	8727
Chr 11	4500001	5000000	Proximal	154	7342	9552
Chr 11	5000001	5500000	Proximal	131	7784	9213
Chr 11	7500001	8000000	Proximal	104	6682	8397
Chr 11	11000001	11500000	Proximal	87	6500	8534
Chr 11	81000001	81500000	Proximal	124	6268	8558
Chr 11	99000001	99500000	Proximal	142	6560	8083
Chr 11	134000001	134500000	Proximal	214	5386	7932
Chr 12	52500001	53000000	Proximal	95	6258	8107
Chr 12	130500001	131000000	Proximal	149	6482	8303
Chr 13	112500001	113000000	Proximal	247	5340	7424
Chr 14	22500001	23000000	Proximal	153	6260	8352
Chr 14	95000001	95500000	Proximal	52	6298	8379
Chr 14	96000001	96500000	Proximal	46	6250	8502
Chr 14	98500001	99000000	Proximal	47	6026	8715
Chr 15	58000001	58500000	Proximal	47	4836	8773
Chr 15	86500001	87000000	Proximal	36	5518	8948
Chr 15	87000001	87500000	Proximal	37	5196	8628
Chr 15	87500001	88000000	Proximal	83	5878	8579
Chr 15	92500001	93000000	Proximal	96	5562	8497
Chr 16	5500001	6000000	Proximal	79	8818	12685
Chr 16	7500001	8000000	Proximal	49	8344	12204
Chr 16	8000001	8500000	Proximal	83	8736	12316
Chr 16	9500001	10000000	Proximal	27	5768	9098
Chr 16	77500001	78000000	Proximal	81	6858	9807
Chr 16	79000001	79500000	Proximal	75	7800	12586
Chr 16	79500001	80000000	Proximal	66	7000	11266
Chr 16	80000001	80500000	Proximal	87	6716	11063
Chr 16	81500001	82000000	Proximal	96	6872	10507
Chr 16	82000001	82500000	Proximal	91	7560	11215
Chr 16	82500001	83000000	Proximal	60	7568	11878
Chr 16	83000001	83500000	Proximal	64	8570	12555
Chr 16	86000001	86500000	Proximal	134	8282	11419
Chr 16	86500001	87000000	Proximal	130	7456	10516
Chr 17	39000001	39500000	Proximal	205	6174	8154
Chr 18	50000001	50500000	Proximal	74	6330	8582
Chr 19	29500001	30000000	Proximal	53	6282	8008
Chr 20	500001	1000000	Proximal	132	6412	7874
Chr 20	14500001	15000000	Proximal	213	4328	6602
Chr 20	54000001	54500000	Proximal	106	6356	8274
Chr 20	59500001	60000000	Proximal	251	6126	8402
Chr 20	60000001	60500000	Proximal	262	6562	8623
Chr 22	44500001	45000000	Proximal	140	6330	8200
a Windows that are shaded by blue display > 200 CNVG.
b Windows that are shaded by pink display > 6,250 SNPdb.
c Windows that are shaded by yellow display > 8,450 SNP1K.

## Sheet: Distal
Supplementary Table S6.3. Hotspots in Distal zones. Windows highlighted by red font display top-5% levels in CNVG, SNPdb as well as SNP1K.
Chromosome	Start	End	Zone	CNVGa	SNPdbb	SNP1Kc
Chr 1	4000001	4500000	Distal	144	6828	8666
Chr 1	104000001	104500000	Distal	212	2002	4158
Chr 1	196500001	197000000	Distal	291	4736	7149
Chr 1	247500001	248000000	Distal	135	6618	7587
Chr 1	248000001	248500000	Distal	144	6438	8147
Chr 1	248500001	249000000	Distal	277	5296	5745
Chr 2	500001	1000000	Distal	259	6564	8019
Chr 2	1000001	1500000	Distal	357	6942	8209
Chr 2	34500001	35000000	Distal	161	5564	8466
Chr 2	51500001	52000000	Distal	118	5636	8661
Chr 2	52500001	53000000	Distal	106	6752	9134
Chr 2	53000001	53500000	Distal	77	5574	8663
Chr 2	53500001	54000000	Distal	84	5794	8640
Chr 2	56500001	57000000	Distal	103	5938	8620
Chr 2	57000001	57500000	Distal	92	5804	8497
Chr 2	240500001	241000000	Distal	223	5652	7698
Chr 2	241000001	241500000	Distal	254	6640	8137
Chr 2	242500001	243000000	Distal	259	5994	7539
Chr 3	21500001	22000000	Distal	61	6618	9274
Chr 3	22000001	22500000	Distal	109	6468	10170
Chr 3	75500001	76000000	Distal	309	5844	5693
Chr 3	125500001	126000000	Distal	127	6922	8314
Chr 3	162500001	163000000	Distal	213	5364	6692
Chr 4	5000001	5500000	Distal	58	6732	9372
Chr 4	9000001	9500000	Distal	148	10282	9823
Chr 4	9500001	10000000	Distal	168	7274	11292
Chr 4	12000001	12500000	Distal	65	4756	8603
Chr 4	32500001	33000000	Distal	63	6308	8287
Chr 4	49000001	49500000	Distal	208	1870	1751
Chr 4	60000001	60500000	Distal	50	6096	8665
Chr 4	60500001	61000000	Distal	36	5374	8468
Chr 4	63500001	64000000	Distal	98	5906	9064
Chr 4	64000001	64500000	Distal	93	5610	8708
Chr 4	69500001	70000000	Distal	126	6924	8668
Chr 4	70000001	70500000	Distal	214	6992	8891
Chr 4	78000001	78500000	Distal	60	6076	8489
Chr 4	163000001	163500000	Distal	112	6654	8179
Chr 4	165500001	166000000	Distal	91	6418	7723
Chr 4	179500001	180000000	Distal	60	6596	8460
Chr 4	187000001	187500000	Distal	217	5834	7976
Chr 4	189500001	190000000	Distal	248	7644	8847
Chr 5	1	500000	Distal	349	5936	7650
Chr 5	500001	1000000	Distal	548	6174	7024
Chr 5	1500001	2000000	Distal	345	6550	8044
Chr 5	8000001	8500000	Distal	71	6430	7905
Chr 5	17500001	18000000	Distal	201	3766	5871
Chr 5	29500001	30000000	Distal	95	7448	8910
Chr 5	46000001	46500000	Distal	92	4764	8856
Chr 5	75000001	75500000	Distal	62	6370	8029
Chr 5	114000001	114500000	Distal	83	5720	8985
Chr 5	115000001	115500000	Distal	73	6294	9180
Chr 6	1	500000	Distal	207	3446	3986
Chr 6	30000001	30500000	Distal	123	7296	7694
Chr 6	31000001	31500000	Distal	573	21508	14358
Chr 6	57000001	57500000	Distal	199	10384	2934
Chr 6	57500001	58000000	Distal	144	6578	5984
Chr 6	67000001	67500000	Distal	140	6317	8477
Chr 6	67500001	68000000	Distal	118	7166	8637
Chr 6	87000001	87500000	Distal	58	4554	8779
Chr 6	167500001	168000000	Distal	207	6624	7509
Chr 6	168500001	169000000	Distal	394	6636	8336
Chr 6	169000001	169500000	Distal	286	7174	8598
Chr 6	169500001	170000000	Distal	224	5936	7601
Chr 7	7000001	7500000	Distal	90	7320	9598
Chr 7	9000001	9500000	Distal	108	6572	9060
Chr 7	9500001	10000000	Distal	170	6788	8819
Chr 7	10000001	10500000	Distal	77	6608	8901
Chr 7	12000001	12500000	Distal	133	8258	9490
Chr 7	17500001	18000000	Distal	74	5240	8505
Chr 7	19500001	20000000	Distal	77	6324	9525
Chr 7	52500001	53000000	Distal	80	7706	9175
Chr 7	53000001	53500000	Distal	120	6498	8352
Chr 7	61500001	62000000	Distal	243	2838	2909
Chr 7	62000001	62500000	Distal	128	6044	10939
Chr 7	66500001	67000000	Distal	80	6374	6714
Chr 7	152500001	153000000	Distal	103	6354	8263
Chr 7	158000001	158500000	Distal	572	5626	8012
Chr 8	500001	1000000	Distal	417	6654	9980
Chr 8	1000001	1500000	Distal	645	9636	12741
Chr 8	4500001	5000000	Distal	157	10056	15877
Chr 8	5000001	5500000	Distal	114	10522	15188
Chr 8	5500001	6000000	Distal	229	11480	15813
Chr 8	6500001	7000000	Distal	232	8258	11632
Chr 8	13500001	14000000	Distal	212	10742	13721
Chr 8	14000001	14500000	Distal	79	8664	11587
Chr 8	15500001	16000000	Distal	131	7774	11476
Chr 8	16000001	16500000	Distal	155	6610	9922
Chr 8	16500001	17000000	Distal	142	6990	9862
Chr 8	18000001	18500000	Distal	76	7226	10331
Chr 8	47000001	47500000	Distal	98	4514	9004
Chr 9	5000001	5500000	Distal	115	4656	8788
Chr 9	7000001	7500000	Distal	102	6926	10198
Chr 9	7500001	8000000	Distal	81	5860	9873
Chr 9	11000001	11500000	Distal	112	6764	10157
Chr 9	11500001	12000000	Distal	212	7022	10090
Chr 9	12000001	12500000	Distal	191	6190	9286
Chr 9	25000001	25500000	Distal	78	5844	8592
Chr 10	5000001	5500000	Distal	89	6892	8460
Chr 10	19500001	20000000	Distal	124	6772	8784
Chr 10	42000001	42500000	Distal	226	1754	2591
Chr 10	56000001	56500000	Distal	109	6404	7885
Chr 10	68000001	68500000	Distal	230	6856	8379
Chr 10	133500001	134000000	Distal	262	5552	7313
Chr 11	21500001	22000000	Distal	93	7144	8386
Chr 11	23000001	23500000	Distal	86	6750	7782
Chr 11	25000001	25500000	Distal	158	6554	8176
Chr 11	25500001	26000000	Distal	200	6476	8215
Chr 11	26000001	26500000	Distal	70	6296	7859
Chr 11	48500001	49000000	Distal	347	6728	8453
Chr 11	50000001	50500000	Distal	127	5008	8883
Chr 11	51000001	51500000	Distal	60	5246	8548
Chr 11	55000001	55500000	Distal	226	7650	10752
Chr 11	55500001	56000000	Distal	76	7114	8613
Chr 11	71000001	71500000	Distal	91	7222	8685
Chr 11	99500001	100000000	Distal	101	6124	8985
Chr 11	134500001	135000000	Distal	245	6306	8027
Chr 12	30000001	30500000	Distal	135	7008	8583
Chr 12	34500001	35000000	Distal	67	6392	8801
Chr 12	38000001	38500000	Distal	142	8362	10895
Chr 12	131000001	131500000	Distal	212	6692	8485
Chr 12	131500001	132000000	Distal	383	6488	7676
Chr 13	19500001	20000000	Distal	141	8422	9278
Chr 13	57500001	58000000	Distal	261	3228	5346
Chr 13	85500001	86000000	Distal	119	6286	7784
Chr 13	113000001	113500000	Distal	223	5466	7808
Chr 13	114500001	115000000	Distal	382	5720	6625
Chr 14	20000001	20500000	Distal	214	4414	5384
Chr 14	22000001	22500000	Distal	116	6340	8204
Chr 14	106000001	106500000	Distal	434	6858	7624
Chr 14	106500001	107000000	Distal	304	9338	8959
Chr 15	20500001	21000000	Distal	232	1852	533
Chr 15	24000001	24500000	Distal	205	8416	9618
Chr 15	24500001	25000000	Distal	215	8526	9839
Chr 15	26000001	26500000	Distal	51	5982	8458
Chr 15	54000001	54500000	Distal	79	6446	8535
Chr 15	54500001	55000000	Distal	58	6334	8229
Chr 15	55000001	55500000	Distal	78	6356	8437
Chr 15	100500001	101000000	Distal	121	8084	10347
Chr 16	33500001	34000000	Distal	391	4562	2265
Chr 16	46000001	46500000	Distal	306	558	204
Chr 16	80500001	81000000	Distal	103	6674	10167
Chr 16	87000001	87500000	Distal	127	6348	9615
Chr 18	14000001	14500000	Distal	105	6608	7801
Chr 18	63500001	64000000	Distal	201	5304	7520
Chr 18	75000001	75500000	Distal	164	6964	8391
Chr 18	77500001	78000000	Distal	269	4530	6704
Chr 19	1	500000	Distal	272	4028	3708
Chr 19	2500001	3000000	Distal	194	6296	8202
Chr 19	22500001	23000000	Distal	115	7122	2872
Chr 19	23500001	24000000	Distal	129	6562	1252
Chr 19	43500001	44000000	Distal	309	6930	5509
Chr 19	52000001	52500000	Distal	108	6398	4244
Chr 19	53000001	53500000	Distal	254	7582	2320
Chr 19	53500001	54000000	Distal	217	6950	7835
Chr 19	55000001	55500000	Distal	315	7068	7368
Chr 20	23500001	24000000	Distal	87	6172	9243
Chr 21	10500001	11000000	Distal	309	2890	718
Chr 21	18500001	19000000	Distal	60	6276	8595
Chr 21	20000001	20500000	Distal	67	6264	8015
Chr 21	21500001	22000000	Distal	133	6358	8293
Chr 21	24500001	25000000	Distal	123	5868	8524
Chr 21	25000001	25500000	Distal	107	6992	9189
Chr 21	44500001	45000000	Distal	224	4214	6195
Chr 21	46000001	46500000	Distal	242	7108	8403
Chr 21	47000001	47500000	Distal	343	4482	6974
Chr 22	22500001	23000000	Distal	307	6858	7418
Chr 22	23000001	23500000	Distal	358	5594	8174
Chr 22	25500001	26000000	Distal	262	6252	7777
Chr 22	47500001	48000000	Distal	175	5746	8893
a Windows that are shaded by blue display > 200 CNVG.
b Windows that are shaded by pink display > 6,250 SNPdb.
c Windows that are shaded by yellow display > 8,450 SNP1K.

## Sheet: Gene list
Supplementary Table S6.4. Genes within hotspot windows
Chromosome	Window Start	Window End	Zone	No. CNVG	No. SNPdb	No. SNP1K	Gene	Gene.Start	Gene.End	Description	Ensemble.ID
chr3	1500001	2000000	Proximal	224	8198	10917	AC090043.1	1637461	1637929		ENSG00000184423
							RPL23AP39	1771754	1772158	ribosomal protein L23a pseudogene 39 [Source:HGNC Symbol;Acc:36470]	ENSG00000214074
							RPL21P17	1947335	1947809	ribosomal protein L21 pseudogene 17 [Source:HGNC Symbol;Acc:19416]	ENSG00000214073
chr4	3500001	4000000	Proximal	284	10332	9576	DOK7	3465033	3503200	docking protein 7 [Source:HGNC Symbol;Acc:26594]	ENSG00000175920
							RP11-529E10.6	3505324	3506184		ENSG00000261643
							LRPAP1	3508103	3534286	low density lipoprotein receptor-related protein associated protein 1 [Source:HGNC Symbol;Acc:6701]	ENSG00000163956
							AL590235.1	3511523	3511678	Uncharacterized protein [Source:UniProtKB/TrEMBL;Acc:M0QXW5]	ENSG00000268781
							RP11-529E10.7	3546282	3550523		ENSG00000270090
							LINC00955	3578596	3592438	long intergenic non-protein coding RNA 955 [Source:HGNC Symbol;Acc:26644]	ENSG00000216560
							RP3-368B9.2	3634756	3635702		ENSG00000250681
							RP3-513G18.2	3675320	3679582		ENSG00000250632
							AC141928.1	3760475	3765117		ENSG00000250986
							ADRA2C	3768075	3770251	adrenoceptor alpha 2C [Source:HGNC Symbol;Acc:283]	ENSG00000184160
							OR7E163P	3891083	3891976	olfactory receptor, family 7, subfamily E, member 163, pseudogene [Source:HGNC Symbol;Acc:45040]	ENSG00000251166
							OR7E162P	3903293	3904321	olfactory receptor, family 7, subfamily E, member 162 pseudogene [Source:HGNC Symbol;Acc:28374]	ENSG00000234386
							RP11-718M20.5	3912010	3912331		ENSG00000249522
							AC226119.5	3916910	3957148		ENSG00000253917
							AC226119.4	3916914	3926001		ENSG00000271977
							ALG1L7P	3937174	3944248	asparagine-linked glycosylation 1-like 7, pseudogene [Source:HGNC Symbol;Acc:44376]	ENSG00000251271
							FAM86EP	3943487	3957146	family with sequence similarity 86, member E, pseudogene [Source:HGNC Symbol;Acc:28017]	ENSG00000251669
							ENPP7P9	3968761	3969387	ectonucleotide pyrophosphatase/phosphodiesterase 7 pseudogene 9 [Source:HGNC Symbol;Acc:48692]	ENSG00000250476
chr4	7000001	7500000	Proximal	243	7344	9556	TBC1D14	6910969	7034845	TBC1 domain family, member 14 [Source:HGNC Symbol;Acc:29246]	ENSG00000132405
							AC097382.5	6997068	7000685		ENSG00000187904
							RP11-367J11.2	7032281	7047958		ENSG00000245748
							CCDC96	7042579	7044728	coiled-coil domain containing 96 [Source:HGNC Symbol;Acc:26900]	ENSG00000173013
							TADA2B	7043626	7059679	transcriptional adaptor 2B [Source:HGNC Symbol;Acc:30781]	ENSG00000173011
							GRPEL1	7060633	7069924	GrpE-like 1, mitochondrial (E. coli) [Source:HGNC Symbol;Acc:19696]	ENSG00000109519
							RP11-367J11.3	7096298	7105112		ENSG00000245468
							RN7SKP36	7113815	7114126	RNA, 7SK small nuclear pseudogene 36 [Source:HGNC Symbol;Acc:45760]	ENSG00000200867
							SORCS2	7194265	7744554	sortilin-related VPS10 domain containing receptor 2 [Source:HGNC Symbol;Acc:16698]	ENSG00000184985
							MIR4798	7312177	7312251	microRNA 4798 [Source:HGNC Symbol;Acc:41616]	ENSG00000264658
							PSAPL1	7432022	7436700	prosaposin-like 1 (gene/pseudogene) [Source:HGNC Symbol;Acc:33131]	ENSG00000178597
							MIR4274	7461755	7461845	microRNA 4274 [Source:HGNC Symbol;Acc:38194]	ENSG00000266690
chr4	7500001	8000000	Proximal	240	7388	9812	AFAP1-AS1	7755817	7780655	AFAP1 antisense RNA 1 [Source:HGNC Symbol;Acc:28141]	ENSG00000272620
							AFAP1	7760441	7941653	actin filament associated protein 1 [Source:HGNC Symbol;Acc:24017]	ENSG00000196526
							AC097381.1	7940728	7942022		ENSG00000228919
							ABLIM2	7967039	8160559	actin binding LIM protein family, member 2 [Source:HGNC Symbol;Acc:19195]	ENSG00000163995
chr4	10000001	10500000	Proximal	214	6368	10900	SLC2A9	9772777	10056560	solute carrier family 2 (facilitated glucose transporter), member 9 [Source:HGNC Symbol;Acc:13446]	ENSG00000109667
							RP11-448G15.1	10008106	10011349		ENSG00000250413
							RP11-448G15.3	10069713	10074643		ENSG00000261490
							WDR1	10075963	10118573	WD repeat domain 1 [Source:HGNC Symbol;Acc:12754]	ENSG00000071127
							MIR3138	10080235	10080316	microRNA 3138 [Source:HGNC Symbol;Acc:38341]	ENSG00000264931
							RNA5SP155	10117380	10117508	RNA, 5S ribosomal pseudogene 155 [Source:HGNC Symbol;Acc:43055]	ENSG00000223086
							RP11-480G3.1	10144991	10145279		ENSG00000250393
							AC006499.7	10168783	10169389		ENSG00000251296
							AC006499.6	10201447	10202296		ENSG00000248777
							AC006499.9	10239837	10239859		ENSG00000271544
							AC006499.8	10256550	10258245		ENSG00000250040
							AC006499.5	10261069	10261762		ENSG00000250573
							AC006499.4	10269519	10269855		ENSG00000250074
							AC006499.3	10286585	10287332		ENSG00000250505
							AC006499.2	10293819	10294332		ENSG00000251278
							AC006499.1	10296087	10297203		ENSG00000251338
							RP11-136I13.1	10412620	10413268		ENSG00000250613
							ZNF518B	10441498	10459034	zinc finger protein 518B [Source:HGNC Symbol;Acc:29365]	ENSG00000178163
							RP11-136I13.2	10480148	10480547		ENSG00000248419
							CLNK	10488019	10686489	cytokine-dependent hematopoietic cell linker [Source:HGNC Symbol;Acc:17438]	ENSG00000109684
chr4	70000001	70500000	Distal	214	6992	8891	RP13-644M16.3	69997069	70000532		ENSG00000250100
							RP13-644M16.2	70010452	70013389		ENSG00000251427
							RP13-644M16.4	70047378	70048090		ENSG00000196472
							RP11-704M14.1	70047818	70082484		ENSG00000250696
							UGT2B11	70065669	70080449	UDP glucuronosyltransferase 2 family, polypeptide B11 [Source:HGNC Symbol;Acc:12545]	ENSG00000213759
							RP11-704M14.2	70081626	70082353		ENSG00000268803
							RP11-618I10.1	70108346	70116533		ENSG00000249763
							UGT2B28	70146217	70160768	UDP glucuronosyltransferase 2 family, polypeptide B28 [Source:HGNC Symbol;Acc:13479]	ENSG00000135226
							RP11-618I10.4	70172187	70172891		ENSG00000251691
							RP11-618I10.2	70212327	70223895		ENSG00000250612
							RP11-618I10.3	70253298	70254025		ENSG00000268209
							RP11-790I12.1	70255208	70267799		ENSG00000215110
							RP11-790I12.6	70272649	70273373		ENSG00000248824
							RP11-790I12.2	70274554	70288882		ENSG00000249956
							RP11-790I12.3	70303075	70306768		ENSG00000250828
							RP11-790I12.4	70315732	70317331		ENSG00000249686
							AC108078.1	70345049	70345152		ENSG00000264696
							UGT2B4	70345883	70391732	UDP glucuronosyltransferase 2 family, polypeptide B4 [Source:HGNC Symbol;Acc:12553]	ENSG00000156096
							UGT2A3P7	70383385	70384118	UDP glucuronosyltransferase 2 family, polypeptide A3 pseudogene 7 [Source:HGNC Symbol;Acc:39429]	ENSG00000248886
							RP11-401E5.2	70438109	70451245		ENSG00000251177
							UGT2A1	70454135	70518965	UDP glucuronosyltransferase 2 family, polypeptide A1, complex locus [Source:HGNC Symbol;Acc:12542]	ENSG00000173610
							UGT2A2	70454135	70505360	UDP glucuronosyltransferase 2 family, polypeptide A2 [Source:HGNC Symbol;Acc:28183]	ENSG00000271271
							UGT2A1	70454912	70518967	UDP glucuronosyltransferase 2 family, polypeptide A1, complex locus [Source:HGNC Symbol;Acc:12542]	ENSG00000270386
chr4	189000001	189500000	Genic	317	7608	9025	TRIML2	189012427	189030757	tripartite motif family-like 2 [Source:HGNC Symbol;Acc:26378]	ENSG00000179046
							RP11-713C19.1	189027712	189028068		ENSG00000241011
							RNU6-173P	189042685	189042788	RNA, U6 small nuclear 173, pseudogene [Source:HGNC Symbol;Acc:47136]	ENSG00000201085
							TRIML1	189060573	189068897	tripartite motif family-like 1 [Source:HGNC Symbol;Acc:26698]	ENSG00000184108
							RP11-366H4.3	189061976	189064533		ENSG00000247130
							RP11-366H4.1	189081219	189082293		ENSG00000248370
							RP11-219G10.1	189270530	189271178		ENSG00000242169
							NARG2P1	189308625	189310820	NMDA receptor regulated 2 pseudogene 1 [Source:HGNC Symbol;Acc:48856]	ENSG00000248880
							LINC01060	189321890	189602205	long intergenic non-protein coding RNA 1060 [Source:HGNC Symbol;Acc:49081]	ENSG00000249378
chr4	189500001	190000000	Distal	248	7644	8847	RP11-756P10.1	189552078	189552901		ENSG00000250523
							RNU7-192P	189637819	189637879	RNA, U7 small nuclear 192 pseudogene [Source:HGNC Symbol;Acc:45726]	ENSG00000252275
							RP11-756P10.3	189659506	189660648		ENSG00000180015
							RP11-756P10.4	189678833	189700133		ENSG00000249269
							RP11-756P10.5	189697811	189706665		ENSG00000251619
							RP11-756P10.2	189698833	189717787		ENSG00000250626
							RP11-818C3.1	189911869	189923229		ENSG00000250024
chr6	29500001	30000000	Genic	496	16712	11893	LINC01015	29497197	29501345	long intergenic non-protein coding RNA 1015 [Source:HGNC Symbol;Acc:48988]	ENSG00000224582
							GPR53P	29505481	29506564	G protein-coupled receptor 53, pseudogene [Source:HGNC Symbol;Acc:4509]	ENSG00000229281
							OR2I1P	29520996	29521943	olfactory receptor, family 2, subfamily I, member 1 pseudogene [Source:HGNC Symbol;Acc:8258]	ENSG00000237988
							UBD	29523292	29527702	ubiquitin D [Source:HGNC Symbol;Acc:18795]	ENSG00000213886
							GABBR1	29523406	29601753	gamma-aminobutyric acid (GABA) B receptor, 1 [Source:HGNC Symbol;Acc:4070]	ENSG00000204681
							OR2H5P	29541686	29542613	olfactory receptor, family 2, subfamily H, member 5 pseudogene [Source:HGNC Symbol;Acc:8256]	ENSG00000232173
							TMEM183AP1	29545236	29545525	transmembrane protein 183A pseudogene 1 [Source:HGNC Symbol;Acc:33458]	ENSG00000227609
							SNORD32B	29550026	29550109	small nucleolar RNA, C/D box 32B [Source:HGNC Symbol;Acc:32719]	ENSG00000201330
							RPL13AP	29550285	29550802	ribosomal protein L13a pseudogene [Source:HGNC Symbol;Acc:13977]	ENSG00000231301
							OR2H2	29555683	29556745	olfactory receptor, family 2, subfamily H, member 2 [Source:HGNC Symbol;Acc:8253]	ENSG00000204657
							SUMO2P1	29603837	29604120	SUMO2 pseudogene 1 [Source:HGNC Symbol;Acc:13985]	ENSG00000235238
							MOG	29624758	29640149	myelin oligodendrocyte glycoprotein [Source:HGNC Symbol;Acc:7197]	ENSG00000204655
							ZFP57	29640169	29648887	ZFP57 zinc finger protein [Source:HGNC Symbol;Acc:18791]	ENSG00000204644
							ZDHHC20P1	29675902	29676324	zinc finger, DHHC-type containing 20 pseudogene 1 [Source:HGNC Symbol;Acc:33456]	ENSG00000233916
							HLA-F	29690552	29706305	major histocompatibility complex, class I, F [Source:HGNC Symbol;Acc:4963]	ENSG00000204642
							HCG4P11	29690758	29691748	HLA complex group 4 pseudogene 11 [Source:HGNC Symbol;Acc:22930]	ENSG00000225864
							HLA-F-AS1	29694378	29716826	HLA-F antisense RNA 1 [Source:HGNC Symbol;Acc:26645]	ENSG00000214922
							RPL23AP1	29694446	29694916	ribosomal protein L23a pseudogene 1 [Source:HGNC Symbol;Acc:10318]	ENSG00000239257
							MICE	29709508	29716746	MHC class I polypeptide-related sequence E (pseudogene) [Source:HGNC Symbol;Acc:7094]	ENSG00000273340
							HCG9P5	29716066	29716290	HLA complex group 9 pseudogene 5 [Source:HGNC Symbol;Acc:30983]	ENSG00000227758
							Y_RNA	29718148	29718249	Y RNA [Source:RFAM;Acc:RF00019]	ENSG00000199290
							IFITM4P	29718506	29718925	interferon induced transmembrane protein 4 pseudogene [Source:HGNC Symbol;Acc:21669]	ENSG00000235821
							XXbac-BPG170G13.32	29719742	29719984		ENSG00000272236
							XXbac-BPG170G13.31	29731035	29731169		ENSG00000270896
							HLA-V	29758731	29765588	major histocompatibility complex, class I, V (pseudogene) [Source:HGNC Symbol;Acc:23482]	ENSG00000181126
							HCG4	29758816	29760850	HLA complex group 4 (non-protein coding) [Source:HGNC Symbol;Acc:21241]	ENSG00000176998
							HLA-P	29768192	29770202	major histocompatibility complex, class I, P (pseudogene) [Source:HGNC Symbol;Acc:21196]	ENSG00000261548
							RPL7AP7	29770972	29771768	ribosomal protein L7a pseudogene 7 [Source:HGNC Symbol;Acc:21395]	ENSG00000213880
							MICG	29780342	29780473	MHC class I polypeptide-related sequence G (pseudogene) [Source:HGNC Symbol;Acc:16802]	ENSG00000237042
							HLA-G	29794744	29798902	major histocompatibility complex, class I, G [Source:HGNC Symbol;Acc:4964]	ENSG00000204632
							HCG4P8	29795162	29796141	HLA complex group 4 pseudogene 8 [Source:HGNC Symbol;Acc:22927]	ENSG00000229142
							MICF	29820140	29820268	MHC class I polypeptide-related sequence F (pseudogene) [Source:HGNC Symbol;Acc:16801]	ENSG00000233265
							HCG4P7	29855071	29856045	HLA complex group 4 pseudogene 7 [Source:HGNC Symbol;Acc:22926]	ENSG00000230521
							HLA-H	29855350	29858259	major histocompatibility complex, class I, H (pseudogene) [Source:HGNC Symbol;Acc:4965]	ENSG00000206341
							HLA-T	29864431	29865563	major histocompatibility complex, class I, T (pseudogene) [Source:HGNC Symbol;Acc:23478]	ENSG00000231130
							DDX39BP1	29874320	29874686	DEAD (Asp-Glu-Ala-Asp) box polypeptide 39B pseudogene 1 [Source:HGNC Symbol;Acc:33450]	ENSG00000233677
							MCCD1P1	29875560	29876422	mitochondrial coiled-coil domain 1 pseudogene 1 [Source:HGNC Symbol;Acc:33449]	ENSG00000235963
							HCG4B	29893760	29894750	HLA complex group 4B (non-protein coding) [Source:HGNC Symbol;Acc:22919]	ENSG00000227262
							HLA-K	29894236	29897009	major histocompatibility complex, class I, K (pseudogene) [Source:HGNC Symbol;Acc:4969]	ENSG00000230795
							HLA-U	29901878	29902063	major histocompatibility complex, class I, U (pseudogene) [Source:HGNC Symbol;Acc:23477]	ENSG00000228078
							HLA-A	29909037	29913661	major histocompatibility complex, class I, A [Source:HGNC Symbol;Acc:4931]	ENSG00000206503
							HCG4P5	29909852	29910844	HLA complex group 4 pseudogene 5 [Source:HGNC Symbol;Acc:22925]	ENSG00000227766
							HLA-W	29924373	29926347	major histocompatibility complex, class I, W (pseudogene) [Source:HGNC Symbol;Acc:23425]	ENSG00000235290
							MICD	29938578	29940241	MHC class I polypeptide-related sequence D (pseudogene) [Source:HGNC Symbol;Acc:7093]	ENSG00000229390
							HCG9	29942889	29946183	HLA complex group 9 (non-protein coding) [Source:HGNC Symbol;Acc:21243]	ENSG00000204625
							DDX39BP2	29960986	29961382	DEAD (Asp-Glu-Ala-Asp) box polypeptide 39B pseudogene 2 [Source:HGNC Symbol;Acc:33461]	ENSG00000238024
							MCCD1P2	29962214	29963091	mitochondrial coiled-coil domain 1 pseudogene 2 [Source:HGNC Symbol;Acc:33462]	ENSG00000224312
							ZNRD1-AS1	29968788	30029417	ZNRD1 antisense RNA 1 [Source:HGNC Symbol;Acc:13924]	ENSG00000204623
							HCG4P3	29973898	29974893	HLA complex group 4 pseudogene 3 [Source:HGNC Symbol;Acc:22922]	ENSG00000237669
							HLA-J	29974360	29977733	major histocompatibility complex, class I, J (pseudogene) [Source:HGNC Symbol;Acc:4967]	ENSG00000204622
							ETF1P1	29999490	30000780	eukaryotic translation termination factor 1 pseudogene 1 [Source:HGNC Symbol;Acc:3478]	ENSG00000232757
chr6	31000001	31500000	Distal	573	21508	14358	MUC22	30978251	31003179	mucin 22 [Source:HGNC Symbol;Acc:39755]	ENSG00000261272
							HCG22	31021227	31027667	HLA complex group 22 [Source:HGNC Symbol;Acc:27780]	ENSG00000228789
							RNU6-1133P	31050787	31050886	RNA, U6 small nuclear 1133, pseudogene [Source:HGNC Symbol;Acc:48096]	ENSG00000222895
							C6orf15	31079000	31080336	chromosome 6 open reading frame 15 [Source:HGNC Symbol;Acc:13927]	ENSG00000204542
							PSORS1C1	31082527	31107869	psoriasis susceptibility 1 candidate 1 [Source:HGNC Symbol;Acc:17202]	ENSG00000204540
							CDSN	31082867	31088223	corneodesmosin [Source:HGNC Symbol;Acc:1802]	ENSG00000204539
							PSORS1C2	31105313	31107127	psoriasis susceptibility 1 candidate 2 [Source:HGNC Symbol;Acc:17199]	ENSG00000204538
							POLR2LP	31108504	31108690	polymerase (RNA) II (DNA directed) polypeptide L pseudogene [Source:HGNC Symbol;Acc:31340]	ENSG00000238211
							CCHCR1	31110216	31126015	coiled-coil alpha-helical rod protein 1 [Source:HGNC Symbol;Acc:13930]	ENSG00000204536
							TCF19	31126319	31134936	transcription factor 19 [Source:HGNC Symbol;Acc:11629]	ENSG00000137310
							POU5F1	31132119	31148508	POU class 5 homeobox 1 [Source:HGNC Symbol;Acc:9221]	ENSG00000204531
							PSORS1C3	31141512	31145676	psoriasis susceptibility 1 candidate 3 (non-protein coding) [Source:HGNC Symbol;Acc:17203]	ENSG00000204528
							XXbac-BPG299F13.17	31162977	31165814		ENSG00000272501
							HCG27	31165537	31171745	HLA complex group 27 (non-protein coding) [Source:HGNC Symbol;Acc:27366]	ENSG00000206344
							XXbac-BPG299F13.14	31167942	31169695		ENSG00000271821
							XXbac-BPG299F13.15	31190690	31190870		ENSG00000255726
							XXbac-BPG299F13.16	31192119	31192835		ENSG00000255899
							HLA-C	31236526	31239907	major histocompatibility complex, class I, C [Source:HGNC Symbol;Acc:4933]	ENSG00000204525
							USP8P1	31243349	31246531	ubiquitin specific peptidase 8 pseudogene 1 [Source:HGNC Symbol;Acc:13987]	ENSG00000214892
							RPL3P2	31248094	31249296	ribosomal protein L3 pseudogene 2 [Source:HGNC Symbol;Acc:17834]	ENSG00000227939
							WASF5P	31255287	31256741	WAS protein family, member 5, pseudogene [Source:HGNC Symbol;Acc:21665]	ENSG00000231402
							XXbac-BPG248L24.13	31261685	31269419		ENSG00000256166
							XXbac-BPG248L24.10	31275592	31276326		ENSG00000229836
							HLA-B	31321649	31324965	major histocompatibility complex, class I, B [Source:HGNC Symbol;Acc:4932]	ENSG00000234745
							XXbac-BPG248L24.12	31324424	31325414		ENSG00000271581
							DHFRP2	31334129	31334675	dihydrofolate reductase pseudogene 2 [Source:HGNC Symbol;Acc:2863]	ENSG00000228432
							RNU6-283P	31337911	31338017	RNA, U6 small nuclear 283, pseudogene [Source:HGNC Symbol;Acc:47246]	ENSG00000201658
							AL671883.1	31342095	31342180		ENSG00000265294
							FGFR3P1	31345196	31345796	fibroblast growth factor receptor 3 pseudogene 1 [Source:HGNC Symbol;Acc:21664]	ENSG00000230994
							ZDHHC20P2	31348188	31348616	zinc finger, DHHC-type containing 20 pseudogene 2 [Source:HGNC Symbol;Acc:33457]	ENSG00000223702
							HLA-S	31349851	31350065	major histocompatibility complex, class I, S (pseudogene) [Source:HGNC Symbol;Acc:19395]	ENSG00000225851
							XXbac-BPG181B23.7	31362066	31363272		ENSG00000272221
							HCP5	31368479	31445283	HLA complex P5 (non-protein coding) [Source:HGNC Symbol;Acc:21659]	ENSG00000206337
							Y_RNA	31369929	31370027	Y RNA [Source:RFAM;Acc:RF00019]	ENSG00000199332
							MICA	31371356	31383092	MHC class I polypeptide-related sequence A [Source:HGNC Symbol;Acc:7090]	ENSG00000204520
							LINC01149	31409444	31414750	long intergenic non-protein coding RNA 1149 [Source:HGNC Symbol;Acc:39757]	ENSG00000230174
							XXbac-BPG181B23.6	31430505	31431113		ENSG00000233902
							MICB	31462658	31478901	MHC class I polypeptide-related sequence B [Source:HGNC Symbol;Acc:7091]	ENSG00000204516
							Y_RNA	31464466	31464567	Y RNA [Source:RFAM;Acc:RF00019]	ENSG00000201680
							XXbac-BPG16N22.5	31483756	31483988		ENSG00000256851
							PPIAP9	31487257	31488068	peptidylprolyl isomerase A (cyclophilin A) pseudogene 9 [Source:HGNC Symbol;Acc:9272]	ENSG00000219797
							RPL15P4	31495891	31496470	ribosomal protein L15 pseudogene 4 [Source:HGNC Symbol;Acc:21663]	ENSG00000225499
							MCCD1	31496494	31498009	mitochondrial coiled-coil domain 1 [Source:HGNC Symbol;Acc:20668]	ENSG00000204511
							ATP6V1G2-DDX39B	31497996	31514385	ATP6V1G2-DDX39B readthrough (NMD candidate) [Source:HGNC Symbol;Acc:41999]	ENSG00000254870
							DDX39B	31497996	31510225	DEAD (Asp-Glu-Ala-Asp) box polypeptide 39B [Source:HGNC Symbol;Acc:13917]	ENSG00000198563
chr6	32000001	32500000	Genic	412	15498	10493	C4B	31982539	32003195	complement component 4B (Chido blood group) [Source:HGNC Symbol;Acc:1324]	ENSG00000224389
							C4B-AS1	32000490	32004035	C4B antisense RNA 1 [Source:HGNC Symbol;Acc:39752]	ENSG00000229776
							CYP21A2	32006042	32009447	cytochrome P450, family 21, subfamily A, polypeptide 2 [Source:HGNC Symbol;Acc:2600]	ENSG00000231852
							TNXB	32008931	32083111	tenascin XB [Source:HGNC Symbol;Acc:11976]	ENSG00000168477
							RNA5SP206	32046285	32046405	RNA, 5S ribosomal pseudogene 206 [Source:HGNC Symbol;Acc:43106]	ENSG00000252512
							ATF6B	32065953	32096030	activating transcription factor 6 beta [Source:HGNC Symbol;Acc:2349]	ENSG00000213676
							FKBPL	32096484	32098068	FK506 binding protein like [Source:HGNC Symbol;Acc:13949]	ENSG00000204315
							PRRT1	32116136	32122150	proline-rich transmembrane protein 1 [Source:HGNC Symbol;Acc:13943]	ENSG00000204314
							PPT2	32121218	32134011	palmitoyl-protein thioesterase 2 [Source:HGNC Symbol;Acc:9326]	ENSG00000221988
							PPT2-EGFL8	32121622	32139755	PPT2-EGFL8 readthrough (NMD candidate) [Source:HGNC Symbol;Acc:48343]	ENSG00000258388
							EGFL8	32132360	32136058	EGF-like-domain, multiple 8 [Source:HGNC Symbol;Acc:13944]	ENSG00000241404
							AGPAT1	32135989	32145873	1-acylglycerol-3-phosphate O-acyltransferase 1 [Source:HGNC Symbol;Acc:324]	ENSG00000204310
							RNF5	32146131	32151930	ring finger protein 5, E3 ubiquitin protein ligase [Source:HGNC Symbol;Acc:10068]	ENSG00000204308
							AGER	32148745	32152101	advanced glycosylation end product-specific receptor [Source:HGNC Symbol;Acc:320]	ENSG00000204305
							PBX2	32152512	32157963	pre-B-cell leukemia homeobox 2 [Source:HGNC Symbol;Acc:8633]	ENSG00000204304
							XXbac-BPG300A18.13	32152516	32153659		ENSG00000273333
							GPSM3	32158543	32163300	G-protein signaling modulator 3 [Source:HGNC Symbol;Acc:13945]	ENSG00000213654
							NOTCH4	32162620	32191844	notch 4 [Source:HGNC Symbol;Acc:7884]	ENSG00000204301
							XXbac-BPG154L12.4	32223488	32233615		ENSG00000225914
							C6orf10	32256303	32339684	chromosome 6 open reading frame 10 [Source:HGNC Symbol;Acc:13922]	ENSG00000204296
							HNRNPA1P2	32292996	32293955	heterogeneous nuclear ribonucleoprotein A1 pseudogene 2 [Source:HGNC Symbol;Acc:13958]	ENSG00000237285
							RNU6-603P	32320654	32320760	RNA, U6 small nuclear 603, pseudogene [Source:HGNC Symbol;Acc:47566]	ENSG00000223335
							HCG23	32358287	32361463	HLA complex group 23 (non-protein coding) [Source:HGNC Symbol;Acc:19713]	ENSG00000228962
							BTNL2	32361740	32374905	butyrophilin-like 2 (MHC class II associated) [Source:HGNC Symbol;Acc:1142]	ENSG00000204290
							HLA-DRA	32407619	32412823	major histocompatibility complex, class II, DR alpha [Source:HGNC Symbol;Acc:4947]	ENSG00000204287
							HLA-DRB9	32427598	32441277	major histocompatibility complex, class II, DR beta 9 (pseudogene) [Source:HGNC Symbol;Acc:4957]	ENSG00000196301
							HLA-DRB5	32485120	32498064	major histocompatibility complex, class II, DR beta 5 [Source:HGNC Symbol;Acc:4953]	ENSG00000198502
chr6	32500001	33000000	Genic	882	28690	17292	RNU1-61P	32517717	32517867	RNA, U1 small nuclear 61, pseudogene [Source:HGNC Symbol;Acc:48403]	ENSG00000251916
							HLA-DRB6	32520490	32527799	major histocompatibility complex, class II, DR beta 6 (pseudogene) [Source:HGNC Symbol;Acc:4954]	ENSG00000229391
							HLA-DRB1	32546546	32557625	major histocompatibility complex, class II, DR beta 1 [Source:HGNC Symbol;Acc:4948]	ENSG00000196126
							HLA-DQA1	32595956	32614839	major histocompatibility complex, class II, DQ alpha 1 [Source:HGNC Symbol;Acc:4942]	ENSG00000196735
							HLA-DQB1	32627244	32636160	major histocompatibility complex, class II, DQ beta 1 [Source:HGNC Symbol;Acc:4944]	ENSG00000179344
							HLA-DQB1-AS1	32627657	32628506	HLA-DQB1 antisense RNA 1 [Source:HGNC Symbol;Acc:39762]	ENSG00000223534
							XXbac-BPG254F23.6	32627663	32630227		ENSG00000241287
							MTCO3P1	32673901	32674732	MT-CO3 pseudogene 1 [Source:HGNC Symbol;Acc:31342]	ENSG00000235040
							XXbac-BPG254F23.7	32685782	32686612		ENSG00000232080
							HLA-DQB3	32698535	32699472	major histocompatibility complex, class II, DQ beta 3 [Source:HGNC Symbol;Acc:4946]	ENSG00000226030
							HLA-DQA2	32709119	32714992	major histocompatibility complex, class II, DQ alpha 2 [Source:HGNC Symbol;Acc:4943]	ENSG00000237541
							MIR3135B	32717689	32717756	microRNA 3135b [Source:HGNC Symbol;Acc:41783]	ENSG00000263649
							HLA-DQB2	32723875	32731311	major histocompatibility complex, class II, DQ beta 2 [Source:HGNC Symbol;Acc:4945]	ENSG00000232629
							HLA-DOB	32780540	32784825	major histocompatibility complex, class II, DO beta [Source:HGNC Symbol;Acc:4937]	ENSG00000241106
							TAP2	32781544	32806599	Uncharacterized protein [Source:UniProtKB/TrEMBL;Acc:E7ENX8]	ENSG00000250264
							TAP2	32789610	32806557	transporter 2, ATP-binding cassette, sub-family B (MDR/TAP) [Source:HGNC Symbol;Acc:44]	ENSG00000204267
							PSMB8	32808494	32812480	proteasome (prosome, macropain) subunit, beta type, 8 [Source:HGNC Symbol;Acc:9545]	ENSG00000204264
							TAPSAR1	32811863	32814272	TAP1 and PSMB8 antisense RNA 1 [Source:HGNC Symbol;Acc:39758]	ENSG00000204261
							PSMB9	32811913	32827362	proteasome (prosome, macropain) subunit, beta type, 9 [Source:HGNC Symbol;Acc:9546]	ENSG00000240065
							TAP1	32812986	32821755	transporter 1, ATP-binding cassette, sub-family B (MDR/TAP) [Source:HGNC Symbol;Acc:43]	ENSG00000168394
							PPP1R2P1	32846948	32847625	protein phosphatase 1, regulatory (inhibitor) subunit 2 pseudogene 1 [Source:HGNC Symbol;Acc:9289]	ENSG00000234515
							HLA-Z	32864193	32864267	major histocompatibility complex, class I, Z (pseudogene) [Source:HGNC Symbol;Acc:19394]	ENSG00000235301
							HLA-DMB	32902406	32908847	major histocompatibility complex, class II, DM beta [Source:HGNC Symbol;Acc:4935]	ENSG00000242574
							AL645941.1	32904693	32904787		ENSG00000212066
							XXbac-BPG181M17.5	32905141	32920899	Uncharacterized protein [Source:UniProtKB/TrEMBL;Acc:F6UB75]	ENSG00000248993
							HLA-DMA	32916390	32936871	major histocompatibility complex, class II, DM alpha [Source:HGNC Symbol;Acc:4934]	ENSG00000204257
							BRD2	32936437	32949282	bromodomain containing 2 [Source:HGNC Symbol;Acc:1103]	ENSG00000204256
							BRD2-IT1	32938009	32938663	BRD2 intronic transcript 1 (non-protein coding) [Source:HGNC Symbol;Acc:41311]	ENSG00000223837
							XXbac-BPG181M17.6	32939842	32940630		ENSG00000263756
							HLA-DOA	32971955	32977389	major histocompatibility complex, class II, DO alpha [Source:HGNC Symbol;Acc:4936]	ENSG00000204252
chr6	169000001	169500000	Distal	286	7174	8598	SMOC2	168841831	169073984	SPARC related modular calcium binding 2 [Source:HGNC Symbol;Acc:20323]	ENSG00000112562
							AL391319.1	169067733	169068243		ENSG00000255905
							RP1-125N5.2	169116745	169123604		ENSG00000235815
							RP3-495K2.3	169362705	169364436		ENSG00000225879
							RP3-495K2.2	169434292	169435737		ENSG00000229720
							RP3-495K2.1	169467913	169469519		ENSG00000234519
chr7	500001	1000000	Genic	339	6432	8858	AC147651.1	523744	535755		ENSG00000234471
							PDGFA	536895	559933	platelet-derived growth factor alpha polypeptide [Source:HGNC Symbol;Acc:8799]	ENSG00000197461
							AC147651.3	560028	564869		ENSG00000223855
							PRKAR1B	588834	767287	protein kinase, cAMP-dependent, regulatory, type I, beta [Source:HGNC Symbol;Acc:9390]	ENSG00000188191
							AC147651.2	590370	590450		ENSG00000252986
							AC147651.5	601595	605256		ENSG00000229380
							AC147651.4	642822	648119		ENSG00000237181
							HEATR2	766338	829190	HEAT repeat containing 2 [Source:HGNC Symbol;Acc:26013]	ENSG00000164818
							SUN1	855528	936072	Sad1 and UNC84 domain containing 1 [Source:HGNC Symbol;Acc:18587]	ENSG00000164828
							GET4	916189	936073	golgi to ER traffic protein 4 homolog (S. cerevisiae) [Source:HGNC Symbol;Acc:21690]	ENSG00000239857
							RP11-449P15.2	919427	926184		ENSG00000273151
							ADAP1	937540	995043	ArfGAP with dual PH domains 1 [Source:HGNC Symbol;Acc:16486]	ENSG00000105963
							COX19	938415	1015235	cytochrome c oxidase assembly homolog 19 (S. cerevisiae) [Source:HGNC Symbol;Acc:28074]	ENSG00000240230
chr7	1000001	1500000	Genic	336	7132	8672	CYP2W1	1022835	1029276	cytochrome P450, family 2, subfamily W, polypeptide 1 [Source:HGNC Symbol;Acc:20243]	ENSG00000073067
							C7orf50	1036622	1177896	chromosome 7 open reading frame 50 [Source:HGNC Symbol;Acc:22421]	ENSG00000146540
							MIR339	1062569	1062662	microRNA 339 [Source:HGNC Symbol;Acc:31776]	ENSG00000199023
							AC073957.15	1068661	1083527		ENSG00000225146
							GPR146	1084212	1098897	G protein-coupled receptor 146 [Source:HGNC Symbol;Acc:21718]	ENSG00000164849
							RP11-449P15.1	1094996	1098897		ENSG00000257607
							AC091729.7	1114086	1117672		ENSG00000224079
							AC091729.8	1120499	1121814		ENSG00000226291
							GPER1	1121844	1133451	G protein-coupled estrogen receptor 1 [Source:HGNC Symbol;Acc:4485]	ENSG00000164850
							ZFAND2A	1191707	1200395	zinc finger, AN1-type domain 2A [Source:HGNC Symbol;Acc:28073]	ENSG00000178381
							AC091729.9	1200010	1204903		ENSG00000229043
							UNCX	1272543	1276954	UNC homeobox [Source:HGNC Symbol;Acc:33194]	ENSG00000164853
							AC073094.4	1306989	1308903		ENSG00000233082
							MICALL2	1468101	1499138	MICAL-like 2 [Source:HGNC Symbol;Acc:29672]	ENSG00000164877
							AC102953.4	1499573	1503644		ENSG00000225981
chr7	4000001	4500000	Genic	212	7258	10396	SDK1	3341080	4308632	sidekick cell adhesion molecule 1 [Source:HGNC Symbol;Acc:19307]	ENSG00000146555
chr7	157500001	158000000	Proximal	554	7594	9471	PTPRN2	157331750	158380480	protein tyrosine phosphatase, receptor type, N polypeptide 2 [Source:HGNC Symbol;Acc:9677]	ENSG00000155093
							AC006003.3	157531702	157533148		ENSG00000231515
							AC011899.9	157647221	157658784		ENSG00000233038
							RP11-452C13.1	157661230	157661846		ENSG00000272839
							AC011899.10	157820065	157823820		ENSG00000231980
chr8	500001	1000000	Distal	417	6654	9980	ERICH1	564746	688106	glutamate-rich 1 [Source:HGNC Symbol;Acc:27234]	ENSG00000104714
							RP11-43A14.1	675188	675877		ENSG00000254207
							ERICH1-AS1	687651	1087777	ERICH1 antisense RNA 1 [Source:HGNC Symbol;Acc:32290]	ENSG00000237647
chr8	1000001	1500000	Distal	645	9636	12741	CTD-2281E23.2	1054882	1212580		ENSG00000254269
							CTD-2281E23.3	1196789	1198760		ENSG00000254160
							CTD-2281E23.1	1244292	1250829		ENSG00000253640
							AF067845.1	1316808	1317999		ENSG00000260721
							DLGAP2	1449532	1656642	discs, large (Drosophila) homolog-associated protein 2 [Source:HGNC Symbol;Acc:2906]	ENSG00000198010
chr8	1500001	2000000	Genic	457	7576	10377	RP11-666I19.2	1513675	1570583		ENSG00000253267
							CTD-2336O2.2	1678372	1679618		ENSG00000254265
							CLN8	1703944	1734738	ceroid-lipofuscinosis, neuronal 8 (epilepsy, progressive with mental retardation) [Source:HGNC Symbol;Acc:2079]	ENSG00000182372
							CTD-2336O2.1	1710156	1712668		ENSG00000253982
							MIR596	1765397	1765473	microRNA 596 [Source:HGNC Symbol;Acc:32852]	ENSG00000207826
							ARHGEF10	1772142	1906807	Rho guanine nucleotide exchange factor (GEF) 10 [Source:HGNC Symbol;Acc:14103]	ENSG00000104728
							KBTBD11-OT1	1919563	1924644	KBTBD11 overlapping transcript 1 (non-protein coding) [Source:HGNC Symbol;Acc:49147]	ENSG00000253696
							RP11-439C15.4	1920736	1922803		ENSG00000253764
							KBTBD11	1922044	1955102	kelch repeat and BTB (POZ) domain containing 11 [Source:HGNC Symbol;Acc:29104]	ENSG00000176595
							RP11-439C15.5	1922984	1923480		ENSG00000270988
							RP11-1049H7.2	1981650	1983729		ENSG00000253805
							MYOM2	1993155	2113475	myomesin 2 [Source:HGNC Symbol;Acc:7614]	ENSG00000036448
chr8	2000001	2500000	Genic	523	9894	10935	AC133633.2	2350992	2369693		ENSG00000253444
							AC133633.1	2376124	2379308		ENSG00000253855
							RP11-378A12.1	2447076	2480453		ENSG00000249694
chr8	3500001	4000000	Proximal	230	14270	19993	CSMD1	2792875	4852494	CUB and Sushi multiple domains 1 [Source:HGNC Symbol;Acc:14026]	ENSG00000183117
							RNA5SP251	3558014	3558150	RNA, 5S ribosomal pseudogene 251 [Source:HGNC Symbol;Acc:43151]	ENSG00000222546
chr8	4000001	4500000	Genic	273	11028	18663	RN7SL872P	4250344	4250612	RNA, 7SL, cytoplasmic 872, pseudogene [Source:HGNC Symbol;Acc:46888]	ENSG00000264588
chr8	5500001	6000000	Distal	229	11480	15813	RP11-281H11.1	5517201	5527599		ENSG00000254007
							RP11-728L1.1	5706219	5707214		ENSG00000253571
							RN7SKP159	5768467	5768758	RNA, 7SK small nuclear pseudogene 159 [Source:HGNC Symbol;Acc:45883]	ENSG00000222589
							RP11-158A14.1	5893955	5894496		ENSG00000253189
							RP11-124B13.1	5901875	6115058		ENSG00000253880
chr8	6000001	6500000	Genic	226	10608	13749	RP11-115C21.2	6261072	6264663		ENSG00000246089
							MCPH1	6264113	6501144	microcephalin 1 [Source:HGNC Symbol;Acc:6954]	ENSG00000147316
							RP11-115C21.4	6331366	6331809		ENSG00000253550
							ANGPT2	6357172	6420930	angiopoietin 2 [Source:HGNC Symbol;Acc:485]	ENSG00000091879
							CTD-2541M15.3	6473125	6474719		ENSG00000271743
							CTD-2541M15.1	6475996	6565730		ENSG00000249898
chr8	6500001	7000000	Distal	232	8258	11632	CTD-2541M15.4	6503576	6506025		ENSG00000271927
							AGPAT5	6565878	6617184	1-acylglycerol-3-phosphate O-acyltransferase 5 [Source:HGNC Symbol;Acc:20886]	ENSG00000155189
							MIR4659B	6602685	6602765	microRNA 4659b [Source:HGNC Symbol;Acc:41530]	ENSG00000266038
							XKR5	6666038	6693166	XK, Kell blood group complex subunit-related family, member 5 [Source:HGNC Symbol;Acc:20782]	ENSG00000186530
							GS1-24F4.2	6693076	6742798		ENSG00000245857
							DEFB1	6728097	6735544	defensin, beta 1 [Source:HGNC Symbol;Acc:2766]	ENSG00000164825
							GS1-24F4.1	6756400	6756990		ENSG00000250752
							DEFA6	6782215	6783598	defensin, alpha 6, Paneth cell-specific [Source:HGNC Symbol;Acc:2765]	ENSG00000164822
							GS1-24F4.3	6786130	6787995		ENSG00000254625
							DEFA4	6793344	6795860	defensin, alpha 4, corticostatin [Source:HGNC Symbol;Acc:2763]	ENSG00000164821
							DEFA8P	6808248	6809121	defensin, alpha 8 pseudogene [Source:HGNC Symbol;Acc:31799]	ENSG00000223629
							DEFA9P	6816811	6817683	defensin, alpha 9 pseudogene [Source:HGNC Symbol;Acc:31800]	ENSG00000233238
							DEFA10P	6825663	6826635	defensin, alpha 10 pseudogene [Source:HGNC Symbol;Acc:31801]	ENSG00000233531
							DEFA1	6835171	6837602	defensin, alpha 1 [Source:HGNC Symbol;Acc:2761]	ENSG00000206047
							DEFT1P	6844700	6847243	defensin, theta 1 pseudogene [Source:HGNC Symbol;Acc:18339]	ENSG00000215378
							DEFA1B	6854288	6875778	defensin, alpha 1B [Source:HGNC Symbol;Acc:33596]	ENSG00000240247
							DEFT1P2	6863815	6864911	defensin, theta 1 pseudogene 2 [Source:HGNC Symbol;Acc:33599]	ENSG00000232039
							DEFA3	6873391	6875823	defensin, alpha 3, neutrophil-specific [Source:HGNC Symbol;Acc:2762]	ENSG00000239839
							DEFA11P	6886163	6887011	defensin, alpha 11 pseudogene [Source:HGNC Symbol;Acc:33354]	ENSG00000234178
							DEFA7P	6896093	6896961	defensin, alpha 7 pseudogene [Source:HGNC Symbol;Acc:31798]	ENSG00000206042
							DEFA5	6912831	6914256	defensin, alpha 5, Paneth cell-specific [Source:HGNC Symbol;Acc:2764]	ENSG00000164816
							AF238378.7	6940493	6940850		ENSG00000255273
							AF228730.8	6969836	6971250		ENSG00000234120
							AF228730.1	6973421	6973570		ENSG00000216206
							RPS3AP30	6980379	6981226	ribosomal protein S3a pseudogene 30 [Source:HGNC Symbol;Acc:35538]	ENSG00000228744
chr8	13500001	14000000	Distal	212	10742	13721	RP11-436P7.1	13553083	13563015		ENSG00000255457
							RP11-436P7.2	13599318	13600290		ENSG00000255413
							RP11-480O10.1	13701610	13706618		ENSG00000254753
							RP11-480O10.2	13766740	13767289		ENSG00000254425
							RP11-510I21.1	13880196	13880931		ENSG00000255437
							SGCZ	13947373	15095848	sarcoglycan, zeta [Source:HGNC Symbol;Acc:14075]	ENSG00000185053
chr8	15000001	15500000	Genic	232	8318	11253	RP11-782K4.1	15182805	15183078		ENSG00000249368
							TUSC3	15274724	15624158	tumor suppressor candidate 3 [Source:HGNC Symbol;Acc:30242]	ENSG00000104723
							AC091559.1	15379393	15379475		ENSG00000223214
chr9	500001	1000000	Genic	279	8642	11420	KANK1	470291	746105	KN motif and ankyrin repeat domains 1 [Source:HGNC Symbol;Acc:19309]	ENSG00000107104
							RN7SL412P	507258	507553	RNA, 7SL, cytoplasmic 412, pseudogene [Source:HGNC Symbol;Acc:46428]	ENSG00000264949
							RP11-31F19.1	547317	549531		ENSG00000226403
							RNU6-1327P	558826	558930	RNA, U6 small nuclear 1327, pseudogene [Source:HGNC Symbol;Acc:48290]	ENSG00000202172
							RP11-130C19.1	659986	660326		ENSG00000229875
							RP11-130C19.3	673478	685555		ENSG00000227914
							DMRT1	841690	969090	doublesex and mab-3 related transcription factor 1 [Source:HGNC Symbol;Acc:2934]	ENSG00000137090
							DMRT3	976964	991731	doublesex and mab-3 related transcription factor 3 [Source:HGNC Symbol;Acc:13909]	ENSG00000064218
chr9	136500001	137000000	Genic	273	6744	8537	DBH	136501482	136524466	dopamine beta-hydroxylase (dopamine beta-monooxygenase) [Source:HGNC Symbol;Acc:2689]	ENSG00000123454
							DBH-AS1	136519708	136522435	DBH antisense RNA 1 [Source:HGNC Symbol;Acc:24155]	ENSG00000225756
							SARDH	136528682	136605077	sarcosine dehydrogenase [Source:HGNC Symbol;Acc:10536]	ENSG00000123453
							VAV2	136627016	136857726	vav 2 guanine nucleotide exchange factor [Source:HGNC Symbol;Acc:12658]	ENSG00000160293
							AL590710.1	136627017	136628425		ENSG00000256225
							LINC00094	136890561	136899788	long intergenic non-protein coding RNA 94 [Source:HGNC Symbol;Acc:24742]	ENSG00000235106
							BRD3	136895427	136933657	bromodomain containing 3 [Source:HGNC Symbol;Acc:1104]	ENSG00000169925
							RP11-374P20.4	136919412	136923927		ENSG00000235138
							RP11-349K21.1	136944026	136944566		ENSG00000271525
							LL09NC01-251B2.3	136997364	137000894		ENSG00000273249
chr9	138000001	138500000	Genic	353	6534	8654	OLFM1	137967268	138013025	olfactomedin 1 [Source:HGNC Symbol;Acc:17187]	ENSG00000130558
							RP11-399H11.3	138096568	138129443		ENSG00000227958
							RP11-399H11.2	138137542	138144554		ENSG00000233936
							AL390778.1	138150512	138151275	Uncharacterized protein [Source:UniProtKB/TrEMBL;Acc:M0QYD9]	ENSG00000269408
							C9orf62	138235095	138238408	chromosome 9 open reading frame 62 [Source:HGNC Symbol;Acc:28581]	ENSG00000178243
							RP11-555H7.2	138244530	138246066		ENSG00000235572
							SOCS5P2	138339292	138342000	suppressor of cytokine signaling 5 pseudogene 2 [Source:HGNC Symbol;Acc:44598]	ENSG00000224682
							PPP1R26-AS1	138354573	138372623	PPP1R26 antisense RNA 1 [Source:HGNC Symbol;Acc:48717]	ENSG00000225361
							PPP1R26	138370925	138380739	protein phosphatase 1, regulatory subunit 26 [Source:HGNC Symbol;Acc:29089]	ENSG00000196422
							C9orf116	138387027	138393580	chromosome 9 open reading frame 116 [Source:HGNC Symbol;Acc:28435]	ENSG00000160345
							MRPS2	138391830	138396519	mitochondrial ribosomal protein S2 [Source:HGNC Symbol;Acc:14495]	ENSG00000122140
							RP11-426A6.5	138395119	138398293		ENSG00000226706
							LCN1	138413284	138418378	lipocalin 1 [Source:HGNC Symbol;Acc:6525]	ENSG00000160349
							AL161452.1	138420457	138420546		ENSG00000221613
							OBP2A	138437985	138441815	odorant binding protein 2A [Source:HGNC Symbol;Acc:23380]	ENSG00000122136
							PAEP	138453602	138458801	progestagen-associated endometrial protein [Source:HGNC Symbol;Acc:8573]	ENSG00000122133
							RP11-98L5.2	138466781	138478958		ENSG00000237339
							RP11-98L5.4	138479848	138483821		ENSG00000224045
chr10	1500001	2000000	Genic	279	6439	8935	ADARB2	1228073	1779670	adenosine deaminase, RNA-specific, B2 (non-functional) [Source:HGNC Symbol;Acc:227]	ENSG00000185736
							ADARB2-AS1	1568832	1599179	ADARB2 antisense RNA 1 [Source:HGNC Symbol;Acc:23299]	ENSG00000205696
chr10	3000001	3500000	Genic	232	6740	9197	RP11-118K6.2	3052723	3055303		ENSG00000234182
							RP11-118K6.3	3107616	3108193		ENSG00000273001
							PFKP	3108525	3179904	phosphofructokinase, platelet [Source:HGNC Symbol;Acc:8878]	ENSG00000067057
							PITRM1	3179920	3215003	pitrilysin metallopeptidase 1 [Source:HGNC Symbol;Acc:17663]	ENSG00000107959
							PITRM1-AS1	3183824	3210164	PITRM1 antisense RNA 1 [Source:HGNC Symbol;Acc:44675]	ENSG00000237399
							RP11-298E9.5	3266008	3269599		ENSG00000236968
							RP11-298E9.6	3282563	3299402		ENSG00000226762
							RP11-195B3.1	3308195	3309207		ENSG00000227338
chr10	132500001	133000000	Genic	211	7562	9497	MIR378C	132760851	132760931	microRNA 378c [Source:HGNC Symbol;Acc:38374]	ENSG00000264803
							AL607076.1	132793569	132793650		ENSG00000266057
							TCERG1L	132890654	133109984	transcription elongation regulator 1-like [Source:HGNC Symbol;Acc:23533]	ENSG00000176769
							TCERG1L-AS1	132893481	132894040	TCERG1L antisense RNA 1 [Source:HGNC Symbol;Acc:49532]	ENSG00000230098
chr11	5500001	6000000	Genic	277	6822	8620	HBG2	5274420	5667019	hemoglobin, gamma G [Source:HGNC Symbol;Acc:4832]	ENSG00000196565
							HBE1	5289582	5526847	hemoglobin, epsilon 1 [Source:HGNC Symbol;Acc:4830]	ENSG00000213931
							AC104389.28	5326206	5526882		ENSG00000167355
							OR52D1	5509915	5510979	olfactory receptor, family 52, subfamily D, member 1 [Source:HGNC Symbol;Acc:15212]	ENSG00000181609
							UBQLN3	5528530	5531215	ubiquilin 3 [Source:HGNC Symbol;Acc:12510]	ENSG00000175520
							UBQLNL	5535623	5537935	ubiquilin-like [Source:HGNC Symbol;Acc:28294]	ENSG00000175518
							AC087380.14	5539671	5546185		ENSG00000224295
							OR52V1P	5548507	5549404	olfactory receptor, family 52, subfamily V, member 1 pseudogene [Source:HGNC Symbol;Acc:15238]	ENSG00000249633
							OR52H1	5565719	5566779	olfactory receptor, family 52, subfamily H, member 1 [Source:HGNC Symbol;Acc:15218]	ENSG00000181616
							OR52H2P	5572892	5573793	olfactory receptor, family 52, subfamily H, member 2 pseudogene [Source:HGNC Symbol;Acc:15219]	ENSG00000248553
							OR52B5P	5582197	5583147	olfactory receptor, family 52, subfamily B, member 5 pseudogene [Source:HGNC Symbol;Acc:15210]	ENSG00000231049
							OR52T1P	5587908	5588846	olfactory receptor, family 52, subfamily T, member 1 pseudogene [Source:HGNC Symbol;Acc:15236]	ENSG00000233646
							HNRNPA1P53	5592477	5593422	heterogeneous nuclear ribonucleoprotein A1 pseudogene 53 [Source:HGNC Symbol;Acc:48783]	ENSG00000229534
							AC015691.13	5593552	5646126		ENSG00000239920
							OR52B6	5602107	5603114	olfactory receptor, family 52, subfamily B, member 6 [Source:HGNC Symbol;Acc:15211]	ENSG00000187747
							TRIM6	5617339	5634188	tripartite motif containing 6 [Source:HGNC Symbol;Acc:16277]	ENSG00000121236
							TRIM6-TRIM34	5617955	5665628	TRIM6-TRIM34 readthrough [Source:HGNC Symbol;Acc:33440]	ENSG00000258588
							TRIM34	5640994	5665628	tripartite motif containing 34 [Source:HGNC Symbol;Acc:10063]	ENSG00000258659
							TRIM5	5684425	5959849	tripartite motif containing 5 [Source:HGNC Symbol;Acc:16276]	ENSG00000132256
							TRIM22	5710919	5758319	tripartite motif containing 22 [Source:HGNC Symbol;Acc:16379]	ENSG00000132274
							OR52U1P	5740520	5741442	olfactory receptor, family 52, subfamily U, member 1 pseudogene [Source:HGNC Symbol;Acc:15237]	ENSG00000232381
							OR52P1P	5747732	5748694	olfactory receptor, family 52, subfamily P, member 1 pseudogene [Source:HGNC Symbol;Acc:15232]	ENSG00000181109
							OR56B1	5757681	5758768	olfactory receptor, family 56, subfamily B, member 1 [Source:HGNC Symbol;Acc:15245]	ENSG00000181023
							OR52N4	5775923	5776959	olfactory receptor, family 52, subfamily N, member 4 (gene/pseudogene) [Source:HGNC Symbol;Acc:15230]	ENSG00000181074
							OR56B2P	5786326	5787279	olfactory receptor, family 56, subfamily B, member 2 pseudogene [Source:HGNC Symbol;Acc:15246]	ENSG00000181017
							OR52N5	5798864	5799897	olfactory receptor, family 52, subfamily N, member 5 [Source:HGNC Symbol;Acc:15231]	ENSG00000181009
							OR52N1	5809084	5810046	olfactory receptor, family 52, subfamily N, member 1 [Source:HGNC Symbol;Acc:14853]	ENSG00000181001
							OR52N3P	5821594	5822690	olfactory receptor, family 52, subfamily N, member 3 pseudogene [Source:HGNC Symbol;Acc:15229]	ENSG00000236965
							OR52N2	5841544	5842578	olfactory receptor, family 52, subfamily N, member 2 [Source:HGNC Symbol;Acc:15228]	ENSG00000180988
							OR52E6	5862158	5863182	olfactory receptor, family 52, subfamily E, member 6 [Source:HGNC Symbol;Acc:15215]	ENSG00000205409
							OR52E8	5877904	5878964	olfactory receptor, family 52, subfamily E, member 8 [Source:HGNC Symbol;Acc:15217]	ENSG00000183269
							OR52E7P	5895190	5896122	olfactory receptor, family 52, subfamily E, member 7 pseudogene [Source:HGNC Symbol;Acc:15216]	ENSG00000233563
							OR52E4	5905501	5906527	olfactory receptor, family 52, subfamily E, member 4 [Source:HGNC Symbol;Acc:15213]	ENSG00000180974
							AC025016.1	5959981	5966214		ENSG00000255257
							OR56A3	5968570	5969591	olfactory receptor, family 56, subfamily A, member 3 [Source:HGNC Symbol;Acc:14786]	ENSG00000184478
							RP11-451K18.7	5988407	5989724		ENSG00000188691
chr11	48500001	49000000	Distal	347	6728	8453	OR4R1P	48507915	48508377	olfactory receptor, family 4, subfamily R, member 1 pseudogene [Source:HGNC Symbol;Acc:14798]	ENSG00000255215
							OR4A47	48510269	48511332	olfactory receptor, family 4, subfamily A, member 47 [Source:HGNC Symbol;Acc:31266]	ENSG00000237388
							OR4A48P	48513578	48513968	olfactory receptor, family 4, subfamily A, member 48 pseudogene [Source:HGNC Symbol;Acc:31267]	ENSG00000255113
							OR4A46P	48517900	48518832	olfactory receptor, family 4, subfamily A, member 46 pseudogene [Source:HGNC Symbol;Acc:31265]	ENSG00000255304
							OR4A40P	48533825	48534772	olfactory receptor, family 4, subfamily A, member 40 pseudogene [Source:HGNC Symbol;Acc:31259]	ENSG00000254832
							OR4A43P	48547616	48548523	olfactory receptor, family 4, subfamily A, member 43 pseudogene [Source:HGNC Symbol;Acc:31262]	ENSG00000255534
							OR4A45P	48600988	48601888	olfactory receptor, family 4, subfamily A, member 45 pseudogene [Source:HGNC Symbol;Acc:31264]	ENSG00000213607
							OR4A41P	48611312	48612239	olfactory receptor, family 4, subfamily A, member 41 pseudogene [Source:HGNC Symbol;Acc:31260]	ENSG00000255297
							OR4A42P	48631615	48632552	olfactory receptor, family 4, subfamily A, member 42 pseudogene [Source:HGNC Symbol;Acc:31261]	ENSG00000254674
							OR4A44P	48649098	48650045	olfactory receptor, family 4, subfamily A, member 44 pseudogene [Source:HGNC Symbol;Acc:31263]	ENSG00000255053
							RP11-56P9.5	48901663	48906789		ENSG00000255551
							RP11-56P9.10	48903275	48923733		ENSG00000254728
							RP11-56P9.6	48914808	48920255		ENSG00000254920
							RP11-56P9.4	48928655	48930498		ENSG00000255527
							TRIM51CP	48967246	48973447	tripartite motif-containing 51C, pseudogene [Source:HGNC Symbol;Acc:43968]	ENSG00000249910
							RP11-56P9.8	48981480	48983362		ENSG00000254517
							TRIM51GP	48997053	49003247	tripartite motif-containing 51G, pseudogene [Source:HGNC Symbol;Acc:43972]	ENSG00000220948
chr11	55000001	55500000	Distal	226	7650	10752	TRIM48	55029658	55038595	tripartite motif containing 48 [Source:HGNC Symbol;Acc:19021]	ENSG00000150244
							RP11-72M10.2	55034884	55035112		ENSG00000255543
							RP11-72M10.4	55046923	55052999		ENSG00000255283
							RP11-72M10.8	55047425	55047765		ENSG00000255110
							RP11-72M10.7	55049978	55050453		ENSG00000254696
							TRIM51HP	55059359	55065746	tripartite motif-containing 51H, pseudogene [Source:HGNC Symbol;Acc:43977]	ENSG00000166007
							RP11-72M10.5	55069766	55072536		ENSG00000254828
							OR4A11P	55086036	55086941	olfactory receptor, family 4, subfamily A, member 11 pseudogene [Source:HGNC Symbol;Acc:15148]	ENSG00000254663
							OR4A12P	55093232	55094149	olfactory receptor, family 4, subfamily A, member 12 pseudogene [Source:HGNC Symbol;Acc:15149]	ENSG00000254723
							OR4A16	55110627	55111707	olfactory receptor, family 4, subfamily A, member 16 [Source:HGNC Symbol;Acc:15153]	ENSG00000181961
							OR4A15	55135360	55136394	olfactory receptor, family 4, subfamily A, member 15 [Source:HGNC Symbol;Acc:15152]	ENSG00000181958
							OR4A9P	55156005	55156948	olfactory receptor, family 4, subfamily A, member 9 pseudogene [Source:HGNC Symbol;Acc:15166]	ENSG00000254891
							OR4X7P	55179002	55179193	olfactory receptor, family 4, subfamily X, member 7 pseudogene [Source:HGNC Symbol;Acc:31277]	ENSG00000255077
							RP11-131J4.12	55197963	55198470		ENSG00000255493
							OR4A10P	55199433	55199843	olfactory receptor, family 4, subfamily A, member 10 pseudogene [Source:HGNC Symbol;Acc:15147]	ENSG00000254886
							OR4A17P	55211911	55212814	olfactory receptor, family 4, subfamily A, member 17 pseudogene [Source:HGNC Symbol;Acc:15154]	ENSG00000255196
							OR4A13P	55234247	55235188	olfactory receptor, family 4, subfamily A, member 13 pseudogene [Source:HGNC Symbol;Acc:15150]	ENSG00000181950
							OR4A50P	55243419	55243904	olfactory receptor, family 4, subfamily A, member 50 pseudogene [Source:HGNC Symbol;Acc:31269]	ENSG00000255294
							OR4A14P	55245027	55245985	olfactory receptor, family 4, subfamily A, member 14 pseudogene [Source:HGNC Symbol;Acc:15151]	ENSG00000254962
							OR4A21P	55258628	55259618	olfactory receptor, family 4, subfamily A, member 21 pseudogene [Source:HGNC Symbol;Acc:15158]	ENSG00000181943
							OR4C1P	55277217	55278147	olfactory receptor, family 4, subfamily C, member 1 pseudogene [Source:HGNC Symbol;Acc:8292]	ENSG00000254576
							OR4C14P	55304478	55305400	olfactory receptor, family 4, subfamily C, member 14 pseudogene [Source:HGNC Symbol;Acc:15170]	ENSG00000233301
							OR4C15	55321783	55322895	olfactory receptor, family 4, subfamily C, member 15 [Source:HGNC Symbol;Acc:15171]	ENSG00000181939
							OR4C16	55339604	55340536	olfactory receptor, family 4, subfamily C, member 16 (gene/pseudogene) [Source:HGNC Symbol;Acc:15172]	ENSG00000181935
							OR4C11	55370830	55371874	olfactory receptor, family 4, subfamily C, member 11 [Source:HGNC Symbol;Acc:15167]	ENSG00000172188
							OR4P4	55405834	55406772	olfactory receptor, family 4, subfamily P, member 4 [Source:HGNC Symbol;Acc:15180]	ENSG00000181927
							OR4S2	55418380	55419315	olfactory receptor, family 4, subfamily S, member 2 [Source:HGNC Symbol;Acc:15183]	ENSG00000174982
							OR4C6	55432614	55433671	olfactory receptor, family 4, subfamily C, member 6 [Source:HGNC Symbol;Acc:14743]	ENSG00000181903
							OR4V1P	55441012	55442151	olfactory receptor, family 4, subfamily V, member 1 pseudogene [Source:HGNC Symbol;Acc:14736]	ENSG00000254841
							OR4P1P	55450715	55451850	olfactory receptor, family 4, subfamily P, member 1 pseudogene [Source:HGNC Symbol;Acc:14754]	ENSG00000188439
							RP11-674C21.9	55451617	55453636		ENSG00000254804
							OR5D2P	55482472	55483108	olfactory receptor, family 5, subfamily D, member 2 pseudogene [Source:HGNC Symbol;Acc:8335]	ENSG00000254457
							OR5D3P	55493594	55494634	olfactory receptor, family 5, subfamily D, member 3 pseudogene [Source:HGNC Symbol;Acc:8336]	ENSG00000186886
chr12	131000001	131500000	Distal	212	6692	8485	RIMBP2	130880682	131200826	RIMS binding protein 2 [Source:HGNC Symbol;Acc:30339]	ENSG00000060709
							RP11-662M24.2	131112861	131200826		ENSG00000256725
							RP11-662M24.1	131135916	131153778		ENSG00000256343
							STX2	131274145	131323811	syntaxin 2 [Source:HGNC Symbol;Acc:3403]	ENSG00000111450
							RP11-989F5.1	131295151	131296983		ENSG00000256250
							RP11-989F5.3	131295366	131297167		ENSG00000256299
							snoU13	131299898	131299995	Small nucleolar RNA U13 [Source:RFAM;Acc:RF01210]	ENSG00000238822
							RNU6-1077P	131354281	131354382	RNA, U6 small nuclear 1077, pseudogene [Source:HGNC Symbol;Acc:48040]	ENSG00000222438
							RAN	131356424	131362223	RAN, member RAS oncogene family [Source:HGNC Symbol;Acc:9846]	ENSG00000132341
							Y_RNA	131391383	131391494	Y RNA [Source:RFAM;Acc:RF00019]	ENSG00000206850
							GPR133	131438452	131626014	G protein-coupled receptor 133 [Source:HGNC Symbol;Acc:19893]	ENSG00000111452
							RP11-243M5.1	131462107	131463313		ENSG00000256204
							RP11-76C10.5	131474683	131478521		ENSG00000256151
chr14	106500001	107000000	Distal	304	9338	8959	IGHVIII-5-2	106501831	106502091	immunoglobulin heavy variable (III)-5-2 (pseudogene) [Source:HGNC Symbol;Acc:5703]	ENSG00000254053
							IGHV3-6	106511782	106512231	immunoglobulin heavy variable 3-6 (pseudogene) [Source:HGNC Symbol;Acc:5613]	ENSG00000253763
							IGHV3-7	106518400	106518932	immunoglobulin heavy variable 3-7 [Source:HGNC Symbol;Acc:5620]	ENSG00000211938
							IGHV1-8	106539079	106539577	immunoglobulin heavy variable 1-8 [Source:HGNC Symbol;Acc:5559]	ENSG00000211939
							IGHV3-9	106552285	106552809	immunoglobulin heavy variable 3-9 [Source:HGNC Symbol;Acc:5628]	ENSG00000211940
							IGHV2-10	106559546	106559975	immunoglobulin heavy variable 2-10 (pseudogene) [Source:HGNC Symbol;Acc:5574]	ENSG00000254117
							IGHV3-11	106573233	106573800	immunoglobulin heavy variable 3-11 (gene/pseudogene) [Source:HGNC Symbol;Acc:5580]	ENSG00000211941
							IGHVIII-11-1	106576803	106577069	immunoglobulin heavy variable (III)-11-1 (pseudogene) [Source:HGNC Symbol;Acc:5692]	ENSG00000254215
							IGHV1-12	106579014	106579303	immunoglobulin heavy variable 1-12 (pseudogene) [Source:HGNC Symbol;Acc:5546]	ENSG00000254174
							IGHV3-13	106586137	106586667	immunoglobulin heavy variable 3-13 [Source:HGNC Symbol;Acc:5581]	ENSG00000211942
							IGHVIII-13-1	106598995	106599285	immunoglobulin heavy variable (III)-13-1 (pseudogene) [Source:HGNC Symbol;Acc:5693]	ENSG00000253412
							IGHV1-14	106602580	106602820	immunoglobulin heavy variable 1-14 (pseudogene) [Source:HGNC Symbol;Acc:5547]	ENSG00000253709
							IGHV3-15	106610313	106610852	immunoglobulin heavy variable 3-15 [Source:HGNC Symbol;Acc:5582]	ENSG00000211943
							IGHVII-15-1	106620270	106620489	immunoglobulin heavy variable (II)-15-1 (pseudogene) [Source:HGNC Symbol;Acc:5671]	ENSG00000253458
							IGHV3-16	106621894	106622419	immunoglobulin heavy variable 3-16 (non-functional) [Source:HGNC Symbol;Acc:5583]	ENSG00000211944
							IGHVIII-16-1	106627589	106627721	immunoglobulin heavy variable (III)-16-1 (pseudogene) [Source:HGNC Symbol;Acc:5694]	ENSG00000254210
							IGHV1-17	106631031	106631449	immunoglobulin heavy variable 1-17 (pseudogene) [Source:HGNC Symbol;Acc:5548]	ENSG00000254046
							SLC20A1P2	106636402	106637113	solute carrier family 20 (phosphate transporter), member 1 pseudogene 2 [Source:HGNC Symbol;Acc:42539]	ENSG00000235506
							IGHV1-18	106641563	106642056	immunoglobulin heavy variable 1-18 [Source:HGNC Symbol;Acc:5549]	ENSG00000211945
							IGHV3-19	106653371	106653661	immunoglobulin heavy variable 3-19 (pseudogene) [Source:HGNC Symbol;Acc:5584]	ENSG00000253883
							AB019440.50	106663246	106665214		ENSG00000271201
							AB019440.1	106663421	106663529		ENSG00000221180
							IGHV3-20	106667581	106668095	immunoglobulin heavy variable 3-20 [Source:HGNC Symbol;Acc:5585]	ENSG00000211946
							IGHVII-20-1	106669468	106669951	immunoglobulin heavy variable (II)-20-1 (pseudogene) [Source:HGNC Symbol;Acc:5672]	ENSG00000253996
							IGHV3-21	106691673	106692203	immunoglobulin heavy variable 3-21 [Source:HGNC Symbol;Acc:5586]	ENSG00000211947
							IGHV3-22	106714360	106714821	immunoglobulin heavy variable 3-22 (pseudogene) [Source:HGNC Symbol;Acc:5587]	ENSG00000253957
							IGHVII-22-1	106719955	106720219	immunoglobulin heavy variable (II)-22-1 (pseudogene) [Source:HGNC Symbol;Acc:5673]	ENSG00000253345
							IGHVIII-22-2	106721281	106721308	immunoglobulin heavy variable (III)-22-2 (pseudogene) [Source:HGNC Symbol;Acc:5696]	ENSG00000254045
							IGHV3-23	106725201	106725733	immunoglobulin heavy variable 3-23 [Source:HGNC Symbol;Acc:5588]	ENSG00000211949
							IGHV1-24	106733144	106733639	immunoglobulin heavy variable 1-24 [Source:HGNC Symbol;Acc:5551]	ENSG00000211950
							HOMER2P2	106743406	106744252	homer homolog 2 (Drosophila) pseudogene 2 [Source:HGNC Symbol;Acc:20334]	ENSG00000238275
							LINC00226	106744269	106744975	long intergenic non-protein coding RNA 226 [Source:HGNC Symbol;Acc:20168]	ENSG00000229084
							IGHV3-25	106745623	106746073	immunoglobulin heavy variable 3-25 (pseudogene) [Source:HGNC Symbol;Acc:5589]	ENSG00000253441
							IGHVIII-25-1	106750162	106750402	immunoglobulin heavy variable (III)-25-1 (pseudogene) [Source:HGNC Symbol;Acc:5697]	ENSG00000253367
							IGHV2-26	106757650	106758116	immunoglobulin heavy variable 2-26 [Source:HGNC Symbol;Acc:5575]	ENSG00000211951
							IGHVIII-26-1	106765678	106765927	immunoglobulin heavy variable (III)-26-1 (pseudogene) [Source:HGNC Symbol;Acc:5698]	ENSG00000253462
							IGHVII-26-2	106770914	106771238	immunoglobulin heavy variable (II)-26-2 (pseudogene) [Source:HGNC Symbol;Acc:5674]	ENSG00000253482
							IGHV7-27	106774086	106774499	immunoglobulin heavy variable 7-27 (pseudogene) [Source:HGNC Symbol;Acc:5663]	ENSG00000254326
							IGHV4-28	106780513	106781017	immunoglobulin heavy variable 4-28 [Source:HGNC Symbol;Acc:5645]	ENSG00000211952
							IGHVII-28-1	106785676	106785916	immunoglobulin heavy variable (II)-28-1 (pseudogene) [Source:HGNC Symbol;Acc:5675]	ENSG00000254214
							IGHV3-29	106787368	106787804	immunoglobulin heavy variable 3-29 (pseudogene) [Source:HGNC Symbol;Acc:5590]	ENSG00000253464
							IGHV3-30	106791005	106791536	immunoglobulin heavy variable 3-30 [Source:HGNC Symbol;Acc:5591]	ENSG00000211953
							IGHVII-30-1	106798646	106798877	immunoglobulin heavy variable (II)-30-1 (pseudogene) [Source:HGNC Symbol;Acc:5676]	ENSG00000253491
							IGHV3-30-2	106800319	106800757	immunoglobulin heavy variable 3-30-2 (pseudogene) [Source:HGNC Symbol;Acc:5592]	ENSG00000253587
							IGHV4-31	106805209	106805716	immunoglobulin heavy variable 4-31 [Source:HGNC Symbol;Acc:5649]	ENSG00000231475
							IGHVII-31-1	106810597	106810633	immunoglobulin heavy variable (II)-31-1 (pseudogene) [Source:HGNC Symbol;Acc:5677]	ENSG00000253149
							IGHV3-32	106812091	106812517	immunoglobulin heavy variable 3-32 (pseudogene) [Source:HGNC Symbol;Acc:5595]	ENSG00000254289
							IGHV3-33	106815722	106816253	immunoglobulin heavy variable 3-33 [Source:HGNC Symbol;Acc:5596]	ENSG00000211955
							IGHVII-33-1	106823315	106823594	immunoglobulin heavy variable (II)-33-1 (pseudogene) [Source:HGNC Symbol;Acc:5678]	ENSG00000254203
							IGHV3-33-2	106825038	106825477	immunoglobulin heavy variable 3-33-2 (pseudogene) [Source:HGNC Symbol;Acc:5597]	ENSG00000253440
							IGHV4-34	106829594	106830076	immunoglobulin heavy variable 4-34 [Source:HGNC Symbol;Acc:5650]	ENSG00000211956
							IGHV7-34-1	106833231	106833664	immunoglobulin heavy variable 7-34-1 (pseudogene) [Source:HGNC Symbol;Acc:5664]	ENSG00000253325
							IGHV3-35	106845323	106845789	immunoglobulin heavy variable 3-35 (non-functional) [Source:HGNC Symbol;Acc:5598]	ENSG00000211957
							IGHV3-36	106848685	106849142	immunoglobulin heavy variable 3-36 (pseudogene) [Source:HGNC Symbol;Acc:5599]	ENSG00000253240
							IGHV3-37	106852588	106853026	immunoglobulin heavy variable 3-37 (pseudogene) [Source:HGNC Symbol;Acc:5600]	ENSG00000253359
							IGHV3-38	106866406	106866934	immunoglobulin heavy variable 3-38 (non-functional) [Source:HGNC Symbol;Acc:5601]	ENSG00000211958
							IGHVIII-38-1	106873942	106873995	immunoglobulin heavy variable (III)-38-1 (pseudogene) [Source:HGNC Symbol;Acc:5699]	ENSG00000253989
							IGHV4-39	106877619	106878126	immunoglobulin heavy variable 4-39 [Source:HGNC Symbol;Acc:5651]	ENSG00000211959
							IGHV7-40	106881270	106881468	immunoglobulin heavy variable 7-40 (pseudogene) [Source:HGNC Symbol;Acc:5666]	ENSG00000253467
							AB019438.66	106892325	106892465		ENSG00000228757
							IGHVII-40-1	106896861	106896918	immunoglobulin heavy variable (II)-40-1 (pseudogene) [Source:HGNC Symbol;Acc:5679]	ENSG00000253294
							IGHV3-41	106899044	106899493	immunoglobulin heavy variable 3-41 (pseudogene) [Source:HGNC Symbol;Acc:5602]	ENSG00000253705
							HOMER2P1	106916017	106916980	homer homolog 2 (Drosophila) pseudogene 1 [Source:HGNC Symbol;Acc:20336]	ENSG00000228966
							IGHV3-42	106919183	106919483	immunoglobulin heavy variable 3-42 (pseudogene) [Source:HGNC Symbol;Acc:5603]	ENSG00000254228
							IGHV3-43	106926188	106926724	immunoglobulin heavy variable 3-43 [Source:HGNC Symbol;Acc:5604]	ENSG00000232216
							IGHVII-43-1	106928717	106928888	immunoglobulin heavy variable (II)-43-1 (pseudogene) [Source:HGNC Symbol;Acc:5680]	ENSG00000253597
							IGHVIII-44	106934226	106934399	immunoglobulin heavy variable (III)-44 (pseudogene) [Source:HGNC Symbol;Acc:5700]	ENSG00000253588
							LINC00221	106938445	106977000	long intergenic non-protein coding RNA 221 [Source:HGNC Symbol;Acc:20169]	ENSG00000187156
							IGHVIV-44-1	106945352	106945763	immunoglobulin heavy variable (IV)-44-1 (pseudogene) [Source:HGNC Symbol;Acc:5710]	ENSG00000253465
							IGHVII-44-2	106950148	106950397	immunoglobulin heavy variable (II)-44-2 (pseudogene) [Source:HGNC Symbol;Acc:5681]	ENSG00000253895
							IGHV1-45	106962931	106963424	immunoglobulin heavy variable 1-45 [Source:HGNC Symbol;Acc:5553]	ENSG00000211961
							IGHV1-46	106967049	106967788	immunoglobulin heavy variable 1-46 [Source:HGNC Symbol;Acc:5554]	ENSG00000211962
							IGHVII-46-1	106971752	106971788	immunoglobulin heavy variable (II)-46-1 (pseudogene) [Source:HGNC Symbol;Acc:5682]	ENSG00000253808
							IGHV3-47	106974509	106974954	immunoglobulin heavy variable 3-47 (pseudogene) [Source:HGNC Symbol;Acc:5605]	ENSG00000229092
							IGHVIII-47-1	106987143	106987473	immunoglobulin heavy variable (III)-47-1 (pseudogene) [Source:HGNC Symbol;Acc:5701]	ENSG00000253862
							IGHV3-48	106993814	106994346	immunoglobulin heavy variable 3-48 [Source:HGNC Symbol;Acc:5606]	ENSG00000211964
chr15	24000001	24500000	Distal	205	8416	9618	RNU6-741P	24022584	24022690	RNA, U6 small nuclear 741, pseudogene [Source:HGNC Symbol;Acc:47704]	ENSG00000206616
							RP11-484P15.1	24157556	24186863		ENSG00000261622
							PWRN4	24220319	24248582	Prader-Willi region non-protein coding RNA 4 [Source:HGNC Symbol;Acc:49130]	ENSG00000260232
							PWRN2	24407901	24415095	Prader-Willi region non-protein coding RNA 2 [Source:HGNC Symbol;Acc:33236]	ENSG00000260551
							RP11-580I1.1	24451931	24471001		ENSG00000260780
							RP11-580I1.2	24480225	24521976		ENSG00000261621
							RP11-350A1.2	24483292	24485339		ENSG00000260959
chr15	24500001	25000000	Distal	215	8526	9839	RP11-107D24.2	24544896	24545785		ENSG00000261598
							PWRN3	24686274	24693114	Prader-Willi region non-protein coding RNA 3 [Source:HGNC Symbol;Acc:49131]	ENSG00000260760
							PWRN1	24738284	24897277	Prader-Willi region non-protein coding RNA 1 [Source:HGNC Symbol;Acc:33235]	ENSG00000259905
							NPAP1	24920541	24928593	nuclear pore associated protein 1 [Source:HGNC Symbol;Acc:1190]	ENSG00000185823
chr16	500001	1000000	Genic	501	6910	8874	RAB11FIP3	475619	573011	RAB11 family interacting protein 3 (class II) [Source:HGNC Symbol;Acc:17224]	ENSG00000090565
							RP1-196A12.1	501404	503461		ENSG00000230428
							AL049542.1	542366	542567		ENSG00000256323
							CAPN15	577717	604636	calpain 15 [Source:HGNC Symbol;Acc:11182]	ENSG00000103326
							MIR5587	585316	585368	microRNA 5587 [Source:HGNC Symbol;Acc:43508]	ENSG00000266124
							MIR3176	593277	593366	microRNA 3176 [Source:HGNC Symbol;Acc:38345]	ENSG00000266235
							LA16c-366D1.3	597185	603847		ENSG00000261691
							C16orf11	610422	615528	chromosome 16 open reading frame 11 [Source:HGNC Symbol;Acc:14139]	ENSG00000161992
							PIGQ	616995	634136	phosphatidylinositol glycan anchor biosynthesis, class Q [Source:HGNC Symbol;Acc:14135]	ENSG00000007541
							NHLRC4	616996	619495	NHL repeat containing 4 [Source:HGNC Symbol;Acc:26700]	ENSG00000257108
							RAB40C	639357	679272	RAB40C, member RAS oncogene family [Source:HGNC Symbol;Acc:18285]	ENSG00000197562
							Z98881.1	653555	653904		ENSG00000196674
							WFIKKN1	679239	684116	WAP, follistatin/kazal, immunoglobulin, kunitz and netrin domain containing 1 [Source:HGNC Symbol;Acc:30912]	ENSG00000127578
							C16orf13	684429	686358	chromosome 16 open reading frame 13 [Source:HGNC Symbol;Acc:14141]	ENSG00000130731
							AL022341.1	691039	691688		ENSG00000197727
							FAM195A	691813	698474	family with sequence similarity 195, member A [Source:HGNC Symbol;Acc:14142]	ENSG00000172366
							AL022341.3	698473	699200		ENSG00000228201
							WDR90	699311	717833	WD repeat domain 90 [Source:HGNC Symbol;Acc:26960]	ENSG00000161996
							LA16c-349E10.1	705034	706194		ENSG00000262528
							RHOT2	718086	724174	ras homolog family member T2 [Source:HGNC Symbol;Acc:21169]	ENSG00000140983
							RHBDL1	725666	728268	rhomboid, veinlet-like 1 (Drosophila) [Source:HGNC Symbol;Acc:10007]	ENSG00000103269
							LA16c-313D11.9	728504	729777		ENSG00000260394
							STUB1	730224	732870	STIP1 homology and U-box containing protein 1, E3 ubiquitin protein ligase [Source:HGNC Symbol;Acc:11427]	ENSG00000103266
							JMJD8	731671	734529	jumonji domain containing 8 [Source:HGNC Symbol;Acc:14148]	ENSG00000161999
							WDR24	734622	740444	WD repeat domain 24 [Source:HGNC Symbol;Acc:20852]	ENSG00000127580
							LA16c-313D11.12	739001	742554		ENSG00000261659
							FBXL16	742500	755829	F-box and leucine-rich repeat protein 16 [Source:HGNC Symbol;Acc:14150]	ENSG00000127585
							LA16c-380A1.1	760746	761277		ENSG00000259840
							METRN	765115	769655	meteorin, glial cell differentiation regulator [Source:HGNC Symbol;Acc:14151]	ENSG00000103260
							FAM173A	770581	772601	family with sequence similarity 173, member A [Source:HGNC Symbol;Acc:14152]	ENSG00000103254
							CCDC78	772582	776954	coiled-coil domain containing 78 [Source:HGNC Symbol;Acc:14153]	ENSG00000162004
							HAGHL	776936	785525	hydroxyacylglutathione hydrolase-like [Source:HGNC Symbol;Acc:14177]	ENSG00000103253
							NARFL	779753	791329	nuclear prelamin A recognition factor-like [Source:HGNC Symbol;Acc:14179]	ENSG00000103245
							MSLN	810762	818865	mesothelin [Source:HGNC Symbol;Acc:7371]	ENSG00000102854
							MSLNL	819428	833370	mesothelin-like [Source:HGNC Symbol;Acc:14170]	ENSG00000162006
							MIR662	820183	820277	microRNA 662 [Source:HGNC Symbol;Acc:32918]	ENSG00000207579
							RPUSD1	834974	838397	RNA pseudouridylate synthase domain containing 1 [Source:HGNC Symbol;Acc:14173]	ENSG00000007376
							CHTF18	838046	850737	CTF18, chromosome transmission fidelity factor 18 homolog (S. cerevisiae) [Source:HGNC Symbol;Acc:18435]	ENSG00000127586
							GNG13	848041	850733	guanine nucleotide binding protein (G protein), gamma 13 [Source:HGNC Symbol;Acc:14131]	ENSG00000127588
							PRR25	855443	863861	proline rich 25 [Source:HGNC Symbol;Acc:37230]	ENSG00000167945
							LMF1	903634	1031318	lipase maturation factor 1 [Source:HGNC Symbol;Acc:14154]	ENSG00000103227
							LA16c-306A4.1	933780	935090		ENSG00000260022
							LA16c-306A4.2	950520	955224		ENSG00000260316
							LA16c-366D3.1	971033	984495		ENSG00000260439
chr16	1000001	1500000	Genic	452	6780	8678	RP11-161M6.2	1025761	1031596		ENSG00000260807
							AC009041.2	1031252	1031663		ENSG00000269047
							SOX8	1031808	1036979	SRY (sex determining region Y)-box 8 [Source:HGNC Symbol;Acc:11203]	ENSG00000005513
							RP11-161M6.3	1041148	1050926		ENSG00000260496
							SSTR5-AS1	1114093	1128707	SSTR5 antisense RNA 1 [Source:HGNC Symbol;Acc:26502]	ENSG00000261713
							RP11-161M6.5	1115240	1116502		ENSG00000261720
							AC009041.1	1115299	1116349		ENSG00000181791
							SSTR5	1122756	1131454	somatostatin receptor 5 [Source:HGNC Symbol;Acc:11334]	ENSG00000162009
							C1QTNF8	1140005	1146244	C1q and tumor necrosis factor related protein 8 [Source:HGNC Symbol;Acc:31374]	ENSG00000184471
							LA16c-349E11.1	1153280	1155461		ENSG00000260702
							LA16c-381G6.1	1161627	1163399		ENSG00000260532
							CACNA1H	1203241	1271771	calcium channel, voltage-dependent, T type, alpha 1H subunit [Source:HGNC Symbol;Acc:1395]	ENSG00000196557
							RP11-616M22.1	1206976	1207974		ENSG00000260403
							RP11-616M22.2	1209548	1210176		ENSG00000259910
							RP11-616M22.3	1256560	1257124		ENSG00000261294
							TPSG1	1271651	1275257	tryptase gamma 1 [Source:HGNC Symbol;Acc:14134]	ENSG00000116176
							TPSB2	1277272	1280214	tryptase beta 2 (gene/pseudogene) [Source:HGNC Symbol;Acc:14120]	ENSG00000197253
							TPSAB1	1290697	1292555	tryptase alpha/beta 1 [Source:HGNC Symbol;Acc:12019]	ENSG00000172236
							TPSD1	1306060	1308532	tryptase delta 1 [Source:HGNC Symbol;Acc:14118]	ENSG00000095917
							RP11-616M22.5	1307340	1308075		ENSG00000260182
							PRSS29P	1310953	1313846	protease, serine, 29, pseudogene [Source:HGNC Symbol;Acc:17542]	ENSG00000196364
							RP11-616M22.10	1323752	1326523		ENSG00000261564
							RP11-616M22.9	1330162	1330545		ENSG00000260991
							TPSP2	1336352	1338838	tryptase pseudogene 2 [Source:HGNC Symbol;Acc:14136]	ENSG00000260284
							RP11-616M22.7	1344552	1349167		ENSG00000260710
							UBE2I	1355548	1377019	ubiquitin-conjugating enzyme E2I [Source:HGNC Symbol;Acc:12485]	ENSG00000103275
							LA16c-358B7.3	1367892	1372846		ENSG00000261505
							RPS20P2	1379079	1379778	ribosomal protein S20 pseudogene 2 [Source:HGNC Symbol;Acc:14195]	ENSG00000219274
							BAIAP3	1383602	1399439	BAI1-associated protein 3 [Source:HGNC Symbol;Acc:948]	ENSG00000007516
							TSR3	1399241	1401912	TSR3, 20S rRNA accumulation, homolog (S. cerevisiae) [Source:HGNC Symbol;Acc:14175]	ENSG00000007520
							GNPTG	1401924	1413352	N-acetylglucosamine-1-phosphate transferase, gamma subunit [Source:HGNC Symbol;Acc:23026]	ENSG00000090581
							LA16c-316G12.2	1408901	1411406		ENSG00000260425
							UNKL	1413206	1464752	unkempt family zinc finger-like [Source:HGNC Symbol;Acc:14184]	ENSG00000059145
							AL031721.1	1429290	1429424		ENSG00000265529
							LA16c-312E8.2	1458835	1462249		ENSG00000260132
							C16orf91	1469745	1479345	chromosome 16 open reading frame 91 [Source:HGNC Symbol;Acc:27558]	ENSG00000174109
							CCDC154	1484384	1494557	coiled-coil domain containing 154 [Source:HGNC Symbol;Acc:34454]	ENSG00000197599
							CLCN7	1494935	1525581	chloride channel, voltage-sensitive 7 [Source:HGNC Symbol;Acc:2025]	ENSG00000103249
							LA16c-390E6.5	1495344	1496520		ENSG00000261641
chr16	87500001	88000000	Genic	242	7362	10370	ZCCHC14	87439852	87525651	zinc finger, CCHC domain containing 14 [Source:HGNC Symbol;Acc:24134]	ENSG00000140948
							RP11-482M8.1	87526161	87549241		ENSG00000260750
							RP11-482M8.3	87634132	87635796		ENSG00000269935
							JPH3	87635441	87731762	junctophilin 3 [Source:HGNC Symbol;Acc:14203]	ENSG00000154118
							AC010536.1	87727144	87729753	Uncharacterized protein; cDNA FLJ45526 fis, clone BRTHA2027227 [Source:UniProtKB/TrEMBL;Acc:Q6ZSH4]	ENSG00000226180
							KLHDC4	87730091	87799598	kelch domain containing 4 [Source:HGNC Symbol;Acc:25272]	ENSG00000104731
							FLJ00104	87731749	87739290	HCG1980662; Uncharacterized protein [Source:UniProtKB/TrEMBL;Acc:Q86VH3]	ENSG00000205047
							RP11-278A23.2	87773369	87781312		ENSG00000260671
							RP4-536B24.4	87807094	87812980		ENSG00000260498
							RP4-536B24.3	87813740	87840082		ENSG00000260177
							SLC7A5	87863629	87903094	solute carrier family 7 (amino acid transporter light chain, L system), member 5 [Source:HGNC Symbol;Acc:11063]	ENSG00000103257
							RP4-536B24.2	87870138	87871269		ENSG00000260466
							CA5A	87921625	87970135	carbonic anhydrase VA, mitochondrial [Source:HGNC Symbol;Acc:1377]	ENSG00000174990
							GS1-21A4.1	87926544	87927291		ENSG00000260603
							GS1-21A4.2	87926561	87927341		ENSG00000270385
							CTD-3057O21.1	87978664	87978808		ENSG00000260443
							BANP	87982850	88110924	BTG3 associated nuclear protein [Source:HGNC Symbol;Acc:13450]	ENSG00000172530
chr16	88500001	89000000	Genic	362	7194	9745	ZNF469	88493879	88507165	zinc finger protein 469 [Source:HGNC Symbol;Acc:23216]	ENSG00000225614
							ZFPM1	88519725	88603424	zinc finger protein, FOG family member 1 [Source:HGNC Symbol;Acc:19762]	ENSG00000179588
							MIR5189	88535326	88535439	microRNA 5189 [Source:HGNC Symbol;Acc:43515]	ENSG00000263456
							RP11-21B21.4	88579368	88597461		ENSG00000261744
							ZC3H18	88636789	88698374	zinc finger CCCH-type containing 18 [Source:HGNC Symbol;Acc:25091]	ENSG00000158545
							IL17C	88704999	88706881	interleukin 17C [Source:HGNC Symbol;Acc:5983]	ENSG00000124391
							CYBA	88709691	88717560	cytochrome b-245, alpha polypeptide [Source:HGNC Symbol;Acc:2577]	ENSG00000051523
							MVD	88718343	88729569	mevalonate (diphospho) decarboxylase [Source:HGNC Symbol;Acc:7529]	ENSG00000167508
							SNAI3-AS1	88729706	88753594	SNAI3 antisense RNA 1 [Source:HGNC Symbol;Acc:28327]	ENSG00000260630
							SNAI3	88744090	88752901	snail family zinc finger 3 [Source:HGNC Symbol;Acc:18411]	ENSG00000185669
							RNF166	88762903	88772829	ring finger protein 166 [Source:HGNC Symbol;Acc:28856]	ENSG00000158717
							RP5-1142A6.5	88762909	88765018		ENSG00000259813
							CTU2	88772871	88781794	cytosolic thiouridylase subunit 2 homolog (S. pombe) [Source:HGNC Symbol;Acc:28005]	ENSG00000174177
							PIEZO1	88781751	88851619	piezo-type mechanosensitive ion channel component 1 [Source:HGNC Symbol;Acc:28993]	ENSG00000103335
							MIR4722	88782686	88782745	microRNA 4722 [Source:HGNC Symbol;Acc:41782]	ENSG00000265672
							RP5-1142A6.9	88785023	88786867		ENSG00000260121
							RP5-1142A6.2	88797588	88807826		ENSG00000224888
							RP5-1142A6.7	88808039	88808775		ENSG00000260617
							RP5-1142A6.8	88809175	88812156		ENSG00000182376
							CDT1	88869621	88875666	chromatin licensing and DNA replication factor 1 [Source:HGNC Symbol;Acc:24576]	ENSG00000167513
							APRT	88875747	88878352	adenine phosphoribosyltransferase [Source:HGNC Symbol;Acc:626]	ENSG00000198931
							GALNS	88880142	88923378	galactosamine (N-acetyl)-6-sulfate sulfatase [Source:HGNC Symbol;Acc:4122]	ENSG00000141012
							AC092384.1	88894366	88894545		ENSG00000269422
							TRAPPC2L	88922628	88929094	trafficking protein particle complex 2-like [Source:HGNC Symbol;Acc:30887]	ENSG00000167515
							PABPN1L	88928034	88933068	poly(A) binding protein, nuclear 1-like (cytoplasmic) [Source:HGNC Symbol;Acc:37237]	ENSG00000205022
							CBFA2T3	88941266	89043612	core-binding factor, runt domain, alpha subunit 2; translocated to, 3 [Source:HGNC Symbol;Acc:1537]	ENSG00000129993
							RP11-830F9.5	88947446	88953544		ENSG00000259881
chr16	89500001	90000000	Genic	298	6424	8737	ANKRD11	89334038	89556969	ankyrin repeat domain 11 [Source:HGNC Symbol;Acc:21316]	ENSG00000167522
							RNU6-430P	89509726	89509832	RNA, U6 small nuclear 430, pseudogene [Source:HGNC Symbol;Acc:47393]	ENSG00000252887
							RP1-168P16.3	89525278	89525845		ENSG00000270832
							SPG7	89557325	89624176	spastic paraplegia 7 (pure and complicated autosomal recessive) [Source:HGNC Symbol;Acc:11237]	ENSG00000197912
							RP11-104N10.1	89558425	89570868		ENSG00000261118
							RNU7-117P	89599924	89599962	RNA, U7 small nuclear 117 pseudogene [Source:HGNC Symbol;Acc:45651]	ENSG00000252579
							RPL13	89627065	89630950	ribosomal protein L13 [Source:HGNC Symbol;Acc:10303]	ENSG00000167526
							SNORD68	89627842	89627925	small nucleolar RNA, C/D box 68 [Source:HGNC Symbol;Acc:32729]	ENSG00000200084
							CPNE7	89642176	89663654	copine VII [Source:HGNC Symbol;Acc:2320]	ENSG00000178773
							DPEP1	89679716	89704839	dipeptidase 1 (renal) [Source:HGNC Symbol;Acc:3002]	ENSG00000015413
							CHMP1A	89710839	89724253	charged multivesicular body protein 1A [Source:HGNC Symbol;Acc:8740]	ENSG00000131165
							SPATA33	89724210	89737680	spermatogenesis associated 33 [Source:HGNC Symbol;Acc:26463]	ENSG00000167523
							CDK10	89747145	89762772	cyclin-dependent kinase 10 [Source:HGNC Symbol;Acc:1770]	ENSG00000185324
							RP11-368I7.4	89749028	89752977	Uncharacterized protein [Source:UniProtKB/TrEMBL;Acc:H3BU20]	ENSG00000260259
							SPATA2L	89762751	89768113	spermatogenesis associated 2-like [Source:HGNC Symbol;Acc:28393]	ENSG00000158792
							VPS9D1	89773542	89787394	VPS9 domain containing 1 [Source:HGNC Symbol;Acc:13526]	ENSG00000075399
							VPS9D1-AS1	89778264	89784573	VPS9D1 antisense RNA 1 [Source:HGNC Symbol;Acc:48915]	ENSG00000261373
							ZNF276	89786808	89807311	zinc finger protein 276 [Source:HGNC Symbol;Acc:23330]	ENSG00000158805
							FANCA	89803957	89883065	Fanconi anemia, complementation group A [Source:HGNC Symbol;Acc:3582]	ENSG00000187741
							SPIRE2	89884587	89937727	spire-type actin nucleation factor 2 [Source:HGNC Symbol;Acc:30623]	ENSG00000204991
							TCF25	89940000	89977792	transcription factor 25 (basic helix-loop-helix) [Source:HGNC Symbol;Acc:29181]	ENSG00000141002
							RP11-566K11.7	89972565	89984641		ENSG00000267048
							MC1R	89978527	89987385	melanocortin 1 receptor (alpha melanocyte stimulating hormone receptor) [Source:HGNC Symbol;Acc:6929]	ENSG00000258839
							AC092143.1	89985273	89987375		ENSG00000256390
							TUBB3	89985573	90002500	tubulin, beta 3 class III [Source:HGNC Symbol;Acc:20772]	ENSG00000198211
							RP11-566K11.4	89986235	89989070		ENSG00000259006
							TUBB3	89987800	90005169	Tubulin beta-3 chain [Source:UniProtKB/Swiss-Prot;Acc:Q13509]	ENSG00000258947
chr17	500001	1000000	Genic	442	6774	8607	VPS53	411908	624957	vacuolar protein sorting 53 homolog (S. cerevisiae) [Source:HGNC Symbol;Acc:25608]	ENSG00000141252
							RP11-411G7.2	519242	519835		ENSG00000262708
							RPS4XP17	560034	560787	ribosomal protein S4X pseudogene 17 [Source:HGNC Symbol;Acc:36789]	ENSG00000244097
							FAM57A	635652	646206	family with sequence similarity 57, member A [Source:HGNC Symbol;Acc:29646]	ENSG00000167695
							GEMIN4	647654	657239	gem (nuclear organelle) associated protein 4 [Source:HGNC Symbol;Acc:15717]	ENSG00000179409
							DBIL5P	655900	658576	diazepam binding inhibitor-like 5, pseudogene [Source:HGNC Symbol;Acc:38519]	ENSG00000231784
							GLOD4	660337	685581	glyoxalase domain containing 4 [Source:HGNC Symbol;Acc:14111]	ENSG00000167699
							AC087392.1	666805	668559		ENSG00000196737
							RP11-676J12.4	666805	668559		ENSG00000262228
							RNMTL1	685513	695749	RNA methyltransferase like 1 [Source:HGNC Symbol;Acc:18485]	ENSG00000171861
							RP11-676J12.8	692984	693765		ENSG00000262434
							NXN	702553	883010	nucleoredoxin [Source:HGNC Symbol;Acc:18008]	ENSG00000167693
							RP11-676J12.6	781142	783333		ENSG00000262133
							RP11-676J12.7	812872	814452	Uncharacterized protein [Source:UniProtKB/TrEMBL;Acc:I3L4N2]	ENSG00000262003
							RP11-356I18.1	862274	862606		ENSG00000263017
							AC015884.1	885276	885361		ENSG00000265403
							TIMM22	900357	906911	translocase of inner mitochondrial membrane 22 homolog (yeast) [Source:HGNC Symbol;Acc:17317]	ENSG00000177370
							ABR	906758	1132315	active BCR-related [Source:HGNC Symbol;Acc:81]	ENSG00000159842
							MIR3183	925716	925799	microRNA 3183 [Source:HGNC Symbol;Acc:38237]	ENSG00000264429
chr18	76000001	76500000	Genic	395	6742	9144	RP11-451L19.1	76240549	76244867		ENSG00000265644
							RP11-123I22.1	76265165	76266410		ENSG00000265378
							Y_RNA	76304096	76304188	Y RNA [Source:RFAM;Acc:RF00019]	ENSG00000201723
chr18	77000001	77500000	Genic	410	6266	8512	ATP9B	76829285	77138283	ATPase, class II, type 9B [Source:HGNC Symbol;Acc:13541]	ENSG00000166377
							RP11-1136J12.1	77013577	77014856		ENSG00000267628
							RP11-800A18.4	77100258	77103972		ENSG00000267015
							NFATC1	77155856	77289325	nuclear factor of activated T-cells, cytoplasmic, calcineurin-dependent 1 [Source:HGNC Symbol;Acc:7775]	ENSG00000131196
							AC018445.1	77275812	77276057	Uncharacterized protein [Source:UniProtKB/TrEMBL;Acc:Q9NY04]	ENSG00000269679
							RP11-567M16.1	77336460	77349010		ENSG00000267287
							RP11-567M16.2	77370747	77372303		ENSG00000267409
							RP11-567M16.3	77398928	77439745		ENSG00000178412
							CTDP1	77439801	77514510	CTD (carboxy-terminal domain, RNA polymerase II, polypeptide A) phosphatase, subunit 1 [Source:HGNC Symbol;Acc:2498]	ENSG00000060069
							RP11-567M16.5	77462721	77463651		ENSG00000266901
chr20	60000001	60500000	Proximal	262	6562	8623	CDH4	59827482	60515673	cadherin 4, type 1, R-cadherin (retinal) [Source:HGNC Symbol;Acc:1763]	ENSG00000179242
							RP11-429E11.3	60292562	60294804	Uncharacterized protein [Source:UniProtKB/TrEMBL;Acc:Q5VZ43]	ENSG00000179253
							RP11-429E11.2	60313275	60330112		ENSG00000225106
chr22	45000001	45500000	Genic	204	7178	8837	LINC00229	45002819	45021299	long intergenic non-protein coding RNA 229 [Source:HGNC Symbol;Acc:13240]	ENSG00000234300
							ANP32BP2	45047715	45048259	acidic (leucine-rich) nuclear phosphoprotein 32 family, member B pseudogene 2 [Source:HGNC Symbol;Acc:38552]	ENSG00000231801
							PRR5	45064593	45133561	proline rich 5 (renal) [Source:HGNC Symbol;Acc:31682]	ENSG00000186654
							PRR5-ARHGAP8	45098113	45258586	PRR5-ARHGAP8 readthrough [Source:HGNC Symbol;Acc:34512]	ENSG00000248405
							ARHGAP8	45098355	45258665	Rho GTPase activating protein 8 [Source:HGNC Symbol;Acc:677]	ENSG00000241484
							PHF21B	45277042	45405880	PHD finger protein 21B [Source:HGNC Symbol;Acc:25161]	ENSG00000056487
							RP1-127B20.4	45297427	45298351		ENSG00000223730
							RP4-753M9.1	45396446	45399500		ENSG00000230922
chr22	49000001	49500000	Genic	334	9568	10427	FAM19A5	48885272	49246724	family with sequence similarity 19 (chemokine (C-C motif)-like), member A5 [Source:HGNC Symbol;Acc:21592]	ENSG00000219438
							MIR4535	49176107	49176165	microRNA 4535 [Source:HGNC Symbol;Acc:41629]	ENSG00000266887
							AL954742.1	49210132	49210216		ENSG00000251912
							WI2-81516E3.1	49288729	49294198		ENSG00000205632
chr22	49500001	50000000	Genic	359	8602	10093	RPL35P8	49609837	49610173	ribosomal protein L35 pseudogene 8 [Source:HGNC Symbol;Acc:36158]	ENSG00000226142
							C22orf34	49808176	50051190	chromosome 22 open reading frame 34 [Source:HGNC Symbol;Acc:28010]	ENSG00000188511
							MIR3667	49937041	49937114	microRNA 3667 [Source:HGNC Symbol;Acc:38990]	ENSG00000264139
							RP1-29C18.10	49942329	49950121		ENSG00000212939
							RP1-29C18.9	49965912	49969074		ENSG00000213279

## Sheet: Annotation
Supplementary Table S6.5. Functional annotation of genes within hotspot windows using DAVID. Gene groups shown in Figure 8 are highlighed by bold font.
Database	Gene group	No. annotated genes	%	Uncorrected p-value	Genes	List Total	Pop Hits	Pop Total	Fold Enrichment	Bonferroni corrected p-value	Benjamini corrected p-value	FDR q-value
GOTERM_BP_FAT	antigen processing and presentation	17	5.15152	1.97157e-14	ENSG00000196126, ENSG00000204632, ENSG00000204287, ENSG00000204622, ENSG00000179344, ENSG00000198502, ENSG00000204252, ENSG00000204261, ENSG00000196735, ENSG00000204516, ENSG00000204264, ENSG00000206341, ENSG00000204267, ENSG00000204525, ENSG00000204257, ENSG00000204520, ENSG00000206503, ENSG00000204642	187	83	13528	14.8171	2.15405e-11	2.15405e-11	3.15636e-11
GOTERM_BP_FAT	sensory perception of chemical stimulus	27	8.18182	1.94094e-09	ENSG00000186886, ENSG00000181023, ENSG00000122136, ENSG00000187747, ENSG00000181927, ENSG00000181903, ENSG00000181001, ENSG00000181616, ENSG00000180988, ENSG00000205409, ENSG00000160349, ENSG00000167355, ENSG00000172188, ENSG00000181958, ENSG00000181609, ENSG00000173610, ENSG00000127588, ENSG00000181935, ENSG00000184478, ENSG00000181939, ENSG00000183269, ENSG00000180974, ENSG00000181009, ENSG0000…	187	478	13528	4.08628	2.11563e-06	1.05781e-06	3.10031e-06
GOTERM_BP_FAT	antigen processing and presentation of peptide antigen	9	2.72727	2.69891e-09	ENSG00000204287, ENSG00000204632, ENSG00000204267, ENSG00000204525, ENSG00000204257, ENSG00000204520, ENSG00000206503, ENSG00000204252, ENSG00000204642, ENSG00000206341	187	28	13528	23.2529	2.9418e-06	9.80602e-07	4.31102e-06
GOTERM_BP_FAT	sensory perception of smell	25	7.57576	5.45896e-09	ENSG00000186886, ENSG00000181023, ENSG00000122136, ENSG00000187747, ENSG00000181927, ENSG00000181903, ENSG00000181001, ENSG00000181616, ENSG00000180988, ENSG00000205409, ENSG00000167355, ENSG00000172188, ENSG00000181958, ENSG00000181609, ENSG00000173610, ENSG00000181935, ENSG00000184478, ENSG00000181939, ENSG00000183269, ENSG00000180974, ENSG00000181009, ENSG00000174982, ENSG00000181074, ENSG0000…	187	431	13528	4.19619	5.95025e-06	1.48757e-06	8.71971e-06
GOTERM_BP_FAT	antigen processing and presentation of peptide antigen via MHC class I	6	1.81818	2.51975e-06	ENSG00000204632, ENSG00000204267, ENSG00000204525, ENSG00000204520, ENSG00000206503, ENSG00000204642, ENSG00000206341	187	17	13528	25.5326	0.00274276	0.000549156	0.00402478
GOTERM_BP_FAT	immune response	27	8.18182	2.74995e-06	ENSG00000204287, ENSG00000204622, ENSG00000109684, ENSG00000198502, ENSG00000204261, ENSG00000132274, ENSG00000204264, ENSG00000206341, ENSG00000204267, ENSG00000204525, ENSG00000051523, ENSG00000204520, ENSG00000123454, ENSG00000204642, ENSG00000211938, ENSG00000196126, ENSG00000204632, ENSG00000179344, ENSG00000204252, ENSG00000196735, ENSG00000204516, ENSG00000206047, ENSG00000211941, ENSG0000…	187	690	13528	2.83078	0.00299296	0.00049945	0.00439247
GOTERM_BP_FAT	antigen processing and presentation of peptide or polysaccharide antigen via MHC class II	7	2.12121	5.06886e-06	ENSG00000204287, ENSG00000196126, ENSG00000204257, ENSG00000204252, ENSG00000179344, ENSG00000198502, ENSG00000196735	187	33	13528	15.3453	0.00550983	0.000788984	0.00809629
GOTERM_BP_FAT	sensory perception	29	8.78788	5.74301e-06	ENSG00000186886, ENSG00000181023, ENSG00000122136, ENSG00000187747, ENSG00000182372, ENSG00000181927, ENSG00000181903, ENSG00000071127, ENSG00000181001, ENSG00000181616, ENSG00000180988, ENSG00000205409, ENSG00000160349, ENSG00000167355, ENSG00000172188, ENSG00000181958, ENSG00000181609, ENSG00000173610, ENSG00000184478, ENSG00000127588, ENSG00000181935, ENSG00000181939, ENSG00000183269, ENSG0000…	187	810	13528	2.59003	0.00624035	0.000782181	0.00917304
GOTERM_BP_FAT	cognition	31	9.39394	6.42221e-06	ENSG00000186886, ENSG00000181023, ENSG00000122136, ENSG00000187747, ENSG00000182372, ENSG00000181927, ENSG00000181903, ENSG00000071127, ENSG00000181001, ENSG00000181616, ENSG00000180988, ENSG00000205409, ENSG00000160349, ENSG00000123454, ENSG00000167355, ENSG00000172188, ENSG00000181958, ENSG00000181609, ENSG00000173610, ENSG00000184478, ENSG00000127588, ENSG00000181935, ENSG00000181939, ENSG0000…	187	909	13528	2.46712	0.00697579	0.000777501	0.0102578
GOTERM_BP_FAT	G-protein coupled receptor protein signaling pathway	34	10.303	2.35902e-05	ENSG00000186886, ENSG00000181023, ENSG00000198211, ENSG00000187747, ENSG00000181927, ENSG00000204681, ENSG00000181903, ENSG00000164850, ENSG00000181001, ENSG00000181616, ENSG00000180988, ENSG00000205409, ENSG00000164849, ENSG00000181950, ENSG00000167355, ENSG00000172188, ENSG00000181958, ENSG00000181609, ENSG00000184478, ENSG00000127588, ENSG00000181935, ENSG00000181939, ENSG00000184160, ENSG0000…	187	1123	13528	2.19024	0.0253859	0.00256806	0.0376745
GOTERM_BP_FAT	neurological system process	33	10	0.00023302	ENSG00000186886, ENSG00000181023, ENSG00000122136, ENSG00000187747, ENSG00000182372, ENSG00000181927, ENSG00000181903, ENSG00000071127, ENSG00000181001, ENSG00000181616, ENSG00000180988, ENSG00000205409, ENSG00000160349, ENSG00000123454, ENSG00000167355, ENSG00000172188, ENSG00000181958, ENSG00000198010, ENSG00000181609, ENSG00000173610, ENSG00000184478, ENSG00000127588, ENSG00000181935, ENSG0000…	187	1210	13528	1.97297	0.224325	0.0228283	0.37156
GOTERM_BP_FAT	cell surface receptor linked signal transduction	44	13.3333	0.000331162	ENSG00000186886, ENSG00000181023, ENSG00000198211, ENSG00000109684, ENSG00000197461, ENSG00000187747, ENSG00000167693, ENSG00000181927, ENSG00000204681, ENSG00000181903, ENSG00000181001, ENSG00000164850, ENSG00000103266, ENSG00000181616, ENSG00000180988, ENSG00000204520, ENSG00000205409, ENSG00000164849, ENSG00000181950, ENSG00000105963, ENSG00000167355, ENSG00000204305, ENSG00000172188, ENSG0000…	187	1856	13528	1.71501	0.303039	0.0296374	0.527662
GOTERM_BP_FAT	antigen processing and presentation of exogenous peptide antigen	4	1.21212	0.000389066	ENSG00000204287, ENSG00000204267, ENSG00000204257, ENSG00000204252	187	11	13528	26.3063	0.345683	0.0321014	0.619656
GOTERM_BP_FAT	defense response to fungus	4	1.21212	0.000660835	ENSG00000164816, ENSG00000164821, ENSG00000164822, ENSG00000206047	187	13	13528	22.2592	0.513515	0.0501657	1.05036
GOTERM_BP_FAT	antigen processing and presentation of exogenous antigen	4	1.21212	0.000832582	ENSG00000204287, ENSG00000204267, ENSG00000204257, ENSG00000204252	187	14	13528	20.6692	0.596627	0.0587309	1.32164
GOTERM_BP_FAT	killing of cells of another organism	4	1.21212	0.000832582	ENSG00000164816, ENSG00000164821, ENSG00000164822, ENSG00000206047	187	14	13528	20.6692	0.596627	0.0587309	1.32164
GOTERM_BP_FAT	response to fungus	4	1.21212	0.00418485	ENSG00000164816, ENSG00000164821, ENSG00000164822, ENSG00000206047	187	24	13528	12.057	0.989653	0.248505	6.47914
GOTERM_BP_FAT	cell killing	4	1.21212	0.00418485	ENSG00000164816, ENSG00000164821, ENSG00000164822, ENSG00000206047	187	24	13528	12.057	0.989653	0.248505	6.47914
GOTERM_BP_FAT	antigen processing and presentation of exogenous peptide antigen via MHC class II	3	0.909091	0.00498578	ENSG00000204287, ENSG00000204257, ENSG00000204252	187	8	13528	27.1283	0.995696	0.274197	7.67342
GOTERM_BP_FAT	antigen processing and presentation of peptide antigen via MHC class II	3	0.909091	0.00498578	ENSG00000204287, ENSG00000204257, ENSG00000204252	187	8	13528	27.1283	0.995696	0.274197	7.67342
GOTERM_BP_FAT	positive regulation of smooth muscle cell proliferation	4	1.21212	0.0086631	ENSG00000204305, ENSG00000204315, ENSG00000204301, ENSG00000204310	187	31	13528	9.33448	0.999924	0.409558	12.9755
GOTERM_BP_FAT	defense response	17	5.15152	0.0108018	ENSG00000204632, ENSG00000204287, ENSG00000164816, ENSG00000204305, ENSG00000206047, ENSG00000206341, ENSG00000197253, ENSG00000172236, ENSG00000204267, ENSG00000204525, ENSG00000051523, ENSG00000204520, ENSG00000204657, ENSG00000206337, ENSG00000164821, ENSG00000124391, ENSG00000164822, ENSG00000164825, ENSG00000168394	187	615	13528	1.9997	0.999993	0.463695	15.9264
GOTERM_BP_FAT	protein trimerization	3	0.909091	0.0132758	ENSG00000132256, ENSG00000121236, ENSG00000132274	187	13	13528	16.6944	1	0.517309	19.223
GOTERM_BP_FAT	JAK-STAT cascade	4	1.21212	0.0162606	ENSG00000204305, ENSG00000204315, ENSG00000204301, ENSG00000204310	187	39	13528	7.41972	1	0.572986	23.0388
GOTERM_BP_FAT	defense response to bacterium	6	1.81818	0.0191689	ENSG00000164816, ENSG00000204520, ENSG00000164821, ENSG00000164822, ENSG00000164825, ENSG00000206047	187	112	13528	3.87548	1	0.616706	26.5938
GOTERM_BP_FAT	regulation of smooth muscle cell proliferation	4	1.21212	0.0251942	ENSG00000204305, ENSG00000204315, ENSG00000204301, ENSG00000204310	187	46	13528	6.29063	1	0.701589	33.4747
GOTERM_BP_FAT	xenobiotic metabolic process	3	0.909091	0.0303707	ENSG00000135226, ENSG00000213759, ENSG00000156096	187	20	13528	10.8513	1	0.753579	38.8987
GOTERM_BP_FAT	response to xenobiotic stimulus	3	0.909091	0.0393734	ENSG00000135226, ENSG00000213759, ENSG00000156096	187	23	13528	9.43595	1	0.826468	47.357
GOTERM_BP_FAT	gamma-delta T cell activation	2	0.606061	0.0406862	ENSG00000204520, ENSG00000204516	187	3	13528	48.2282	1	0.824718	48.4944
GOTERM_BP_FAT	response to bacterium	7	2.12121	0.0505106	ENSG00000164816, ENSG00000204267, ENSG00000204520, ENSG00000164821, ENSG00000164822, ENSG00000164825, ENSG00000206047	187	193	13528	2.62381	1	0.876613	56.3037
GOTERM_BP_FAT	aging	5	1.51515	0.0651271	ENSG00000204305, ENSG00000204315, ENSG00000204301, ENSG00000204310, ENSG00000182372	187	110	13528	3.28828	1	0.927316	65.8945
INTERPRO	Immunoglobulin C1-set	14	4.24242	6.05789e-12	ENSG00000196126, ENSG00000204632, ENSG00000204287, ENSG00000204252, ENSG00000198502, ENSG00000179344, ENSG00000196735, ENSG00000204516, ENSG00000206341, ENSG00000204525, ENSG00000204257, ENSG00000211941, ENSG00000204520, ENSG00000206503, ENSG00000204642, ENSG00000211938	227	68	16659	15.1092	2.50798e-09	2.50798e-09	8.49193e-09
INTERPRO	Immunoglobulin/major histocompatibility complex, conserved site	14	4.24242	1.57484e-10	ENSG00000204287, ENSG00000196126, ENSG00000204632, ENSG00000204305, ENSG00000204252, ENSG00000198502, ENSG00000179344, ENSG00000196735, ENSG00000206341, ENSG00000204525, ENSG00000204257, ENSG00000211941, ENSG00000204520, ENSG00000206503, ENSG00000204642, ENSG00000211938	227	87	16659	11.8095	6.51983e-08	3.25992e-08	2.20759e-07
INTERPRO	Olfactory receptor	24	7.27273	2.07171e-08	ENSG00000186886, ENSG00000167355, ENSG00000181023, ENSG00000181958, ENSG00000172188, ENSG00000181609, ENSG00000184478, ENSG00000181935, ENSG00000187747, ENSG00000181927, ENSG00000181939, ENSG00000181903, ENSG00000181001, ENSG00000183269, ENSG00000180974, ENSG00000181009, ENSG00000174982, ENSG00000181616, ENSG00000180988, ENSG00000181074, ENSG00000205409, ENSG00000204657, ENSG00000181961, ENSG0000…	227	428	16659	4.1152	8.57685e-06	2.85896e-06	2.9041e-05
INTERPRO	GPCR, rhodopsin-like superfamily	29	8.78788	6.2854e-07	ENSG00000186886, ENSG00000181023, ENSG00000198211, ENSG00000187747, ENSG00000181927, ENSG00000181903, ENSG00000164850, ENSG00000181001, ENSG00000181616, ENSG00000180988, ENSG00000205409, ENSG00000164849, ENSG00000181950, ENSG00000167355, ENSG00000172188, ENSG00000181958, ENSG00000181609, ENSG00000184478, ENSG00000181935, ENSG00000181939, ENSG00000184160, ENSG00000183269, ENSG00000180974, ENSG0000…	227	726	16659	2.93146	0.000260182	6.50518e-05	0.000881076
INTERPRO	7TM GPCR, rhodopsin-like	29	8.78788	6.45791e-07	ENSG00000186886, ENSG00000181023, ENSG00000198211, ENSG00000187747, ENSG00000181927, ENSG00000181903, ENSG00000164850, ENSG00000181001, ENSG00000181616, ENSG00000180988, ENSG00000205409, ENSG00000164849, ENSG00000181950, ENSG00000167355, ENSG00000172188, ENSG00000181958, ENSG00000181609, ENSG00000184478, ENSG00000181935, ENSG00000181939, ENSG00000184160, ENSG00000183269, ENSG00000180974, ENSG0000…	227	727	16659	2.92743	0.000267322	5.34701e-05	0.000905258
INTERPRO	Immunoglobulin-like	23	6.9697	1.34191e-06	ENSG00000196126, ENSG00000127578, ENSG00000204632, ENSG00000204287, ENSG00000204305, ENSG00000146555, ENSG00000179344, ENSG00000198502, ENSG00000036448, ENSG00000204252, ENSG00000204290, ENSG00000196735, ENSG00000204516, ENSG00000206341, ENSG00000204525, ENSG00000204257, ENSG00000211941, ENSG00000204520, ENSG00000206503, ENSG00000211953, ENSG00000211949, ENSG00000211964, ENSG00000204655, ENSG0000…	227	501	16659	3.36909	0.000555398	9.25878e-05	0.00188106
INTERPRO	MHC class I, alpha chain, alpha1 and alpha2	7	2.12121	1.3606e-06	ENSG00000204632, ENSG00000204525, ENSG00000204622, ENSG00000204520, ENSG00000206503, ENSG00000204516, ENSG00000204642, ENSG00000206341	227	27	16659	19.0264	0.000563128	8.04663e-05	0.00190725
INTERPRO	MHC class I-like antigen recognition	7	2.12121	1.71214e-06	ENSG00000204632, ENSG00000204525, ENSG00000204622, ENSG00000204520, ENSG00000206503, ENSG00000204516, ENSG00000204642, ENSG00000206341	227	28	16659	18.3469	0.000708574	8.85993e-05	0.00240003
INTERPRO	Immunoglobulin-like fold	24	7.27273	1.93499e-06	ENSG00000204287, ENSG00000127578, ENSG00000198502, ENSG00000206341, ENSG00000131196, ENSG00000204525, ENSG00000204520, ENSG00000211953, ENSG00000204642, ENSG00000211938, ENSG00000204632, ENSG00000196126, ENSG00000204305, ENSG00000146555, ENSG00000204252, ENSG00000036448, ENSG00000179344, ENSG00000196735, ENSG00000204290, ENSG00000204516, ENSG00000211941, ENSG00000204257, ENSG00000206503, ENSG0000…	227	553	16659	3.185	0.000800766	8.90056e-05	0.00271241
INTERPRO	MHC class II, alpha/beta chain, N-terminal	6	1.81818	9.58982e-06	ENSG00000204287, ENSG00000196126, ENSG00000204257, ENSG00000179344, ENSG00000198502, ENSG00000196735	227	22	16659	20.0148	0.00396233	0.000396942	0.013442
INTERPRO	Alpha-defensin	4	1.21212	2.41494e-05	ENSG00000164816, ENSG00000164821, ENSG00000164822, ENSG00000206047	227	5	16659	58.7101	0.00994818	0.000908495	0.0338471
INTERPRO	Alpha defensin	4	1.21212	2.41494e-05	ENSG00000164816, ENSG00000164821, ENSG00000164822, ENSG00000206047	227	5	16659	58.7101	0.00994818	0.000908495	0.0338471
INTERPRO	Defensin propeptide	4	1.21212	2.41494e-05	ENSG00000164816, ENSG00000164821, ENSG00000164822, ENSG00000206047	227	5	16659	58.7101	0.00994818	0.000908495	0.0338471
INTERPRO	Mammalian defensin	4	1.21212	0.000131211	ENSG00000164816, ENSG00000164821, ENSG00000164822, ENSG00000206047	227	8	16659	36.6938	0.0528758	0.00451686	0.183773
INTERPRO	MHC class II, alpha chain, N-terminal	4	1.21212	0.000495161	ENSG00000204287, ENSG00000204257, ENSG00000204252, ENSG00000196735	227	12	16659	24.4626	0.185391	0.0156491	0.691878
INTERPRO	UDP-glucuronosyl/UDP-glucosyltransferase	4	1.21212	0.000637283	ENSG00000135226, ENSG00000173610, ENSG00000213759, ENSG00000156096	227	13	16659	22.5808	0.231964	0.0186748	0.889639
INTERPRO	MHC class I, alpha chain, C-terminal	3	0.909091	0.00107982	ENSG00000204525, ENSG00000204520, ENSG00000206503, ENSG00000206341	227	4	16659	55.0407	0.36064	0.029379	1.50309
INTERPRO	Butyrophylin-like	6	1.81818	0.00151742	ENSG00000132256, ENSG00000150244, ENSG00000179046, ENSG00000121236, ENSG00000132274, ENSG00000184108	227	62	16659	7.10203	0.466709	0.0385311	2.10622
INTERPRO	SPla/RYanodine receptor SPRY	6	1.81818	0.00569623	ENSG00000132256, ENSG00000150244, ENSG00000179046, ENSG00000121236, ENSG00000132274, ENSG00000184108	227	84	16659	5.24198	0.906049	0.129873	7.6955
INTERPRO	B302 (SPRY)-like	6	1.81818	0.0065993	ENSG00000132256, ENSG00000150244, ENSG00000179046, ENSG00000121236, ENSG00000132274, ENSG00000184108	227	87	16659	5.06122	0.935505	0.141258	8.86377
INTERPRO	Immunoglobulin V-set, subgroup	5	1.51515	0.0215534	ENSG00000211941, ENSG00000211953, ENSG00000211949, ENSG00000211964, ENSG00000204655, ENSG00000211938	227	78	16659	4.70434	0.999879	0.377974	26.3199
INTERPRO	MHC class II, beta chain, N-terminal	3	0.909091	0.0217943	ENSG00000196126, ENSG00000179344, ENSG00000198502	227	17	16659	12.9508	0.999891	0.36627	26.5737
INTERPRO	Pre-pro-megakaryocyte potentiating factor precursor	2	0.606061	0.0269492	ENSG00000162006, ENSG00000102854	227	2	16659	73.3877	0.999988	0.416421	31.8156
INTERPRO	Antigen peptide transporter 2	2	0.606061	0.0269492	ENSG00000204267, ENSG00000168394	227	2	16659	73.3877	0.999988	0.416421	31.8156
INTERPRO	von Ebner's gland protein/ Bos/Can allergen	2	0.606061	0.0401515	ENSG00000122136, ENSG00000160349	227	3	16659	48.9251	1	0.537526	43.6985
INTERPRO	Lipocalin	3	0.909091	0.0448002	ENSG00000122133, ENSG00000122136, ENSG00000160349	227	25	16659	8.80652	1	0.561776	47.4027
INTERPRO	Haemoglobin, beta	2	0.606061	0.0660233	ENSG00000213931, ENSG00000196565	227	5	16659	29.3551	1	0.69218	61.6139
INTERPRO	Lipocalin-related protein and Bos/Can/Equ allergen	3	0.909091	0.0696721	ENSG00000122133, ENSG00000122136, ENSG00000160349	227	32	16659	6.88009	1	0.697578	63.6634
INTERPRO	Calycin	3	0.909091	0.0735245	ENSG00000122133, ENSG00000122136, ENSG00000160349	227	33	16659	6.67161	1	0.703589	65.7167
INTERPRO	Zinc finger, B-box	4	1.21212	0.0744155	ENSG00000132256, ENSG00000150244, ENSG00000121236, ENSG00000132274	227	72	16659	4.07709	1	0.694475	66.176
INTERPRO	Ubiquilin	2	0.606061	0.0786976	ENSG00000175518, ENSG00000175520	227	6	16659	24.4626	1	0.702381	68.3047
INTERPRO	Zinc finger, RING-type, conserved site	8	2.42424	0.087613	ENSG00000132256, ENSG00000150244, ENSG00000059145, ENSG00000158717, ENSG00000204308, ENSG00000121236, ENSG00000132274, ENSG00000184108	227	280	16659	2.09679	1	0.729901	72.3436
INTERPRO	Peptidase T1A, proteasome beta-subunit	2	0.606061	0.0912008	ENSG00000204261, ENSG00000204264	227	7	16659	20.9679	1	0.732787	73.8297
INTERPRO	DM DNA-binding	2	0.606061	0.0912008	ENSG00000137090, ENSG00000064218	227	7	16659	20.9679	1	0.732787	73.8297
INTERPRO	Zinc finger, C3HC4 RING-type	7	2.12121	0.0912059	ENSG00000132256, ENSG00000150244, ENSG00000158717, ENSG00000204308, ENSG00000121236, ENSG00000132274, ENSG00000184108	227	228	16659	2.25313	1	0.721187	73.8318
KEGG_PATHWAY	Type I diabetes mellitus	12	3.63636	1.35306e-11	ENSG00000204287, ENSG00000204632, ENSG00000196126, ENSG00000204525, ENSG00000155093, ENSG00000204257, ENSG00000206503, ENSG00000204252, ENSG00000179344, ENSG00000198502, ENSG00000196735, ENSG00000204642, ENSG00000206341	78	42	5085	18.6264	1.02833e-09	1.02833e-09	1.42383e-08
KEGG_PATHWAY	Allograft rejection	11	3.33333	6.45036e-11	ENSG00000204287, ENSG00000204632, ENSG00000196126, ENSG00000204525, ENSG00000204257, ENSG00000206503, ENSG00000204252, ENSG00000179344, ENSG00000198502, ENSG00000196735, ENSG00000204642, ENSG00000206341	78	36	5085	19.9199	4.90227e-09	2.45113e-09	6.78771e-08
KEGG_PATHWAY	Graft-versus-host disease	11	3.33333	1.55578e-10	ENSG00000204287, ENSG00000204632, ENSG00000196126, ENSG00000204525, ENSG00000204257, ENSG00000206503, ENSG00000204252, ENSG00000179344, ENSG00000198502, ENSG00000196735, ENSG00000204642, ENSG00000206341	78	39	5085	18.3876	1.1824e-08	3.94132e-09	1.63715e-07
KEGG_PATHWAY	Antigen processing and presentation	13	3.93939	2.47494e-09	ENSG00000196126, ENSG00000204632, ENSG00000204287, ENSG00000198502, ENSG00000179344, ENSG00000204252, ENSG00000196735, ENSG00000206341, ENSG00000204267, ENSG00000204525, ENSG00000204257, ENSG00000206503, ENSG00000168394, ENSG00000204642	78	83	5085	10.2108	1.88095e-07	4.70238e-08	2.60438e-06
KEGG_PATHWAY	Autoimmune thyroid disease	11	3.33333	2.70413e-09	ENSG00000204287, ENSG00000204632, ENSG00000196126, ENSG00000204525, ENSG00000204257, ENSG00000206503, ENSG00000204252, ENSG00000179344, ENSG00000198502, ENSG00000196735, ENSG00000204642, ENSG00000206341	78	51	5085	14.0611	2.05514e-07	4.11028e-08	2.84556e-06
KEGG_PATHWAY	Viral myocarditis	11	3.33333	7.66833e-08	ENSG00000204287, ENSG00000204632, ENSG00000196126, ENSG00000204525, ENSG00000204257, ENSG00000206503, ENSG00000204252, ENSG00000179344, ENSG00000198502, ENSG00000196735, ENSG00000204642, ENSG00000206341	78	71	5085	10.1002	5.82792e-06	9.71322e-07	8.06939e-05
KEGG_PATHWAY	Olfactory transduction	22	6.66667	9.85769e-08	ENSG00000167355, ENSG00000181023, ENSG00000181958, ENSG00000172188, ENSG00000181609, ENSG00000184478, ENSG00000181935, ENSG00000187747, ENSG00000181927, ENSG00000181939, ENSG00000181903, ENSG00000181001, ENSG00000183269, ENSG00000180974, ENSG00000181009, ENSG00000174982, ENSG00000181616, ENSG00000180988, ENSG00000181074, ENSG00000205409, ENSG00000204657, ENSG00000181961	78	379	5085	3.78425	7.49182e-06	1.07026e-06	0.000103733
KEGG_PATHWAY	Asthma	7	2.12121	3.5662e-06	ENSG00000204287, ENSG00000196126, ENSG00000204257, ENSG00000204252, ENSG00000179344, ENSG00000198502, ENSG00000196735	78	29	5085	15.7361	0.000270995	3.38784e-05	0.00375265
KEGG_PATHWAY	Cell adhesion molecules (CAMs)	12	3.63636	3.68938e-06	ENSG00000204287, ENSG00000204632, ENSG00000196126, ENSG00000204525, ENSG00000204257, ENSG00000179242, ENSG00000206503, ENSG00000204252, ENSG00000179344, ENSG00000198502, ENSG00000196735, ENSG00000204642, ENSG00000206341	78	132	5085	5.92657	0.000280354	3.11544e-05	0.00388227
KEGG_PATHWAY	Intestinal immune network for IgA production	7	2.12121	8.25533e-05	ENSG00000204287, ENSG00000196126, ENSG00000204257, ENSG00000204252, ENSG00000179344, ENSG00000198502, ENSG00000196735	78	49	5085	9.31319	0.00625467	0.000627234	0.0868367
KEGG_PATHWAY	Ascorbate and aldarate metabolism	4	1.21212	0.00194872	ENSG00000135226, ENSG00000173610, ENSG00000213759, ENSG00000156096	78	17	5085	15.3394	0.137782	0.0133866	2.03171
KEGG_PATHWAY	Pentose and glucuronate interconversions	4	1.21212	0.00231314	ENSG00000135226, ENSG00000173610, ENSG00000213759, ENSG00000156096	78	18	5085	14.4872	0.161384	0.0145598	2.40748
KEGG_PATHWAY	Systemic lupus erythematosus	7	2.12121	0.00363664	ENSG00000204287, ENSG00000196126, ENSG00000204257, ENSG00000204252, ENSG00000179344, ENSG00000198502, ENSG00000196735	78	99	5085	4.60956	0.241861	0.0210739	3.76125
KEGG_PATHWAY	Porphyrin and chlorophyll metabolism	4	1.21212	0.0131464	ENSG00000135226, ENSG00000173610, ENSG00000213759, ENSG00000156096	78	33	5085	7.9021	0.634231	0.0693198	12.9996
KEGG_PATHWAY	Natural killer cell mediated cytotoxicity	7	2.12121	0.0148545	ENSG00000204632, ENSG00000131196, ENSG00000204525, ENSG00000160293, ENSG00000204520, ENSG00000206503, ENSG00000204516, ENSG00000206341	78	133	5085	3.43117	0.679353	0.073024	14.5712
KEGG_PATHWAY	Androgen and estrogen metabolism	4	1.21212	0.0179329	ENSG00000135226, ENSG00000173610, ENSG00000213759, ENSG00000156096	78	37	5085	7.04782	0.747228	0.0823638	17.3389
KEGG_PATHWAY	Starch and sucrose metabolism	4	1.21212	0.0251109	ENSG00000135226, ENSG00000173610, ENSG00000213759, ENSG00000156096	78	42	5085	6.20879	0.855257	0.107469	23.4799
KEGG_PATHWAY	Drug metabolism	4	1.21212	0.0267066	ENSG00000135226, ENSG00000173610, ENSG00000213759, ENSG00000156096	78	43	5085	6.0644	0.872201	0.108004	24.7876
KEGG_PATHWAY	Steroid hormone biosynthesis	4	1.21212	0.0318128	ENSG00000135226, ENSG00000173610, ENSG00000213759, ENSG00000156096	78	46	5085	5.6689	0.914314	0.121307	28.8377
KEGG_PATHWAY	Retinol metabolism	4	1.21212	0.0477342	ENSG00000135226, ENSG00000173610, ENSG00000213759, ENSG00000156096	78	54	5085	4.82906	0.975699	0.169612	40.2315
KEGG_PATHWAY	Metabolism of xenobiotics by cytochrome P450	4	1.21212	0.0617961	ENSG00000135226, ENSG00000173610, ENSG00000213759, ENSG00000156096	78	60	5085	4.34615	0.992155	0.206143	48.8926
KEGG_PATHWAY	Drug metabolism	4	1.21212	0.0668684	ENSG00000135226, ENSG00000173610, ENSG00000213759, ENSG00000156096	78	62	5085	4.20596	0.994804	0.212653	51.7265
BBID	70.Signal_peptides_(MHC)_class_I_molecules	2	0.606061	0.0414313	ENSG00000204525, ENSG00000206503, ENSG00000206341	6	3	358	39.7778	0.28717	0.28717	20.6777
BIOCARTA	h_mhcPathway:Antigen Processing and Presentation	6	1.81818	6.24827e-09	ENSG00000204287, ENSG00000196126, ENSG00000204267, ENSG00000204622, ENSG00000206503, ENSG00000168394	14	10	1437	61.5857	3.37406e-07	3.37406e-07	6.12115e-06
BIOCARTA	h_CSKPathway:Activation of Csk by cAMP-dependent Protein Kinase Inhibits Signaling through the T Cell Receptor	3	0.909091	0.00952151	ENSG00000204287, ENSG00000196126, ENSG00000188191	14	17	1437	18.1134	0.40347	0.227646	8.94668
BIOCARTA	h_inflamPathway:Cytokines and Inflammatory Response	3	0.909091	0.0217308	ENSG00000204287, ENSG00000196126, ENSG00000197461	14	26	1437	11.8434	0.694683	0.326635	19.3648
BIOCARTA	h_bbcellPathway:Bystander B Cell Activation	2	0.606061	0.0702884	ENSG00000204287, ENSG00000196126	14	8	1437	25.6607	0.980465	0.626147	51.0309
BIOCARTA	h_eosinophilsPathway:The Role of Eosinophils in the Chemokine Network of Allergy	2	0.606061	0.0702884	ENSG00000204287, ENSG00000196126	14	8	1437	25.6607	0.980465	0.626147	51.0309
BIOCARTA	h_GATA3pathway:GATA3 participate in activating the Th2 cytokine genes expression	2	0.606061	0.087133	ENSG00000131196, ENSG00000188191	14	10	1437	20.5286	0.992722	0.626405	59.0617
BIOCARTA	h_il5Pathway:IL 5 Signaling Pathway	2	0.606061	0.087133	ENSG00000204287, ENSG00000196126	14	10	1437	20.5286	0.992722	0.626405	59.0617
BIOCARTA	h_tcraPathway:Lck and Fyn tyrosine kinases in initiation of TCR Activation	2	0.606061	0.0954493	ENSG00000204287, ENSG00000196126	14	11	1437	18.6623	0.99556	0.594588	62.5723
BIOCARTA	h_blymphocytePathway:B Lymphocyte Cell Surface Molecules	2	0.606061	0.0954493	ENSG00000204287, ENSG00000196126	14	11	1437	18.6623	0.99556	0.594588	62.5723
GOTERM_CC_FAT	MHC protein complex	14	4.24242	5.50009e-13	ENSG00000204287, ENSG00000204632, ENSG00000196126, ENSG00000204525, ENSG00000204622, ENSG00000204257, ENSG00000204520, ENSG00000206503, ENSG00000204252, ENSG00000179344, ENSG00000198502, ENSG00000196735, ENSG00000204516, ENSG00000204642, ENSG00000206341	176	57	12782	17.8377	1.17151e-10	1.17151e-10	6.96476e-10
GOTERM_CC_FAT	TAP complex	5	1.51515	1.15085e-06	ENSG00000204287, ENSG00000204267, ENSG00000204257, ENSG00000204264, ENSG00000168394	176	7	12782	51.875	0.000245102	0.000122559	0.00145733
GOTERM_CC_FAT	MHC class I protein complex	7	2.12121	1.77344e-06	ENSG00000204632, ENSG00000204525, ENSG00000204622, ENSG00000204520, ENSG00000206503, ENSG00000204516, ENSG00000204642, ENSG00000206341	176	28	12782	18.1562	0.000377672	0.000125906	0.00224571
GOTERM_CC_FAT	MHC class II protein complex	7	2.12121	2.21082e-06	ENSG00000204287, ENSG00000196126, ENSG00000204257, ENSG00000204252, ENSG00000179344, ENSG00000198502, ENSG00000196735	176	29	12782	17.5302	0.000470795	0.000117719	0.00279956
GOTERM_CC_FAT	MHC class I peptide loading complex	5	1.51515	4.05496e-06	ENSG00000204287, ENSG00000204267, ENSG00000204257, ENSG00000204264, ENSG00000168394	176	9	12782	40.3472	0.000863335	0.000172727	0.00513473
GOTERM_CC_FAT	plasma membrane	77	23.3333	6.06701e-05	ENSG00000164877, ENSG00000186886, ENSG00000204315, ENSG00000204622, ENSG00000015413, ENSG00000181927, ENSG00000163956, ENSG00000116176, ENSG00000181001, ENSG00000206341, ENSG00000103269, ENSG00000204525, ENSG00000204267, ENSG00000160293, ENSG00000154118, ENSG00000181616, ENSG00000196526, ENSG00000204520, ENSG00000205409, ENSG00000180988, ENSG00000204310, ENSG00000197562, ENSG00000211938, ENSG0000…	176	3777	12782	1.48057	0.01284	0.00215154	0.0768002
GOTERM_CC_FAT	integral to membrane	98	29.697	0.000119941	ENSG00000186886, ENSG00000183117, ENSG00000186530, ENSG00000164828, ENSG00000204314, ENSG00000103227, ENSG00000181927, ENSG00000206341, ENSG00000181001, ENSG00000204267, ENSG00000204525, ENSG00000154118, ENSG00000181616, ENSG00000135226, ENSG00000204520, ENSG00000180988, ENSG00000204310, ENSG00000123454, ENSG00000204305, ENSG00000172188, ENSG00000204301, ENSG00000103335, ENSG00000179242, ENSG0000…	176	5297	12782	1.34364	0.0252254	0.00364321	0.151777
GOTERM_CC_FAT	intrinsic to membrane	100	30.303	0.000173657	ENSG00000186886, ENSG00000183117, ENSG00000186530, ENSG00000164828, ENSG00000204314, ENSG00000015413, ENSG00000103227, ENSG00000181927, ENSG00000206341, ENSG00000181001, ENSG00000204267, ENSG00000204525, ENSG00000154118, ENSG00000181616, ENSG00000135226, ENSG00000204520, ENSG00000180988, ENSG00000204310, ENSG00000123454, ENSG00000204305, ENSG00000172188, ENSG00000204301, ENSG00000103335, ENSG0000…	176	5485	12782	1.32407	0.0363163	0.00461334	0.219681
GOTERM_CC_FAT	basal plasma membrane	4	1.21212	0.00520322	ENSG00000204305, ENSG00000204315, ENSG00000204301, ENSG00000204310	176	26	12782	11.1731	0.670829	0.116147	6.39263
GOTERM_CC_FAT	basal part of cell	4	1.21212	0.00780685	ENSG00000204305, ENSG00000204315, ENSG00000204301, ENSG00000204310	176	30	12782	9.68333	0.811637	0.153748	9.44811
GOTERM_CC_FAT	plasma membrane part	42	12.7273	0.0215478	ENSG00000164877, ENSG00000204287, ENSG00000204315, ENSG00000198211, ENSG00000204622, ENSG00000175920, ENSG00000198502, ENSG00000204681, ENSG00000116176, ENSG00000206341, ENSG00000164850, ENSG00000103269, ENSG00000204525, ENSG00000204267, ENSG00000051523, ENSG00000196526, ENSG00000204520, ENSG00000204310, ENSG00000197562, ENSG00000109667, ENSG00000204642, ENSG00000196126, ENSG00000204632, ENSG0000…	176	2203	12782	1.38459	0.990341	0.344138	24.107
GOTERM_CC_FAT	extracellular region	38	11.5152	0.0337903	ENSG00000127578, ENSG00000204315, ENSG00000122136, ENSG00000197461, ENSG00000219438, ENSG00000204681, ENSG00000112562, ENSG00000071127, ENSG00000103260, ENSG00000206341, ENSG00000197253, ENSG00000172236, ENSG00000168477, ENSG00000204525, ENSG00000204542, ENSG00000204520, ENSG00000204310, ENSG00000160349, ENSG00000090581, ENSG00000123454, ENSG00000211938, ENSG00000178597, ENSG00000204305, ENSG0000…	176	2010	12782	1.37301	0.999339	0.456728	35.2921
GOTERM_CC_FAT	endoplasmic reticulum part	10	3.0303	0.0493388	ENSG00000204287, ENSG00000204267, ENSG00000154118, ENSG00000130558, ENSG00000204257, ENSG00000104723, ENSG00000163956, ENSG00000073067, ENSG00000204264, ENSG00000168394	176	347	12782	2.09294	0.999979	0.563524	47.3089
GOTERM_CC_FAT	endoplasmic reticulum	20	6.06061	0.066474	ENSG00000204287, ENSG00000103335, ENSG00000104723, ENSG00000103227, ENSG00000182372, ENSG00000163956, ENSG00000167515, ENSG00000073067, ENSG00000204264, ENSG00000164850, ENSG00000204267, ENSG00000154118, ENSG00000204257, ENSG00000130558, ENSG00000213676, ENSG00000135226, ENSG00000204310, ENSG00000213759, ENSG00000156096, ENSG00000168394	176	960	12782	1.51302	1	0.648848	58.1489
GOTERM_CC_FAT	extracellular space	15	4.54545	0.0871979	ENSG00000164816, ENSG00000204305, ENSG00000204315, ENSG00000204301, ENSG00000197461, ENSG00000206047, ENSG00000103260, ENSG00000168477, ENSG00000130558, ENSG00000204520, ENSG00000091879, ENSG00000204310, ENSG00000164821, ENSG00000124391, ENSG00000164822	176	685	12782	1.59033	1	0.726254	68.5048
GOTERM_MF_FAT	olfactory receptor activity	24	7.27273	1.21951e-08	ENSG00000186886, ENSG00000167355, ENSG00000181023, ENSG00000181958, ENSG00000172188, ENSG00000181609, ENSG00000184478, ENSG00000181935, ENSG00000187747, ENSG00000181927, ENSG00000181939, ENSG00000181903, ENSG00000181001, ENSG00000183269, ENSG00000180974, ENSG00000181009, ENSG00000174982, ENSG00000181616, ENSG00000180988, ENSG00000181074, ENSG00000205409, ENSG00000204657, ENSG00000181961, ENSG0000…	173	431	12983	4.17891	4.02439e-06	4.02439e-06	1.65331e-05
GOTERM_MF_FAT	MHC class II receptor activity	7	2.12121	1.1653e-07	ENSG00000204287, ENSG00000196126, ENSG00000204525, ENSG00000204257, ENSG00000204252, ENSG00000179344, ENSG00000196735, ENSG00000206341	173	19	12983	27.6486	3.8454e-05	1.92272e-05	0.00015798
GOTERM_MF_FAT	advanced glycation end-product receptor activity	4	1.21212	9.05205e-06	ENSG00000204305, ENSG00000204315, ENSG00000204301, ENSG00000204310	173	4	12983	75.0462	0.00298273	0.000995234	0.0122713
GOTERM_MF_FAT	MHC class I receptor activity	5	1.51515	6.18732e-05	ENSG00000204632, ENSG00000204525, ENSG00000204520, ENSG00000206503, ENSG00000204642, ENSG00000206341	173	17	12983	22.0724	0.0202117	0.00509169	0.0838495
GOTERM_MF_FAT	MHC class I protein binding	4	1.21212	0.00112703	ENSG00000204287, ENSG00000204267, ENSG00000204257, ENSG00000204264	173	16	12983	18.7616	0.310735	0.0717237	1.51716
GOTERM_MF_FAT	glucuronosyltransferase activity	4	1.21212	0.00292375	ENSG00000135226, ENSG00000173610, ENSG00000213759, ENSG00000156096	173	22	12983	13.6448	0.619492	0.148743	3.8918
GOTERM_MF_FAT	MHC protein binding	4	1.21212	0.00424149	ENSG00000204287, ENSG00000204267, ENSG00000204257, ENSG00000204264	173	25	12983	12.0074	0.75406	0.181581	5.59958
GOTERM_MF_FAT	peptide binding	9	2.72727	0.00564095	ENSG00000204287, ENSG00000103257, ENSG00000204267, ENSG00000198211, ENSG00000162009, ENSG00000204257, ENSG00000102854, ENSG00000184985, ENSG00000204264	173	203	12983	3.32717	0.84538	0.208122	7.38244
GOTERM_MF_FAT	antigen binding	5	1.51515	0.00639515	ENSG00000103257, ENSG00000204267, ENSG00000211941, ENSG00000102854, ENSG00000211949, ENSG00000211938	173	56	12983	6.70056	0.879629	0.20962	8.33029
GOTERM_MF_FAT	peptide antigen binding	3	0.909091	0.0163607	ENSG00000103257, ENSG00000204267, ENSG00000102854	173	15	12983	15.0092	0.995677	0.419792	20.0396
GOTERM_MF_FAT	natural killer cell lectin-like receptor binding	2	0.606061	0.0263217	ENSG00000204520, ENSG00000204516	173	2	12983	75.0462	0.99985	0.550774	30.3457
GOTERM_MF_FAT	Hsp70 protein binding	2	0.606061	0.0519545	ENSG00000103266, ENSG00000167508	173	4	12983	37.5231	1	0.76943	51.4856
GOTERM_MF_FAT	TAP binding	2	0.606061	0.0519545	ENSG00000204267, ENSG00000168394	173	4	12983	37.5231	1	0.76943	51.4856
GOTERM_MF_FAT	TAP2 binding	2	0.606061	0.0519545	ENSG00000204267, ENSG00000168394	173	4	12983	37.5231	1	0.76943	51.4856
GOTERM_MF_FAT	TAP1 binding	2	0.606061	0.0519545	ENSG00000204267, ENSG00000168394	173	4	12983	37.5231	1	0.76943	51.4856
GOTERM_MF_FAT	endopeptidase activity	10	3.0303	0.0619125	ENSG00000103269, ENSG00000197253, ENSG00000172236, ENSG00000107959, ENSG00000103326, ENSG00000197912, ENSG00000204261, ENSG00000095917, ENSG00000196364, ENSG00000116176, ENSG00000204264	173	375	12983	2.00123	1	0.802572	57.9563
GOTERM_MF_FAT	phospholipid:diacylglycerol acyltransferase activity	2	0.606061	0.0645181	ENSG00000155189, ENSG00000204310	173	5	12983	30.0185	1	0.792383	59.5123
OMIM_DISEASE	Genomewide Association Study of an AIDS-Nonprogression Cohort Emphasizes the Role Played by HLA Genes (ANRS Genomewide Association Study 02).	5	1.51515	3.36373e-06	ENSG00000204525, ENSG00000206337, ENSG00000204511, ENSG00000198563, ENSG00000204516, ENSG00000206341	50	9	3671	40.7889	0.000343042	0.000343042	0.00374737
OMIM_DISEASE	Abacavir hypersensitivity, susceptibility to	2	0.606061	0.0265211	ENSG00000204525, ENSG00000206503, ENSG00000206341	50	2	3671	73.42	0.935538	0.746106	25.8777
OMIM_DISEASE	Sarcoidosis, susceptibility to	2	0.606061	0.0265211	ENSG00000196126, ENSG00000204290	50	2	3671	73.42	0.935538	0.746106	25.8777
OMIM_DISEASE	Genome-wide association study targeting hIV1 viral setpoint.	2	0.606061	0.0265211	ENSG00000204525, ENSG00000206337, ENSG00000206341	50	2	3671	73.42	0.935538	0.746106	25.8777
OMIM_DISEASE	Sequence variants in IL10, ARPC2 and multiple other loci contribute to ulcerative colitis susceptibility	2	0.606061	0.0395221	ENSG00000204287, ENSG00000204290	50	3	3671	48.9467	0.983643	0.746154	36.1888
OMIM_DISEASE	Celiac disease, susceptibility to	2	0.606061	0.0395221	ENSG00000179344, ENSG00000196735	50	3	3671	48.9467	0.983643	0.746154	36.1888
OMIM_DISEASE	Multiple sclerosis, susceptibility to	2	0.606061	0.0775128	ENSG00000196126, ENSG00000179344	50	6	3671	24.4733	0.999733	0.872212	59.2964
PIR_SUPERFAMILY	PIRSF038651:G protein-coupled olfactory receptor, class I	13	3.93939	8.2117e-11	ENSG00000167355, ENSG00000181023, ENSG00000181609, ENSG00000184478, ENSG00000187747, ENSG00000181001, ENSG00000183269, ENSG00000180974, ENSG00000181009, ENSG00000181616, ENSG00000180988, ENSG00000181074, ENSG00000205409	120	58	7396	13.8144	7.30842e-09	7.30842e-09	8.91406e-08
PIR_SUPERFAMILY	PIRSF001990:class I histocompatibility antigen	6	1.81818	1.18653e-07	ENSG00000204632, ENSG00000204525, ENSG00000204622, ENSG00000204520, ENSG00000206503, ENSG00000204642, ENSG00000206341	120	9	7396	41.0889	1.05601e-05	5.28005e-06	0.000128802
PIR_SUPERFAMILY	PIRSF001991:class II histocompatibility antigen	7	2.12121	2.70596e-06	ENSG00000204287, ENSG00000196126, ENSG00000204257, ENSG00000204252, ENSG00000179344, ENSG00000198502, ENSG00000196735	120	26	7396	16.5936	0.000240802	8.02738e-05	0.00293737
PIR_SUPERFAMILY	PIRSF800006:rhodopsin-like G protein-coupled receptors	27	8.18182	2.5233e-05	ENSG00000181023, ENSG00000198211, ENSG00000187747, ENSG00000181927, ENSG00000181903, ENSG00000164850, ENSG00000181001, ENSG00000181616, ENSG00000180988, ENSG00000205409, ENSG00000164849, ENSG00000167355, ENSG00000172188, ENSG00000181958, ENSG00000181609, ENSG00000181935, ENSG00000184478, ENSG00000181939, ENSG00000184160, ENSG00000183269, ENSG00000180974, ENSG00000181009, ENSG00000162009, ENSG0000…	120	686	7396	2.4258	0.00224324	0.000561283	0.0273877
PIR_SUPERFAMILY	PIRSF001875:alpha-defensin	4	1.21212	3.96754e-05	ENSG00000164816, ENSG00000164821, ENSG00000164822, ENSG00000206047	120	5	7396	49.3067	0.00352496	0.000705988	0.0430605
PIR_SUPERFAMILY	PIRSF005678:glucuronosyltransferase	4	1.21212	0.00103256	ENSG00000135226, ENSG00000173610, ENSG00000213759, ENSG00000156096	120	13	7396	18.9641	0.0878453	0.0152075	1.11519
PIR_SUPERFAMILY	PIRSF001733:tripartite motif-containing protein	4	1.21212	0.00234241	ENSG00000132256, ENSG00000179046, ENSG00000121236, ENSG00000184108	120	17	7396	14.502	0.188377	0.0293768	2.51361
PIR_SUPERFAMILY	PIRSF030203:mesothelin	2	0.606061	0.0319228	ENSG00000162006, ENSG00000102854	120	2	7396	61.6333	0.944283	0.302975	29.6849
PIR_SUPERFAMILY	PIRSF002514:lipocalin	2	0.606061	0.0628349	ENSG00000122133, ENSG00000122136	120	4	7396	30.8167	0.996898	0.473628	50.5626
SMART	SM00407:IGc1	14	4.24242	9.31902e-12	ENSG00000196126, ENSG00000204632, ENSG00000204287, ENSG00000204252, ENSG00000198502, ENSG00000179344, ENSG00000196735, ENSG00000204516, ENSG00000206341, ENSG00000204525, ENSG00000204257, ENSG00000211941, ENSG00000204520, ENSG00000206503, ENSG00000204642, ENSG00000211938	131	68	9079	14.2687	9.97132e-10	9.97132e-10	1.04751e-08
SMART	SM00048:DEFSN	4	1.21212	0.000152433	ENSG00000164816, ENSG00000164821, ENSG00000164822, ENSG00000206047	131	8	9079	34.6527	0.0161793	0.00812263	0.171211
SMART	SM00406:IGv	5	1.51515	0.0253722	ENSG00000211941, ENSG00000211953, ENSG00000211949, ENSG00000211964, ENSG00000204655, ENSG00000211938	131	78	9079	4.44265	0.936063	0.600131	25.0897
SMART	SM00336:BBOX	4	1.21212	0.0840091	ENSG00000132256, ENSG00000150244, ENSG00000121236, ENSG00000132274	131	72	9079	3.8503	0.999916	0.904371	62.7065
SMART	SM00301:DM	2	0.606061	0.0960574	ENSG00000137090, ENSG00000064218	131	7	9079	19.8015	0.99998	0.88481	67.8637
SP_PIR_KEYWORDS	olfaction	24	7.27273	3.70037e-09	ENSG00000167355, ENSG00000181023, ENSG00000181958, ENSG00000172188, ENSG00000181609, ENSG00000122136, ENSG00000173610, ENSG00000184478, ENSG00000181935, ENSG00000187747, ENSG00000181927, ENSG00000181939, ENSG00000181903, ENSG00000181001, ENSG00000183269, ENSG00000180974, ENSG00000181009, ENSG00000174982, ENSG00000181616, ENSG00000180988, ENSG00000181074, ENSG00000205409, ENSG00000204657, ENSG0000…	249	409	19235	4.53295	1.025e-06	1.025e-06	4.88463e-06
SP_PIR_KEYWORDS	mhc ii	9	2.72727	4.16531e-09	ENSG00000204287, ENSG00000196126, ENSG00000204525, ENSG00000204257, ENSG00000206503, ENSG00000204252, ENSG00000179344, ENSG00000198502, ENSG00000196735, ENSG00000206341	249	31	19235	22.4271	1.15379e-06	5.76896e-07	5.49837e-06
SP_PIR_KEYWORDS	disulfide bond	73	22.1212	1.82449e-08	ENSG00000122133, ENSG00000183117, ENSG00000122136, ENSG00000197461, ENSG00000015413, ENSG00000181927, ENSG00000112562, ENSG00000116176, ENSG00000181001, ENSG00000206341, ENSG00000172236, ENSG00000197253, ENSG00000204525, ENSG00000181616, ENSG00000204520, ENSG00000180988, ENSG00000160349, ENSG00000123454, ENSG00000211938, ENSG00000204632, ENSG00000204305, ENSG00000172188, ENSG00000181958, ENSG0000…	249	2924	19235	1.92858	5.05383e-06	1.68461e-06	2.4084e-05
SP_PIR_KEYWORDS	immune response	17	5.15152	3.68248e-08	ENSG00000196126, ENSG00000204632, ENSG00000204287, ENSG00000179344, ENSG00000198502, ENSG00000204252, ENSG00000204261, ENSG00000196735, ENSG00000204516, ENSG00000204264, ENSG00000206341, ENSG00000204267, ENSG00000204525, ENSG00000204257, ENSG00000204520, ENSG00000206503, ENSG00000168394, ENSG00000204642	249	224	19235	5.86265	1.02004e-05	2.55011e-06	4.86101e-05
SP_PIR_KEYWORDS	g-protein coupled receptor	31	9.39394	2.47983e-07	ENSG00000186886, ENSG00000181023, ENSG00000198211, ENSG00000187747, ENSG00000181927, ENSG00000204681, ENSG00000181903, ENSG00000164850, ENSG00000181001, ENSG00000181616, ENSG00000180988, ENSG00000205409, ENSG00000164849, ENSG00000181950, ENSG00000167355, ENSG00000172188, ENSG00000181958, ENSG00000181609, ENSG00000184478, ENSG00000181935, ENSG00000181939, ENSG00000184160, ENSG00000183269, ENSG0000…	249	816	19235	2.9347	6.8689e-05	1.37382e-05	0.000327347
SP_PIR_KEYWORDS	transducer	32	9.69697	3.35532e-07	ENSG00000186886, ENSG00000181023, ENSG00000198211, ENSG00000187747, ENSG00000181927, ENSG00000204681, ENSG00000181903, ENSG00000164850, ENSG00000181001, ENSG00000181616, ENSG00000180988, ENSG00000205409, ENSG00000164849, ENSG00000181950, ENSG00000167355, ENSG00000172188, ENSG00000181958, ENSG00000181609, ENSG00000184478, ENSG00000127588, ENSG00000181935, ENSG00000181939, ENSG00000184160, ENSG0000…	249	874	19235	2.82834	9.2938e-05	1.54903e-05	0.000442914
SP_PIR_KEYWORDS	sensory transduction	25	7.57576	8.5641e-07	ENSG00000181023, ENSG00000122136, ENSG00000187747, ENSG00000181927, ENSG00000181903, ENSG00000181001, ENSG00000181616, ENSG00000180988, ENSG00000205409, ENSG00000160349, ENSG00000167355, ENSG00000172188, ENSG00000181958, ENSG00000181609, ENSG00000173610, ENSG00000181935, ENSG00000184478, ENSG00000181939, ENSG00000183269, ENSG00000180974, ENSG00000181009, ENSG00000174982, ENSG00000181074, ENSG0000…	249	595	19235	3.24576	0.000237198	3.38888e-05	0.00113049
SP_PIR_KEYWORDS	heterodimer	11	3.33333	8.74008e-07	ENSG00000204287, ENSG00000196126, ENSG00000204525, ENSG00000051523, ENSG00000204520, ENSG00000206503, ENSG00000204252, ENSG00000179344, ENSG00000198502, ENSG00000196735, ENSG00000204642, ENSG00000206341	249	103	19235	8.24989	0.000242071	3.02621e-05	0.00115372
SP_PIR_KEYWORDS	mhc i	5	1.51515	5.32939e-06	ENSG00000204632, ENSG00000204525, ENSG00000204520, ENSG00000206503, ENSG00000204642, ENSG00000206341	249	10	19235	38.6245	0.00147515	0.000164014	0.00703476
SP_PIR_KEYWORDS	transmembrane	93	28.1818	5.69221e-05	ENSG00000186886, ENSG00000155189, ENSG00000183117, ENSG00000186530, ENSG00000164828, ENSG00000204314, ENSG00000219438, ENSG00000103227, ENSG00000181927, ENSG00000116176, ENSG00000181001, ENSG00000206341, ENSG00000166377, ENSG00000103269, ENSG00000204267, ENSG00000204525, ENSG00000154118, ENSG00000181616, ENSG00000135226, ENSG00000204520, ENSG00000205409, ENSG00000180988, ENSG00000007541, ENSG0000…	249	4973	19235	1.44463	0.0156442	0.00157555	0.0751133
SP_PIR_KEYWORDS	transmembrane protein	22	6.66667	9.41723e-05	ENSG00000196126, ENSG00000204632, ENSG00000204287, ENSG00000179242, ENSG00000179344, ENSG00000198502, ENSG00000204252, ENSG00000196735, ENSG00000204681, ENSG00000184160, ENSG00000164850, ENSG00000206341, ENSG00000103257, ENSG00000204267, ENSG00000204525, ENSG00000155093, ENSG00000162009, ENSG00000204257, ENSG00000204520, ENSG00000206503, ENSG00000156096, ENSG00000204655, ENSG00000204642	249	642	19235	2.64716	0.0257496	0.00236873	0.12424
SP_PIR_KEYWORDS	polymorphism	177	53.6364	0.000206265	ENSG00000122133, ENSG00000183117, ENSG00000204315, ENSG00000174177, ENSG00000164828, ENSG00000204314, ENSG00000122136, ENSG00000163995, ENSG00000204261, ENSG00000103227, ENSG00000015413, ENSG00000204264, ENSG00000181001, ENSG00000206341, ENSG00000172236, ENSG00000204525, ENSG00000204267, ENSG00000154118, ENSG00000196526, ENSG00000181616, ENSG00000150244, ENSG00000135226, ENSG00000204520, ENSG0000…	249	11550	19235	1.18382	0.0555393	0.00475045	0.271935
SP_PIR_KEYWORDS	glycoprotein	81	24.5455	0.000222824	ENSG00000122133, ENSG00000183117, ENSG00000197461, ENSG00000015413, ENSG00000181927, ENSG00000163956, ENSG00000112562, ENSG00000116176, ENSG00000181001, ENSG00000206341, ENSG00000172236, ENSG00000197253, ENSG00000204525, ENSG00000181616, ENSG00000135226, ENSG00000204520, ENSG00000205409, ENSG00000180988, ENSG00000123454, ENSG00000211938, ENSG00000204632, ENSG00000204305, ENSG00000172188, ENSG0000…	249	4318	19235	1.44909	0.0598625	0.00473714	0.293737
SP_PIR_KEYWORDS	cell membrane	48	14.5455	0.00031629	ENSG00000015413, ENSG00000181927, ENSG00000181001, ENSG00000206341, ENSG00000204525, ENSG00000154118, ENSG00000181616, ENSG00000180988, ENSG00000205409, ENSG00000204520, ENSG00000197562, ENSG00000211938, ENSG00000204305, ENSG00000181958, ENSG00000172188, ENSG00000198010, ENSG00000204301, ENSG00000179242, ENSG00000127588, ENSG00000184478, ENSG00000184160, ENSG00000060709, ENSG00000181009, ENSG0000…	249	2194	19235	1.69004	0.0838967	0.00623946	0.41671
SP_PIR_KEYWORDS	fungicide	4	1.21212	0.000323649	ENSG00000164816, ENSG00000164821, ENSG00000164822, ENSG00000206047	249	11	19235	28.0905	0.085763	0.00595986	0.426387
SP_PIR_KEYWORDS	transplantation antigen	3	0.909091	0.000976571	ENSG00000204525, ENSG00000204520, ENSG00000206503, ENSG00000206341	249	4	19235	57.9367	0.237111	0.0167729	1.28146
SP_PIR_KEYWORDS	homodimer	7	2.12121	0.00102918	ENSG00000198931, ENSG00000164816, ENSG00000188191, ENSG00000015413, ENSG00000164821, ENSG00000164822, ENSG00000206047	249	89	19235	6.07576	0.248159	0.0166383	1.35006
SP_PIR_KEYWORDS	membrane	104	31.5152	0.00170021	ENSG00000183117, ENSG00000186530, ENSG00000164828, ENSG00000204314, ENSG00000015413, ENSG00000103227, ENSG00000181927, ENSG00000206341, ENSG00000181001, ENSG00000204267, ENSG00000204525, ENSG00000154118, ENSG00000181616, ENSG00000135226, ENSG00000204520, ENSG00000180988, ENSG00000204310, ENSG00000123454, ENSG00000204305, ENSG00000172188, ENSG00000198010, ENSG00000103335, ENSG00000204301, ENSG0000…	249	6256	19235	1.28419	0.375847	0.0258467	2.22121
SP_PIR_KEYWORDS	defensin	5	1.51515	0.00171206	ENSG00000164816, ENSG00000164821, ENSG00000164822, ENSG00000164825, ENSG00000206047	249	40	19235	9.65612	0.377896	0.024672	2.23653
SP_PIR_KEYWORDS	signal	61	18.4848	0.00199464	ENSG00000122133, ENSG00000183117, ENSG00000122136, ENSG00000197461, ENSG00000015413, ENSG00000163956, ENSG00000112562, ENSG00000116176, ENSG00000103260, ENSG00000206341, ENSG00000172236, ENSG00000197253, ENSG00000204525, ENSG00000135226, ENSG00000204520, ENSG00000160349, ENSG00000211938, ENSG00000204632, ENSG00000204305, ENSG00000204301, ENSG00000179242, ENSG00000221988, ENSG00000141012, ENSG0000…	249	3250	19235	1.4499	0.424817	0.0272745	2.6012
SP_PIR_KEYWORDS	receptor	35	10.6061	0.00225309	ENSG00000186886, ENSG00000181023, ENSG00000198211, ENSG00000187747, ENSG00000181927, ENSG00000204681, ENSG00000181903, ENSG00000164850, ENSG00000181001, ENSG00000181616, ENSG00000180988, ENSG00000205409, ENSG00000164849, ENSG00000181950, ENSG00000211938, ENSG00000167355, ENSG00000204305, ENSG00000172188, ENSG00000181958, ENSG00000181609, ENSG00000204301, ENSG00000184478, ENSG00000181935, ENSG0000…	249	1583	19235	1.70797	0.464637	0.0293146	2.93363
SP_PIR_KEYWORDS	membrane protein	6	1.81818	0.00317972	ENSG00000204525, ENSG00000051523, ENSG00000211941, ENSG00000206503, ENSG00000015413, ENSG00000168394, ENSG00000206341, ENSG00000211938	249	77	19235	6.0194	0.586123	0.0393061	4.1169
SP_PIR_KEYWORDS	host-virus interaction	11	3.33333	0.00401867	ENSG00000204267, ENSG00000204525, ENSG00000132256, ENSG00000132341, ENSG00000206503, ENSG00000103275, ENSG00000204261, ENSG00000204516, ENSG00000132274, ENSG00000204264, ENSG00000168394, ENSG00000206341	249	285	19235	2.98154	0.672221	0.0473391	5.17669
SP_PIR_KEYWORDS	blood	3	0.909091	0.00843369	ENSG00000105963, ENSG00000213931, ENSG00000196565	249	11	19235	21.0679	0.904252	0.0931258	10.5777
SP_PIR_KEYWORDS	antibiotic	5	1.51515	0.0115325	ENSG00000164816, ENSG00000164821, ENSG00000164822, ENSG00000164825, ENSG00000206047	249	68	19235	5.68007	0.959766	0.120606	14.1971
SP_PIR_KEYWORDS	heterotetramer	5	1.51515	0.0121212	ENSG00000188191, ENSG00000211941, ENSG00000213931, ENSG00000196565, ENSG00000211949, ENSG00000211938	249	69	19235	5.59775	0.965887	0.12184	14.8693
SP_PIR_KEYWORDS	Antimicrobial	5	1.51515	0.0133557	ENSG00000164816, ENSG00000164821, ENSG00000164822, ENSG00000164825, ENSG00000206047	249	71	19235	5.44007	0.975874	0.128851	16.2629
SP_PIR_KEYWORDS	endoplasmic reticulum	16	4.84848	0.0436601	ENSG00000103335, ENSG00000104723, ENSG00000182372, ENSG00000103227, ENSG00000163956, ENSG00000167515, ENSG00000073067, ENSG00000164850, ENSG00000204267, ENSG00000154118, ENSG00000130558, ENSG00000213676, ENSG00000135226, ENSG00000213759, ENSG00000156096, ENSG00000168394	249	713	19235	1.7335	0.999996	0.357016	44.5279
SP_PIR_KEYWORDS	alternative splicing	110	33.3333	0.0592356	ENSG00000122133, ENSG00000183117, ENSG00000186530, ENSG00000164828, ENSG00000174177, ENSG00000103326, ENSG00000204314, ENSG00000122136, ENSG00000163995, ENSG00000197461, ENSG00000204261, ENSG00000130731, ENSG00000204264, ENSG00000206341, ENSG00000172236, ENSG00000204525, ENSG00000154118, ENSG00000135226, ENSG00000204520, ENSG00000204305, ENSG00000198010, ENSG00000127586, ENSG00000204301, ENSG0000…	249	7488	19235	1.1348	1	0.44192	55.3381
SP_PIR_KEYWORDS	duplication	7	2.12121	0.0754553	ENSG00000204525, ENSG00000204256, ENSG00000188191, ENSG00000211941, ENSG00000179242, ENSG00000206503, ENSG00000067057, ENSG00000206341, ENSG00000211938	249	228	19235	2.37168	1	0.515381	64.4994
SP_PIR_KEYWORDS	differentiation	11	3.33333	0.0761079	ENSG00000204536, ENSG00000103257, ENSG00000164853, ENSG00000137090, ENSG00000185823, ENSG00000204301, ENSG00000091879, ENSG00000064218, ENSG00000167693, ENSG00000103260, ENSG00000129993	249	460	19235	1.84726	1	0.507043	64.8288
SP_PIR_KEYWORDS	Immunoglobulin domain	11	3.33333	0.0839476	ENSG00000127578, ENSG00000204305, ENSG00000211941, ENSG00000204520, ENSG00000146555, ENSG00000206503, ENSG00000036448, ENSG00000204290, ENSG00000204516, ENSG00000211949, ENSG00000204655, ENSG00000211938	249	470	19235	1.80796	1	0.531863	68.5708
SP_PIR_KEYWORDS	peptide transport	2	0.606061	0.0868483	ENSG00000204267, ENSG00000168394	249	7	19235	22.0711	1	0.533556	69.8594
SP_PIR_KEYWORDS	oxygen carrier	2	0.606061	0.098626	ENSG00000213931, ENSG00000196565	249	8	19235	19.3122	1	0.570851	74.6061
SP_PIR_KEYWORDS	sexual differentiation	2	0.606061	0.098626	ENSG00000137090, ENSG00000064218	249	8	19235	19.3122	1	0.570851	74.6061
UP_SEQ_FEATURE	domain:Ig-like C1-type	13	3.93939	6.41203e-14	ENSG00000204287, ENSG00000204632, ENSG00000196126, ENSG00000204525, ENSG00000204257, ENSG00000204520, ENSG00000206503, ENSG00000204252, ENSG00000179344, ENSG00000198502, ENSG00000196735, ENSG00000204516, ENSG00000204642, ENSG00000206341	247	40	19113	25.1487	5.73046e-11	5.73046e-11	9.99201e-11
UP_SEQ_FEATURE	region of interest:Connecting peptide	10	3.0303	9.86093e-10	ENSG00000204287, ENSG00000204632, ENSG00000196126, ENSG00000204525, ENSG00000204257, ENSG00000206503, ENSG00000204252, ENSG00000179344, ENSG00000196735, ENSG00000204642, ENSG00000206341	247	38	19113	20.3633	8.8058e-07	4.4029e-07	1.53552e-06
UP_SEQ_FEATURE	region of interest:Alpha-1	8	2.42424	3.61112e-09	ENSG00000204287, ENSG00000204632, ENSG00000204525, ENSG00000204257, ENSG00000206503, ENSG00000204252, ENSG00000196735, ENSG00000204642, ENSG00000206341	247	20	19113	30.9522	3.22472e-06	1.07491e-06	5.62314e-06
UP_SEQ_FEATURE	region of interest:Alpha-2	8	2.42424	3.61112e-09	ENSG00000204287, ENSG00000204632, ENSG00000204525, ENSG00000204257, ENSG00000206503, ENSG00000204252, ENSG00000196735, ENSG00000204642, ENSG00000206341	247	20	19113	30.9522	3.22472e-06	1.07491e-06	5.62314e-06
UP_SEQ_FEATURE	disulfide bond	70	21.2121	4.74582e-08	ENSG00000122133, ENSG00000183117, ENSG00000122136, ENSG00000197461, ENSG00000015413, ENSG00000181927, ENSG00000112562, ENSG00000116176, ENSG00000181001, ENSG00000206341, ENSG00000172236, ENSG00000197253, ENSG00000204525, ENSG00000181616, ENSG00000204520, ENSG00000180988, ENSG00000160349, ENSG00000123454, ENSG00000211938, ENSG00000204632, ENSG00000204305, ENSG00000172188, ENSG00000181958, ENSG0000…	247	2819	19113	1.92148	4.23793e-05	1.0595e-05	7.39007e-05
UP_SEQ_FEATURE	glycosylation site:N-linked (GlcNAc...)	81	24.5455	4.30431e-05	ENSG00000122133, ENSG00000183117, ENSG00000197461, ENSG00000015413, ENSG00000181927, ENSG00000163956, ENSG00000112562, ENSG00000116176, ENSG00000181001, ENSG00000206341, ENSG00000172236, ENSG00000197253, ENSG00000204525, ENSG00000181616, ENSG00000135226, ENSG00000204520, ENSG00000205409, ENSG00000180988, ENSG00000123454, ENSG00000211938, ENSG00000204632, ENSG00000204305, ENSG00000172188, ENSG0000…	247	4129	19113	1.518	0.0377089	0.00765819	0.0670046
UP_SEQ_FEATURE	transmembrane region	90	27.2727	0.000163281	ENSG00000183117, ENSG00000155189, ENSG00000186530, ENSG00000164828, ENSG00000204314, ENSG00000219438, ENSG00000103227, ENSG00000181927, ENSG00000116176, ENSG00000181001, ENSG00000206341, ENSG00000166377, ENSG00000103269, ENSG00000204267, ENSG00000204525, ENSG00000154118, ENSG00000181616, ENSG00000135226, ENSG00000204520, ENSG00000205409, ENSG00000180988, ENSG00000007541, ENSG00000204310, ENSG0000…	247	4911	19113	1.41809	0.135688	0.0240106	0.253954
UP_SEQ_FEATURE	region of interest:Alpha-3	4	1.21212	0.000167078	ENSG00000204632, ENSG00000204525, ENSG00000206503, ENSG00000204642, ENSG00000206341	247	9	19113	34.3914	0.138615	0.0210906	0.259853
UP_SEQ_FEATURE	topological domain:Extracellular	56	16.9697	0.000361248	ENSG00000183117, ENSG00000181927, ENSG00000206341, ENSG00000181001, ENSG00000166377, ENSG00000204525, ENSG00000181616, ENSG00000204520, ENSG00000180988, ENSG00000205409, ENSG00000204632, ENSG00000204305, ENSG00000172188, ENSG00000181958, ENSG00000204301, ENSG00000179242, ENSG00000184478, ENSG00000179344, ENSG00000184160, ENSG00000196557, ENSG00000181009, ENSG00000155093, ENSG00000181961, ENSG0000…	247	2719	19113	1.59372	0.275775	0.0395291	0.561048
UP_SEQ_FEATURE	topological domain:Cytoplasmic	66	20	0.000362121	ENSG00000183117, ENSG00000181927, ENSG00000181001, ENSG00000206341, ENSG00000166377, ENSG00000204525, ENSG00000204267, ENSG00000154118, ENSG00000181616, ENSG00000204520, ENSG00000205409, ENSG00000180988, ENSG00000123454, ENSG00000204632, ENSG00000204305, ENSG00000172188, ENSG00000181958, ENSG00000204301, ENSG00000179242, ENSG00000184478, ENSG00000179344, ENSG00000184160, ENSG00000196557, ENSG0000…	247	3374	19113	1.51367	0.276339	0.0352989	0.5624
UP_SEQ_FEATURE	chain:MHC class I antigen	3	0.909091	0.000490767	ENSG00000204525, ENSG00000204520, ENSG00000206503, ENSG00000206341	247	3	19113	77.3806	0.354908	0.0428893	0.761482
UP_SEQ_FEATURE	signal peptide	61	18.4848	0.00189748	ENSG00000122133, ENSG00000183117, ENSG00000122136, ENSG00000197461, ENSG00000015413, ENSG00000163956, ENSG00000112562, ENSG00000116176, ENSG00000103260, ENSG00000206341, ENSG00000172236, ENSG00000197253, ENSG00000204525, ENSG00000135226, ENSG00000204520, ENSG00000160349, ENSG00000211938, ENSG00000204632, ENSG00000204305, ENSG00000204301, ENSG00000179242, ENSG00000221988, ENSG00000141012, ENSG0000…	247	3250	19113	1.45237	0.816596	0.142889	2.91421
UP_SEQ_FEATURE	sequence variant	177	53.6364	0.00215686	ENSG00000122133, ENSG00000183117, ENSG00000204315, ENSG00000174177, ENSG00000164828, ENSG00000204314, ENSG00000122136, ENSG00000163995, ENSG00000204261, ENSG00000103227, ENSG00000015413, ENSG00000204264, ENSG00000181001, ENSG00000206341, ENSG00000172236, ENSG00000204525, ENSG00000204267, ENSG00000154118, ENSG00000196526, ENSG00000181616, ENSG00000150244, ENSG00000135226, ENSG00000204520, ENSG0000…	247	11992	19113	1.14212	0.854584	0.148435	3.30634
UP_SEQ_FEATURE	domain:B30.2/SPRY	6	1.81818	0.00413837	ENSG00000132256, ENSG00000150244, ENSG00000179046, ENSG00000121236, ENSG00000132274, ENSG00000184108	247	82	19113	5.66199	0.975356	0.247884	6.25345
UP_SEQ_FEATURE	region of interest:Beta-2	3	0.909091	0.0100014	ENSG00000196126, ENSG00000179344, ENSG00000198502	247	12	19113	19.3451	0.999874	0.473318	14.4888
UP_SEQ_FEATURE	region of interest:Beta-1	3	0.909091	0.0100014	ENSG00000196126, ENSG00000179344, ENSG00000198502	247	12	19113	19.3451	0.999874	0.473318	14.4888
UP_SEQ_FEATURE	zinc finger region:RING-type	8	2.42424	0.0191998	ENSG00000132256, ENSG00000150244, ENSG00000059145, ENSG00000158717, ENSG00000204308, ENSG00000121236, ENSG00000132274, ENSG00000184108	247	210	19113	2.94783	1	0.684672	26.0574
UP_SEQ_FEATURE	region of interest:Involved in peptide-binding site	2	0.606061	0.0255766	ENSG00000204267, ENSG00000168394	247	2	19113	77.3806	1	0.764506	33.1992
UP_SEQ_FEATURE	zinc finger region:B box-type	4	1.21212	0.0338464	ENSG00000132256, ENSG00000150244, ENSG00000121236, ENSG00000132274	247	55	19113	5.62768	1	0.836135	41.5017
UP_SEQ_FEATURE	chain:lymphocyte antigen	2	0.606061	0.0381196	ENSG00000204252, ENSG00000179344	247	3	19113	51.587	1	0.854582	45.4034
UP_SEQ_FEATURE	site:Cleavage; by autocatalysis	2	0.606061	0.0381196	ENSG00000204261, ENSG00000204264	247	3	19113	51.587	1	0.854582	45.4034
UP_SEQ_FEATURE	compositionally biased region:Ser-rich	11	3.33333	0.0496324	ENSG00000060069, ENSG00000204256, ENSG00000104728, ENSG00000179242, ENSG00000158545, ENSG00000140948, ENSG00000175920, ENSG00000059145, ENSG00000204539, ENSG00000169925, ENSG00000167522	247	425	19113	2.00279	1	0.908608	54.7379
UP_SEQ_FEATURE	DNA-binding region:DM	2	0.606061	0.0747918	ENSG00000137090, ENSG00000064218	247	6	19113	25.7935	1	0.968912	70.1949
UP_SEQ_FEATURE	splice variant	108	32.7273	0.0839779	ENSG00000122133, ENSG00000183117, ENSG00000186530, ENSG00000164828, ENSG00000174177, ENSG00000103326, ENSG00000204314, ENSG00000122136, ENSG00000163995, ENSG00000197461, ENSG00000204261, ENSG00000130731, ENSG00000204264, ENSG00000206341, ENSG00000172236, ENSG00000204525, ENSG00000154118, ENSG00000135226, ENSG00000204305, ENSG00000198010, ENSG00000127586, ENSG00000204301, ENSG00000090565, ENSG0000…	247	7458	19113	1.12056	1	0.976006	74.4842
UP_SEQ_FEATURE	domain:EGF-like 18	2	0.606061	0.0867037	ENSG00000168477, ENSG00000204301	247	7	19113	22.1087	1	0.974812	75.6412
UP_SEQ_FEATURE	domain:EGF-like 19	2	0.606061	0.0867037	ENSG00000168477, ENSG00000204301	247	7	19113	22.1087	1	0.974812	75.6412
UP_SEQ_FEATURE	domain:Fibronectin type-III 3	4	1.21212	0.0916872	ENSG00000168477, ENSG00000060709, ENSG00000146555, ENSG00000036448	247	83	19113	3.72918	1	0.976097	77.6307
UP_SEQ_FEATURE	domain:EGF-like 16	2	0.606061	0.0984629	ENSG00000168477, ENSG00000204301	247	8	19113	19.3451	1	0.978864	80.0925
a Huang DW, Sherman BT, Lempicki RA. Systematic and integrative analysis of large gene lists using DAVID Bioinformatics Resources. Nature Protoc. 2009;4(1):44-57.

## Sheet: Enrichment
Supplementary Table S6.6. Distribution of functionally annotated genes among the three types of sequence zones
In significantly enriched functional groups and pathways
GOTERM
Genic	Proximal	Distal	Total
44	20	4	68
0.647059	0.294118	0.0588235	1
KEGG
Genic	Proximal	Distal	Total
27	9	2	38
0.710526	0.236842	0.0526316	1
INTERPRO
Genic	Proximal	Distal	Total
37	22	1	60
0.616667	0.366667	0.0166667	1
GOTERM + KEGG + INTERPRO
Genic	Proximal	Distal	Total
51	25	5	81
0.62963	0.308642	0.0617284	1
All genes in the hotspots (may or may not in the enriched functional groups and pathways)
Genic	Proximal	Distal	Total
460	67	275	802
0.573566	0.0835411	0.342893	1
